# Supplementary material for: Data Mining of Gene Arrays for Biomarkers of Survival in Ovarian Cancer
Source: Microarrays (Basel). 2015 Jul 17;4(3):324–38. doi: 10.3390/microarrays4030324 (PMC4996375; doi:10.3390/microarrays4030324)
Supplement: Supplementary file 1 [file microarrays-04-00324-s001.zip]

Archive with 2 entries (2 files):
- SupplementryInfo_ListsofGOIS.xlsx
- SupplementryInfo_BiomaxTMAScoring.xlsx
