# Supplementary material for: Data Mining of Gene Arrays for Biomarkers of Survival in Ovarian Cancer
Source: Microarrays (Basel). 2015 Jul 17;4(3):324–38. doi: 10.3390/microarrays4030324 (PMC4996375; doi:10.3390/microarrays4030324)
Supplement: Supplementary file 1 [file microarrays-04-00324-s001.zip › SupplementryInfo_ListsofGOIS.xlsx]

## Sheet: GEOD26712_3CuttOffAnn_SigAvTeEr
GEOD267123_CuttOff1	GEOD267123_CuttOff1	GEOD267123_CuttOff1		GEOD267123_CuttOff1_REPEAT	GEOD267123_CuttOff1_REPEAT	GEOD267123_CuttOff1_REPEAT		GEOD267123_CuttOff2	GEOD267123_CuttOff2	GEOD267123_CuttOff2		GEOD267123_CuttOff2_REPEAT	GEOD267123_CuttOff2_REPEAT	GEOD267123_CuttOff2_REPEAT		GEOD267123_CuttOff3	GEOD267123_CuttOff3	GEOD267123_CuttOff3		GEOD267123_CuttOff3_REPEAT	GEOD267123_CuttOff3_REPEAT	GEOD267123_CuttOff3_REPEAT				22283 gene probes top 0.05% is 1114
ProbeID	Gene Code	AvTeErrorRank		ProbeID	Gene Code	AvTeErrorRank		ProbeID	Gene Code	AvTeErrorRank		ProbeID	Gene Code	AvTeErrorRank		ProbeID	Gene Code	AvTeErrorRank		ProbeID	Gene Code	AvTeErrorRank			1114.15
221758_at	ARMC6	1		221706_s_at	USE1	1		202995_s_at	FBLN1	1		221649_s_at	PPAN /// PPANP2RY11	1		212607_at	AKT3	1		212607_at	AKT3	1
220118_at	ZBTB32	2		221758_at	ARMC6	2		201621_at	NBL1	2		204477_at	RABIF	2		204477_at	RABIF	2		218971_s_at	WDR91	2
221706_s_at	USE1	3		210811_s_at	DDX49	3		221649_s_at	PPAN /// PPANP2RY11	3		202995_s_at	FBLN1	3		207016_s_at	ALDH1A2	3		213139_at	SNAI2	3
209800_at	KRT16	4		214516_at	HIST1H4A /// HIST1H4B /// HIST1H4C /// HIST1H4D /// HIST1H4E /// HIST1H4F /// HIST1H4H /// HIST1H4I /// HIST1H4J /// HIST1H4K /// HIST1H4L /// HIST2H4A /// HIST2H4B /// HIST4H4	4		204477_at	RABIF	4		201621_at	NBL1	4		212443_at	NBEAL2	4		201967_at	RBM6	4
222361_at	TUBBP5	5		209262_s_at	NR2F6	5		205529_s_at	RUNX1T1	5		207662_at	TBX1	5		218971_s_at	WDR91	5		207016_s_at	ALDH1A2	5
214516_at	HIST1H4A /// HIST1H4B /// HIST1H4C /// HIST1H4D /// HIST1H4E /// HIST1H4F /// HIST1H4H /// HIST1H4I /// HIST1H4J /// HIST1H4K /// HIST1H4L /// HIST2H4A /// HIST2H4B /// HIST4H4	6		213790_at	ADAM12	6		219371_s_at	KLF2	6		217349_s_at	PRICKLE3	6		213139_at	SNAI2	6		218840_s_at	NADSYN1	6
219097_x_at	C19orf42	7		213660_s_at	TOP3B	7		207173_x_at	CDH11	7		205529_s_at	RUNX1T1	7		218840_s_at	NADSYN1	7		212443_at	NBEAL2	7
63825_at	ABHD2	8		206723_s_at	LPAR2	8		203131_at	PDGFRA	8		201508_at	IGFBP4	8		213204_at	CUL9	8		213204_at	CUL9	8
211351_at	KIF25AS1	9		213505_s_at	SUGP2	9		37005_at	C1orf151NBL1 /// NBL1	9		221361_at	OMP	9		219513_s_at	SH2D3A	9		212703_at	TLN2	9
207172_s_at	CDH11	10		214725_at	SBSPON	10		207662_at	TBX1	10		207784_at	ARSD	10		201967_at	RBM6	10		204477_at	RABIF	10
214725_at	SBSPON	11		201863_at	FAM32A	11		213139_at	SNAI2	11		218590_at	C10orf2	11		212703_at	TLN2	11		220610_s_at	LRRFIP2	11
213505_s_at	SUGP2	12		209800_at	KRT16	12		205460_at	NPAS2	12		37005_at	C1orf151NBL1 /// NBL1	12		205100_at	GFPT2	12		219513_s_at	SH2D3A	12
217763_s_at	RAB31	13		208131_s_at	PTGIS	13		207784_at	ARSD	13		222289_at	KCNC2	13		221941_at	PAOX	13		221013_s_at	APOL2	13
205428_s_at	CALB2	14		207172_s_at	CDH11	14		204464_s_at	EDNRA	14		218469_at	GREM1	14		220610_s_at	LRRFIP2	14		207069_s_at	SMAD6	14
65086_at	YIPF2	15		220118_at	ZBTB32	15		214253_s_at	DTNB	15		207173_x_at	CDH11	15		205069_s_at	ARHGAP26	15		201621_at	NBL1	15
211377_x_at	MYCN	16		201621_at	NBL1	16		209550_at	NDN	16		211813_x_at	DCN	16		219380_x_at	POLH	16		205069_s_at	ARHGAP26	16
202975_s_at	RHOBTB3	17		212489_at	COL5A1	17		218590_at	C10orf2	17		216587_s_at	FZD8	17		201621_at	NBL1	17		205100_at	GFPT2	17
202249_s_at	DCAF8	18		221541_at	CRISPLD2	18		207191_s_at	ISLR	18		219513_s_at	SH2D3A	18		208937_s_at	ID1	18		221941_at	PAOX	18
207877_s_at	NVL	19		212256_at	GALNT10	19		209121_x_at	NR2F2	19		203754_s_at	BRF1	19		207172_s_at	CDH11	19		37005_at	C1orf151NBL1 /// NBL1	19
201863_at	FAM32A	20		37005_at	C1orf151NBL1 /// NBL1	20		221361_at	OMP	20		203758_at	CTSO	20		207173_x_at	CDH11	20		208937_s_at	ID1	20
203131_at	PDGFRA	21		222361_at	TUBBP5	21		205249_at	EGR2	21		219371_s_at	KLF2	21		210284_s_at	TAB2	21		209354_at	TNFRSF14	21
221649_s_at	PPAN /// PPANP2RY11	22		220126_at	PRSS50	22		216587_s_at	FZD8	22		207191_s_at	ISLR	22		221649_s_at	PPAN /// PPANP2RY11	22		207172_s_at	CDH11	22
210811_s_at	DDX49	23		220529_at	FLJ11710	23		202283_at	SERPINF1	23		220118_at	ZBTB32	23		212143_s_at	IGFBP3	23		219380_x_at	POLH	23
201621_at	NBL1	24		218031_s_at	FOXN3	24		203709_at	PHKG2	24		203131_at	PDGFRA	24		37005_at	C1orf151NBL1 /// NBL1	24		213700_s_at		24
204619_s_at	VCAN	25		202995_s_at	FBLN1	25		221447_s_at	GLT8D2	25		201187_s_at	ITPR3	25		206391_at	RARRES1	25		212143_s_at	IGFBP3	25
220529_at	FLJ11710	26		202827_s_at	MMP14	26		65086_at	YIPF2	26		209365_s_at	ECM1	26		219423_x_at	TNFRSF25	26		207173_x_at	CDH11	26
212489_at	COL5A1	27		215646_s_at	VCAN	27		203754_s_at	BRF1	27		205460_at	NPAS2	27		202025_x_at	ACAA1	27		210463_x_at	TRMT1	27
213790_at	ADAM12	28		218971_s_at	WDR91	28		221013_s_at	APOL2	28		204464_s_at	EDNRA	28		221013_s_at	APOL2	28		211563_s_at	URI1	28
43977_at	TMEM161A	29		204082_at	PBX3	29		218162_at	OLFML3	29		220998_s_at	UNC93B1	29		221447_s_at	GLT8D2	29		219676_at	ZSCAN16	29
204337_at	RGS4	30		211377_x_at	MYCN	30		206652_at	ZMYM5	30		205817_at	SIX1	30		213700_s_at		30		206352_s_at	PEX10	30
207480_s_at	MEIS2	31		205460_at	NPAS2	31		217349_s_at	PRICKLE3	31		211673_s_at	MOCS1	31		204678_s_at	KCNK1	31		213691_at		31
37005_at	C1orf151NBL1 /// NBL1	32		221692_s_at	MRPL34	32		213338_at	TMEM158	32		205022_s_at	FOXN3	32		211518_s_at	BMP4	32		214274_s_at	ACAA1	32
207048_at	SLC6A11	33		210126_at	PSG9	33		222289_at	KCNC2	33		212915_at	PDZRN3	33		212715_s_at	MICAL3	33		58994_at	CC2D1A	33
203758_at	CTSO	34		205738_s_at	FABP3	34		220038_at	C8orf44SGK3 /// SGK3	34		221561_at	SOAT1	34		219041_s_at	REPIN1	34		219548_at	ZNF16	34
207173_x_at	CDH11	35		208449_s_at	FGF8	35		204082_at	PBX3	35		210817_s_at	CALCOCO2	35		213652_at	PCSK5	35		215646_s_at	VCAN	35
221960_s_at	RAB2A	36		202311_s_at	COL1A1	36		218469_at	GREM1	36		207172_s_at	CDH11	36		211724_x_at	MIOS	36		213652_at	PCSK5	36
212894_at	SUPV3L1	37		218969_at	PAM16	37		45297_at	EHD2	37		202283_at	SERPINF1	37		210463_x_at	TRMT1	37		45828_at	ATP5SL	37
221541_at	CRISPLD2	38		213669_at	FCHO1	38		221019_s_at	COLEC12	38		211896_s_at	DCN	38		204231_s_at	FAAH	38		211813_x_at	DCN	38
212001_at	SUGP2	39		203758_at	CTSO	39		202450_s_at	CTSK	39		206328_at	CDH15	39		218031_s_at	FOXN3	39		202025_x_at	ACAA1	39
202977_s_at	CREBZF	40		203579_s_at	SLC7A6	40		207172_s_at	CDH11	40		209156_s_at	COL6A2	40		213691_at		40		206391_at	RARRES1	40
209926_at	MEF2BNB	41		205529_s_at	RUNX1T1	41		213652_at	PCSK5	41		205249_at	EGR2	41		209365_s_at	ECM1	41		221888_at	CC2D1A	41
205738_s_at	FABP3	42		218840_s_at	NADSYN1	42		203851_at	IGFBP6	42		221447_s_at	GLT8D2	42		202827_s_at	MMP14	42		221649_s_at	PPAN /// PPANP2RY11	42
217006_x_at	FASN	43		203040_s_at	HMBS	43		220118_at	ZBTB32	43		206652_at	ZMYM5	43		206352_s_at	PEX10	43		218031_s_at	FOXN3	43
213740_s_at	LOC100130348	44		201069_at	MMP2	44		218031_s_at	FOXN3	44		203709_at	PHKG2	44		58994_at	CC2D1A	44		204231_s_at	FAAH	44
206315_at	CRLF1	45		202724_s_at	FOXO1	45		214797_s_at	CDK18	45		52255_s_at	COL5A3	45		45828_at	ATP5SL	45		56919_at	WDR48	45
208626_s_at	VAT1	46		205574_x_at	BMP1	46		210139_s_at	PMP22	46		214797_s_at	CDK18	46		209191_at	TUBB6	46		210081_at	AGER	46
214239_x_at	PCGF2	47		214301_s_at	DPYSL4	47		203666_at	CXCL12	47		209550_at	NDN	47		211813_x_at	DCN	47		221447_s_at	GLT8D2	47
206906_at	ICAM5	48		63825_at	ABHD2	48		210817_s_at	CALCOCO2	48		206012_at	LEFTY2	48		219548_at	ZNF16	48		219041_s_at	REPIN1	48
213660_s_at	TOP3B	49		206652_at	ZMYM5	49		52255_s_at	COL5A3	49		209559_at	HIP1R	49		221256_s_at	HDHD3	49		210845_s_at	PLAUR	49
222196_at	LOC389906	50		205428_s_at	CALB2	50		221541_at	CRISPLD2	50		218162_at	OLFML3	50		202995_s_at	FBLN1	50		213338_at	TMEM158	50
212956_at	TBC1D9	51		202501_at	MAPRE2	51		205617_at	PRRG2	51		214253_s_at	DTNB	51		218744_s_at	PACSIN3	51		219423_x_at	TNFRSF25	51
209955_s_at	FAP	52		214510_at	GPR20	52		220998_s_at	UNC93B1	52		203666_at	CXCL12	52		209354_at	TNFRSF14	52		220926_s_at	EDEM3	52
206956_at	BGLAP /// PMF1BGLAP	53		205989_s_at	MOG	53		209805_at	PMS2 /// PMS2CL	53		220038_at	C8orf44SGK3 /// SGK3	53		211563_s_at	URI1	53		204141_at	TUBB2A	53
201578_at	PODXL	54		201080_at	PIP4K2B	54		202465_at	PCOLCE	54		209963_s_at	EPOR	54		207069_s_at	SMAD6	54		209191_at	TUBB6	54
208131_s_at	PTGIS	55		213456_at	SOSTDC1	55		208582_s_at	DUX1 /// DUX3 /// DUX5	55		203241_at	UVRAG	55		219676_at	ZSCAN16	55		222139_at	ERV32	55
219251_s_at	WDR60	56		214493_s_at	INADL	56		219513_s_at	SH2D3A	56		203851_at	IGFBP6	56		212280_x_at	ATG4B	56		203713_s_at	LLGL2	56
212256_at	GALNT10	57		203847_s_at	AKAP8	57		211896_s_at	DCN	57		210139_s_at	PMP22	57		214274_s_at	ACAA1	57		213355_at	ST3GAL6	57
205383_s_at	ZBTB20	58		220412_x_at	KCNK7	58		202255_s_at	SIPA1L1	58		213139_at	SNAI2	58		210845_s_at	PLAUR	58		221256_s_at	HDHD3	58
214301_s_at	DPYSL4	59		218783_at	INTS7	59		200785_s_at	LRP1	59		205617_at	PRRG2	59		220332_at	CLDN16	59		220332_at	CLDN16	59
203325_s_at	COL5A1	60		219251_s_at	WDR60	60		217763_s_at	RAB31	60		212419_at	ZCCHC24	60		204879_at	PDPN	60		210975_x_at	FASTK	60
221881_s_at	CLIC4	61		221659_s_at	MYL10	61		211813_x_at	DCN	61		206352_s_at	PEX10	61		222139_at	ERV32	61		211896_s_at	DCN	61
213689_x_at	FAM69A	62		201882_x_at	B4GALT1	62		213568_at	OSR2	62		201383_s_at	NBR1	62		213384_x_at	PLCB3	62		218469_at	GREM1	62
207832_at	BAIAP2	63		206315_at	CRLF1	63		203348_s_at	ETV5	63		208547_at	HIST1H2BB	63		202531_at	IRF1	63		203325_s_at	COL5A1	63
204082_at	PBX3	64		213338_at	TMEM158	64		203241_at	UVRAG	64		221019_s_at	COLEC12	64		207115_x_at	MBTD1	64		209365_s_at	ECM1	64
210624_s_at	ILVBL	65		211901_s_at	PDE4A	65		213053_at	HAUS5	65		221256_s_at	HDHD3	65		203952_at	ATF6	65		203666_at	CXCL12	65
217413_s_at	TNXB	66		211571_s_at	VCAN	66		219835_at	PRDM8	66		204135_at	FILIP1L	66		56919_at	WDR48	66		201893_x_at	DCN	66
218783_at	INTS7	67		202310_s_at	COL1A1	67		212298_at	NRP1	67		202388_at	RGS2	67		221071_at		67		203939_at	NT5E	67
203666_at	CXCL12	68		208600_s_at	GPR39	68		212915_at	PDZRN3	68		207106_s_at	LTK	68		211896_s_at	DCN	68		212715_s_at	MICAL3	68
217462_at	C11orf9	69		213139_at	SNAI2	69		217762_s_at	RAB31	69		208747_s_at	C1S	69		202283_at	SERPINF1	69		207115_x_at	MBTD1	69
218969_at	PAM16	70		207480_s_at	MEIS2	70		202994_s_at	FBLN1	70		209805_at	PMS2 /// PMS2CL	70		215646_s_at	VCAN	70		202827_s_at	MMP14	70
215646_s_at	VCAN	71		217278_x_at		71		206328_at	CDH15	71		217624_at	PDAP1	71		203713_s_at	LLGL2	71		219414_at	CLSTN2	71
206722_s_at	LPAR2	72		214391_x_at	PTGER1	72		203758_at	CTSO	72		214007_s_at	TWF1	72		203325_s_at	COL5A1	72		212280_x_at	ATG4B	72
206723_s_at	LPAR2	73		206906_at	ICAM5	73		201508_at	IGFBP4	73		201792_at	AEBP1	73		218469_at	GREM1	73		202995_s_at	FBLN1	73
201882_x_at	B4GALT1	74		216122_at		74		209365_s_at	ECM1	74		213258_at	TFPI	74		211696_x_at	HBB	74		204879_at	PDPN	74
209805_at	PMS2 /// PMS2CL	75		208547_at	HIST1H2BB	75		212419_at	ZCCHC24	75		213001_at	ANGPTL2	75		202975_s_at	RHOBTB3	75		202531_at	IRF1	75
220919_s_at	WDR96	76		217763_s_at	RAB31	76		209335_at	DCN	76		213053_at	HAUS5	76		217920_at	MAN1A2	76		218744_s_at	PACSIN3	76
216044_x_at	FAM69A	77		207877_s_at	NVL	77		217410_at	AGRN	77		205057_s_at	IDUA	77		214253_s_at	DTNB	77		213045_at	MAST3	77
201393_s_at	IGF2R	78		203497_at	MED1	78		220610_s_at	LRRFIP2	78		214427_at	NOP2	78		213422_s_at	MXRA8	78		214253_s_at	DTNB	78
217322_x_at		79		207629_s_at	ARHGEF2	79		214493_s_at	INADL	79		209120_at	NR2F2	79		207494_s_at	ZNF76	79		202809_s_at	INTS3	79
206652_at	ZMYM5	80		217674_at		80		206352_s_at	PEX10	80		208952_s_at	LARP4B	80		220926_s_at	EDEM3	80		204678_s_at	KCNK1	80
214977_at		81		209757_s_at	MYCN	81		207192_at	DNASE1L2	81		202450_s_at	CTSK	81		221888_at	CC2D1A	81		215707_s_at	PRNP	81
213042_s_at	ATP2A3	82		203131_at	PDGFRA	82		221561_at	SOAT1	82		65086_at	YIPF2	82		34260_at	TELO2	82		56197_at	C17orf61PLSCR3 /// PLSCR3	82
205460_at	NPAS2	83		209540_at	IGF1	83		202344_at	HSF1	83		213338_at	TMEM158	83		208449_s_at	FGF8	83		211724_x_at	MIOS	83
217278_x_at		84		212488_at	COL5A1	84		203325_s_at	COL5A1	84		221013_s_at	APOL2	84		32062_at	LRRC14	84		206390_x_at	PF4	84
202724_s_at	FOXO1	85		212332_at	RBL2	85		209120_at	NR2F2	85		215646_s_at	VCAN	85		214781_at		85		206392_s_at	RARRES1	85
208547_at	HIST1H2BB	86		212001_at	SUGP2	86		201278_at	DAB2	86		209262_s_at	NR2F6	86		210081_at	AGER	86		203701_s_at	TRMT1	86
208582_s_at	DUX1 /// DUX3 /// DUX5	87		221406_s_at	MSH5 /// MSH5SAPCD1 /// SAPCD1	87		212713_at	MFAP4	87		201150_s_at	TIMP3	87		213338_at	TMEM158	87		203952_at	ATF6	87
212469_at	NIPBL	88		216660_at	MYO7B	88		204135_at	FILIP1L	88		212298_at	NRP1	88		209405_s_at	FAM3A	88		218162_at	OLFML3	88
216092_s_at	SLC7A8	89		200615_s_at	AP2B1	89		201148_s_at	TIMP3	89		209651_at	TGFB1I1	89		203366_at	POLG	89		209405_s_at	FAM3A	89
201069_at	MMP2	90		201279_s_at	DAB2	90		221818_at	INTS5	90		202994_s_at	FBLN1	90		202809_s_at	INTS3	90		214414_x_at	HBA1 /// HBA2	90
203348_s_at	ETV5	91		206722_s_at	LPAR2	91		206012_at	LEFTY2	91		218975_at	COL5A3	91		211282_x_at	TNFRSF25	91		219068_x_at	ATAD3A	91
214391_x_at	PTGER1	92		217006_x_at	FASN	92		208547_at	HIST1H2BB	92		213565_s_at	SMAD6	92		220954_s_at	PILRB	92		213384_x_at	PLCB3	92
45297_at	EHD2	93		208789_at	PTRF	93		201383_s_at	NBR1	93		220091_at	SLC2A6	93		210975_x_at	FASTK	93		221561_at	SOAT1	93
212382_at	TCF4	94		222242_s_at	KLK5	94		207105_s_at	PIK3R2	94		201278_at	DAB2	94		203701_s_at	TRMT1	94		201617_x_at	CALD1	94
201150_s_at	TIMP3	95		203956_at	MORC2	95		221939_at	YIPF2	95		201893_x_at	DCN	95		206392_s_at	RARRES1	95		221872_at	RARRES1	95
216564_at		96		204135_at	FILIP1L	96		201141_at	GPNMB	96		221818_at	INTS5	96		221191_at	STAG3L1	96		202283_at	SERPINF1	96
205387_s_at	CGB /// CGB5 /// CGB7 /// CGB8	97		217890_s_at	PARVA	97		212278_x_at	UBE3A	97		210809_s_at	POSTN	97		204141_at	TUBB2A	97		203366_at	POLG	97
220272_at	BNC2	98		213803_at		98		201945_at	FURIN	98		219189_at	FBXL6	98		212171_x_at	VEGFA	98		202628_s_at	SERPINE1	98
217890_s_at	PARVA	99		214977_at		99		220529_at	FLJ11710	99		217462_at	C11orf9	99		213877_x_at	TCEB2	99		201149_s_at	TIMP3	99
221692_s_at	MRPL34	100		221730_at	COL5A2	100		205706_s_at	ANKRD26	100		201639_s_at	CPSF1 /// MIR1234 /// MIR939	100		204051_s_at	SFRP4	100		210284_s_at	TAB2	100
208789_at	PTRF	101		221582_at	HIST3H2A	101		204451_at	FZD1	101		213429_at	BICC1	101		201617_x_at	CALD1	101		217920_at	MAN1A2	101
202817_s_at	SS18	102		203354_s_at	PSD3	102		217660_at	MYH14	102		217762_s_at	RAB31	102		203666_at	CXCL12	102		210029_at	IDO1	102
218031_s_at	FOXN3	103		200076_s_at	KXD1	103		208432_s_at	CACNA1E	103		202976_s_at	RHOBTB3	103		217369_at	IGHG1 /// LOC100508797	103		219627_at	ZNF767	103
204375_at	CLSTN3	104		202700_s_at	TMEM63A	104		209697_at	LOC100507088	104		218638_s_at	LOC100130872 /// SPON2	104		217046_s_at	AGER	104		207494_s_at	ZNF76	104
202995_s_at	FBLN1	105		221911_at	ETV1	105		205387_s_at	CGB /// CGB5 /// CGB7 /// CGB8	105		65517_at	AP1M2	105		218162_at	OLFML3	105		201279_s_at	DAB2	105
202425_x_at	PPP3CA	106		207173_x_at	CDH11	106		217074_at	SMOX	106		221141_x_at	EPN1	106		202307_s_at	TAP1	106		213877_x_at	TCEB2	106
222289_at	KCNC2	107		203241_at	UVRAG	107		209559_at	HIP1R	107		204717_s_at	SLC29A2	107		56197_at	C17orf61PLSCR3 /// PLSCR3	107		218543_s_at	PARP12	107
203553_s_at	MAP4K5	108		202283_at	SERPINF1	108		220091_at	SLC2A6	108		201069_at	MMP2	108		205767_at	EREG	108		201148_s_at	TIMP3	108
202827_s_at	MMP14	109		210847_x_at	TNFRSF25	109		209199_s_at	MEF2C	109		201806_s_at	ATXN2L	109		221872_at	RARRES1	109		34260_at	TELO2	109
217674_at		110		204619_s_at	VCAN	110		219380_x_at	POLH	110		215579_at	APOBEC3G	110		211920_at	CFB	110		211282_x_at	TNFRSF25	110
213725_x_at	XYLT1	111		205378_s_at	ACHE	111		202249_s_at	DCAF8	111		220610_s_at	LRRFIP2	111		218161_s_at	CLN6	111		218729_at	LXN	111
220666_at		112		220101_x_at		112		221836_s_at	TRAPPC9	112		212681_at	EPB41L3	112		205617_at	PRRG2	112		32062_at	LRRC14	112
211571_s_at	VCAN	113		212278_x_at	UBE3A	113		211673_s_at	MOCS1	113		211563_s_at	URI1	113		202976_s_at	RHOBTB3	113		221191_at	STAG3L1	113
201080_at	PIP4K2B	114		217413_s_at	TNXB	114		213520_at	RECQL4	114		217892_s_at	LIMA1	114		219068_x_at	ATAD3A	114		220091_at	SLC2A6	114
221729_at	COL5A2	115		216092_s_at	SLC7A8	115		213422_s_at	MXRA8	115		216397_s_at	BOP1	115		207191_s_at	ISLR	115		203160_s_at	RNF8	115
31807_at	DDX49	116		204477_at	RABIF	116		201187_s_at	ITPR3	116		204141_at	TUBB2A	116		220091_at	SLC2A6	116		213429_at	BICC1	116
221590_s_at	ALDH6A1	117		213691_at		117		201893_x_at	DCN	117		217763_s_at	RAB31	117		203939_at	NT5E	117		203504_s_at	ABCA1	117
221320_at	BCL2L10	118		214491_at	SSTR3	118		217897_at	FXYD6	118		212387_at	TCF4	118		203167_at	TIMP2	118		212171_x_at	VEGFA	118
220126_at	PRSS50	119		201578_at	PODXL	119		202976_s_at	RHOBTB3	119		212256_at	GALNT10	119		204357_s_at	LIMK1	119		203579_s_at	SLC7A6	119
217344_at		120		218861_at	RNF25	120		58994_at	CC2D1A	120		213422_s_at	MXRA8	120		201148_s_at	TIMP3	120		203167_at	TIMP2	120
211200_s_at	EFCAB2	121		210707_x_at	DTX2P1UPK3BP1PMS2P11	121		204717_s_at	SLC29A2	121		33132_at	CPSF1 /// MIR1234 /// MIR939	121		201893_x_at	DCN	121		208547_at	HIST1H2BB	121
215431_at	SNTB1	122		212956_at	TBC1D9	122		213001_at	ANGPTL2	122		217660_at	MYH14	122		220998_s_at	UNC93B1	122		205767_at	EREG	122
219371_s_at	KLF2	123		216383_at		123		221065_s_at	CHST8	123		220529_at	FLJ11710	123		201279_s_at	DAB2	123		208606_s_at	WNT4	123
209335_at	DCN	124		203271_s_at	UNC119	124		201744_s_at	LUM	124		217410_at	AGRN	124		202211_at	ARFGAP3	124		213422_s_at	MXRA8	124
216496_s_at		125		212894_at	SUPV3L1	125		221386_at	OR3A2	125		218002_s_at	CXCL14	125		207681_at	CXCR3	125		218600_at	LIMD2	125
212051_at	WIPF2	126		203789_s_at	SEMA3C	126		204163_at	EMILIN1	126		201149_s_at	TIMP3	126		209955_s_at	FAP	126		211518_s_at	BMP4	126
203271_s_at	UNC119	127		209156_s_at	COL6A2	127		221320_at	BCL2L10	127		202998_s_at	LOXL2	127		211924_s_at	PLAUR	127		217795_s_at	TMEM43	127
213428_s_at	COL6A1	128		208582_s_at	DUX1 /// DUX3 /// DUX5	128		208320_at	CABP1	128		207115_x_at	MBTD1	128		204760_s_at	NR1D1 /// THRA	128		211920_at	CFB	128
209262_s_at	NR2F6	129		216246_at		129		209651_at	TGFB1I1	129		221730_at	COL5A2	129		217795_s_at	TMEM43	129		201147_s_at	TIMP3	129
222198_at		130		201242_s_at	ATP1B1	130		217462_at	C11orf9	130		200785_s_at	LRP1	130		205460_at	NPAS2	130		210105_s_at	FYN	130
203083_at	THBS2	131		207662_at	TBX1	131		209447_at	SYNE1	131		205387_s_at	CGB /// CGB5 /// CGB7 /// CGB8	131		214426_x_at	CHAF1A	131		204717_s_at	SLC29A2	131
212924_s_at	LSM4	132		65086_at	YIPF2	132		218971_s_at	WDR91	132		204878_s_at	TAOK2	132		209458_x_at	HBA1 /// HBA2	132		201791_s_at	DHCR7	132
201584_s_at	DDX39A	133		211000_s_at	IL6ST	133		209262_s_at	NR2F6	133		207952_at	IL5	133		215707_s_at	PRNP	133		221881_s_at	CLIC4	133
220109_at	TF	134		208432_s_at	CACNA1E	134		214427_at	NOP2	134		207069_s_at	SMAD6	134		210621_s_at	RASA1	134		208449_s_at	FGF8	134
208449_s_at	FGF8	135		220640_at	CSNK1G1	135		207069_s_at	SMAD6	135		218161_s_at	CLN6	135		221876_at	ZNF783	135		211696_x_at	HBB	135
216327_s_at	SIGLEC8	136		212382_at	TCF4	136		221783_at	WIZ	136		221386_at	OR3A2	136		213045_at	MAST3	136		208131_s_at	PTGIS	136
202758_s_at	RFXANK	137		202436_s_at	CYP1B1	137		215646_s_at	VCAN	137		212345_s_at	CREB3L2	137		214895_s_at	ADAM10	137		221071_at		137
221785_at	WIZ	138		212924_s_at	LSM4	138		33132_at	CPSF1 /// MIR1234 /// MIR939	138		209447_at	SYNE1	138		213355_at	ST3GAL6	138		210139_s_at	PMP22	138
213014_at	LOC644172 /// MAPK8IP1	139		202876_s_at	PBX2	139		202388_at	RGS2	139		211692_s_at	BBC3	139		207952_at	IL5	139		202975_s_at	RHOBTB3	139
214510_at	GPR20	140		210318_at	RBP3	140		221141_x_at	EPN1	140		204472_at	GEM	140		202628_s_at	SERPINE1	140		204357_s_at	LIMK1	140
203940_s_at	VASH1	141		217446_x_at		141		212928_at	TSPYL4	141		217897_at	FXYD6	141		201639_s_at	CPSF1 /// MIR1234 /// MIR939	141		211668_s_at	PLAU	141
219664_s_at	DECR2	142		215677_s_at	BRF1	142		208952_s_at	LARP4B	142		213290_at	COL6A2	142		219414_at	CLSTN2	142		210621_s_at	RASA1	142
202311_s_at	COL1A1	143		216485_s_at	TPSAB1	143		210483_at	LOC254896 /// TNFRSF10C	143		202835_at	TXNL4A	143		213429_at	BICC1	143		221019_s_at	COLEC12	143
209120_at	NR2F2	144		221557_s_at	LEF1	144		202835_at	TXNL4A	144		201279_s_at	DAB2	144		208606_s_at	WNT4	144		218548_x_at	TEX264	144
209447_at	SYNE1	145		214007_s_at	TWF1	145		205022_s_at	FOXN3	145		201141_at	GPNMB	145		217279_x_at	MMP14	145		201861_s_at	LRRFIP1	145
205069_s_at	ARHGAP26	146		216844_at	ZC3H7B	146		213258_at	TFPI	146		212067_s_at	C1R	146		220241_at	TMCO3	146		220954_s_at	PILRB	146
203497_at	MED1	147		217322_x_at		147		206989_s_at	SCAF11	147		202465_at	PCOLCE	147		219360_s_at	TRPM4	147		213520_at	RECQL4	147
212278_x_at	UBE3A	148		219500_at	CLCF1	148		208747_s_at	C1S	148		201945_at	FURIN	148		220812_s_at	HHLA2	148		214007_s_at	TWF1	148
200076_s_at	KXD1	149		209955_s_at	FAP	149		201806_s_at	ATXN2L	149		202255_s_at	SIPA1L1	149		213520_at	RECQL4	149		217653_x_at		149
209972_s_at	AIMP2	150		211351_at	KIF25AS1	150		218002_s_at	CXCL14	150		219548_at	ZNF16	150		221019_s_at	COLEC12	150		217763_s_at	RAB31	150
203956_at	MORC2	151		208663_s_at	TTC3 /// TTC3P1	151		209687_at	CXCL12	151		213568_at	OSR2	151		211841_s_at	TNFRSF25	151		212512_s_at	CARM1	151
217660_at	MYH14	152		203525_s_at	APC	152		65517_at	AP1M2	152		208432_s_at	CACNA1E	152		219627_at	ZNF767	152		202211_at	ARFGAP3	152
210344_at	OSBPL7	153		205607_s_at	SCYL3	153		205817_at	SIX1	153		213397_x_at	RNASE4	153		201389_at	ITGA5	153		214781_at		153
208663_s_at	TTC3 /// TTC3P1	154		204652_s_at	NRF1	154		221406_s_at	MSH5 /// MSH5SAPCD1 /// SAPCD1	154		202249_s_at	DCAF8	154		219330_at	VANGL1	154		221507_at	TNPO2	154
207016_s_at	ALDH1A2	155		207482_at	TP53TG5	155		212681_at	EPB41L3	155		213520_at	RECQL4	155		220967_s_at	ZNF696	155		219410_at	TMEM45A	155
215004_s_at	SUGP1	156		221376_at	FGF17	156		213290_at	COL6A2	156		216485_s_at	TPSAB1	156		212756_s_at	UBR2	156		217912_at	DUS1L	156
210508_s_at	KCNQ2	157		31807_at	DDX49	157		207106_s_at	LTK	157		208937_s_at	ID1	157		201426_s_at	VIM	157		222029_x_at	PFDN6	157
219453_at	KLHL36	158		222128_at	NSUN6	158		215579_at	APOBEC3G	158		214510_at	GPR20	158		219371_s_at	KLF2	158		211924_s_at	PLAUR	158
205529_s_at	RUNX1T1	159		37892_at	COL11A1	159		207952_at	IL5	159		210078_s_at	KCNAB1	159		217763_s_at	RAB31	159		201042_at	TGM2	159
210078_s_at	KCNAB1	160		206401_s_at	MAPT	160		208600_s_at	GPR39	160		208401_s_at	GLP1R	160		212512_s_at	CARM1	160		207192_at	DNASE1L2	160
213053_at	HAUS5	161		202745_at	USP8	161		217255_at		161		207233_s_at	MITF	161		208131_s_at	PTGIS	161		208309_s_at	MALT1	161
201042_at	TGM2	162		219513_s_at	SH2D3A	162		208666_s_at	ST13	162		203348_s_at	ETV5	162		216558_x_at	IGHA1 /// IGHD /// IGHG1 /// IGHG2 /// IGHG3 /// IGHM /// IGHV431 /// LOC100653245	162		201646_at	SCARB2	162
207123_s_at	MATN4	163		212607_at	AKT3	163		219041_s_at	REPIN1	163		203325_s_at	COL5A1	163		201149_s_at	TIMP3	163		209958_s_at	BBS9	163
207784_at	ARSD	164		202627_s_at	SERPINE1	164		212876_at	B4GALT4	164		220812_s_at	HHLA2	164		221561_at	SOAT1	164		205018_s_at	MBNL2	164
205650_s_at	FGA	165		201105_at	LGALS1	165		211563_s_at	URI1	165		209121_x_at	NR2F2	165		210139_s_at	PMP22	165		207191_s_at	ISLR	165
204452_s_at	FZD1	166		215231_at	PRKAG2	166		217892_s_at	LIMA1	166		215184_at	DAPK2	166		211571_s_at	VCAN	166		217046_s_at	AGER	166
209768_s_at	GP1BB /// SEPT5GP1BB	167		201215_at	PLS3	167		212143_s_at	IGFBP3	167		209199_s_at	MEF2C	167		220349_s_at	ENGASE	167		212548_s_at	FRYL	167
31637_s_at	NR1D1 /// THRA	168		212383_at	ATP6V0A1	168		217830_s_at	NSFL1C	168		204231_s_at	FAAH	168		209121_x_at	NR2F2	168		201639_s_at	CPSF1 /// MIR1234 /// MIR939	168
205706_s_at	ANKRD26	169		221731_x_at	VCAN	169		222228_s_at	ALKBH4	169		203799_at	CD302 /// LY75CD302	169		218468_s_at	GREM1	169		33132_at	CPSF1 /// MIR1234 /// MIR939	169
209830_s_at	SLC9A3R2	170		206654_s_at	POLR3G	170		212956_at	TBC1D9	170		209200_at	MEF2C	170		213718_at	RBM4	170		221876_at	ZNF783	170
206796_at	WISP1	171		213169_at	SEMA5A	171		210809_s_at	POSTN	171		207192_at	DNASE1L2	171		201042_at	TGM2	171		210757_x_at	DAB2	171
203579_s_at	SLC7A6	172		212239_at	PIK3R1	172		218798_at	KRI1	172		221541_at	CRISPLD2	172		200070_at	CNPPD1	172		37425_g_at	CCHCR1	172
209651_at	TGFB1I1	173		213979_s_at	CTBP1	173		218854_at	DSE	173		204082_at	PBX3	173		208789_at	PTRF	173		200070_at	CNPPD1	173
215281_x_at	POGZ	174		201668_x_at	MARCKS	174		221672_s_at	TRAPPC9	174		221888_at	CC2D1A	174		205567_at	CHST1	174		210847_x_at	TNFRSF25	174
201842_s_at	EFEMP1	175		213565_s_at	SMAD6	175		213714_at	CACNB2	175		219835_at	PRDM8	175		210757_x_at	DAB2	175		211673_s_at	MOCS1	175
202952_s_at	ADAM12	176		203451_at	LDB1	176		218729_at	LXN	176		201148_s_at	TIMP3	176		204413_at	TRAF2	176		202344_at	HSF1	176
213456_at	SOSTDC1	177		216473_x_at	DUX2 /// DUX4 /// DUX4L2 /// DUX4L3 /// DUX4L4 /// DUX4L5 /// DUX4L6 /// DUX4L7 /// LOC100288627 /// LOC100288657 /// LOC652119	177		208131_s_at	PTGIS	177		222198_at		177		203504_s_at	ABCA1	177		205941_s_at	COL10A1	177
217251_x_at		178		221013_s_at	APOL2	178		215488_at		178		213652_at	PCSK5	178		209969_s_at	STAT1	178		217369_at	IGHG1 /// LOC100508797	178
212928_at	TSPYL4	179		217751_at	GSTK1	179		212067_s_at	C1R	179		222228_s_at	ALKBH4	179		201383_s_at	NBR1	179		208789_at	PTRF	179
210408_s_at	CPNE6	180		219854_at	ZNF14	180		219548_at	ZNF16	180		205042_at	GNE	180		208498_s_at	ACTG1P4 /// AMY1A /// AMY1B /// AMY1C /// AMY2A /// AMY2B	180		207265_s_at	KDELR3	180
219523_s_at	ODZ3	181		203112_s_at	MIR943 /// WHSC2	181		204878_s_at	TAOK2	181		208320_at	CABP1	181		214414_x_at	HBA1 /// HBA2	181		211841_s_at	TNFRSF25	181
212488_at	COL5A1	182		220919_s_at	WDR96	182		216397_s_at	BOP1	182		221065_s_at	CHST8	182		214007_s_at	TWF1	182		204051_s_at	SFRP4	182
213338_at	TMEM158	183		212143_s_at	IGFBP3	183		202787_s_at	MAPKAPK3	183		218729_at	LXN	183		206390_x_at	PF4	183		205460_at	NPAS2	183
213565_s_at	SMAD6	184		221729_at	COL5A2	184		218161_s_at	CLN6	184		209849_s_at	RAD51C	184		203217_s_at	ST3GAL5	184		202976_s_at	RHOBTB3	184
203918_at	PCDH1	185		220826_at	TCP10L	185		209963_s_at	EPOR	185		AFFXTrpnX3_at		185		214661_s_at	NOP14	185		221579_s_at	NUDT3 /// RPS10NUDT3	185
216666_at	LOC93432	186		202323_s_at	ACBD3	186		217624_at	PDAP1	186		215502_at		186		209528_s_at	TELO2	186		217074_at	SMOX	186
214007_s_at	TWF1	187		203666_at	CXCL12	187		203799_at	CD302 /// LY75CD302	187		205706_s_at	ANKRD26	187		218565_at	C9orf114	187		214809_at	LOC100294145	187
213669_at	FCHO1	188		215699_x_at	SFI1	188		209800_at	KRT16	188		221320_at	BCL2L10	188		207784_at	ARSD	188		220967_s_at	ZNF696	188
202048_s_at	CBX6	189		209708_at	MOXD1	189		209156_s_at	COL6A2	189		218971_s_at	WDR91	189		209958_s_at	BBS9	189		211571_s_at	VCAN	189
213157_s_at	LOC339166 /// WSCD1	190		217074_at	SMOX	190		219453_at	KLHL36	190		204620_s_at	VCAN	190		204292_x_at	STK11	190		221814_at	GPR124	190
219414_at	CLSTN2	191		216940_x_at	YBX1	191		220308_at	CCDC19	191		201581_at	TMX4	191		219410_at	TMEM45A	191		214895_s_at	ADAM10	191
215812_s_at	LOC653562 /// SLC6A10P /// SLC6A8	192		205350_at	CRABP1	192		202202_s_at	LAMA4	192		206989_s_at	SCAF11	192		209116_x_at	HBB	192		217279_x_at	MMP14	192
203093_s_at	TIMM44	193		209805_at	PMS2 /// PMS2CL	193		201149_s_at	TIMP3	193		208789_at	PTRF	193		203579_s_at	SLC7A6	193		213718_at	RBM4	193
203241_at	UVRAG	194		201806_s_at	ATXN2L	194		203083_at	THBS2	194		210483_at	LOC254896 /// TNFRSF10C	194		218548_x_at	TEX264	194		204575_s_at	MMP19	194
214427_at	NOP2	195		210483_at	LOC254896 /// TNFRSF10C	195		215502_at		195		222361_at	TUBBP5	195		217653_x_at		195		220241_at	TMCO3	195
203079_s_at	CUL2	196		222288_at		196		214471_x_at	LHB	196		209135_at	ASPH	196		210105_s_at	FYN	196		209121_x_at	NR2F2	196
212915_at	PDZRN3	197		201150_s_at	TIMP3	197		205276_s_at	GTPBP1	197		208111_at	AVPR2	197		212929_s_at	FAM21A /// FAM21B /// FAM21C	197		204452_s_at	FZD1	197
219637_at	ARMC9	198		222289_at	KCNC2	198		201791_s_at	DHCR7	198		217074_at	SMOX	198		221506_s_at	TNPO2	198		216558_x_at	IGHA1 /// IGHD /// IGHG1 /// IGHG2 /// IGHG3 /// IGHM /// IGHV431 /// LOC100653245	198
211161_s_at	COL3A1	199		205075_at	SERPINF2	199		208111_at	AVPR2	199		205276_s_at	GTPBP1	199		218475_at	TRMT2A	199		207769_s_at	PQBP1	199
204282_s_at	FARS2	200		37408_at	MRC2	200		212887_at	SEC23A	200		213512_at	C14orf79	200		218944_at	PYCRL	200		207681_at	CXCR3	200
218745_x_at	TMEM161A	201		206328_at	CDH15	201		219189_at	FBXL6	201		58994_at	CC2D1A	201		219479_at	KDELC1	201		202952_s_at	ADAM12	201
204104_at	SNAPC2	202		217255_at		202		215045_at	CELF3	202		207105_s_at	PIK3R2	202		204176_at	KLHL20	202		210373_at	NPRL2	202
213653_at	METTL3	203		215389_s_at	TNNT2	203		222361_at	TUBBP5	203		212275_s_at	SRCAP	203		218729_at	LXN	203		207784_at	ARSD	203
219835_at	PRDM8	204		211841_s_at	TNFRSF25	204		205042_at	GNE	204		214781_at		204		222025_s_at	OPLAH	204		219371_s_at	KLF2	204
203498_at	RCAN2	205		222017_x_at	LRCH4	205		205407_at	RECK	205		219068_x_at	ATAD3A	205		207804_s_at	FCN2	205		218920_at	FAM193B	205
204582_s_at	KLK3	206		219966_x_at	BANP	206		63825_at	ABHD2	206		204622_x_at	NR4A2	206		221541_at	CRISPLD2	206		222128_at	NSUN6	206
203245_s_at	LINC00094	207		205617_at	PRRG2	207		210764_s_at	CYR61	207		203729_at	EMP3	207		212894_at	SUPV3L1	207		203246_s_at	NPRL2	207
200911_s_at	TACC1	208		213725_x_at	XYLT1	208		218638_s_at	LOC100130872 /// SPON2	208		219453_at	KLHL36	208		212942_s_at	KIAA1199	208		212489_at	COL5A1	208
202184_s_at	NUP133	209		204589_at	NUAK1	209		214007_s_at	TWF1	209		202768_at	FOSB	209		209155_s_at	NT5C2	209		212929_s_at	FAM21A /// FAM21B /// FAM21C	209
217928_s_at	PPP6R3	210		217462_at	C11orf9	210		201150_s_at	TIMP3	210		222025_s_at	OPLAH	210		160020_at	MMP14	210		214427_at	NOP2	210
217505_at	KLHL23 /// PHOSPHO2KLHL23	211		214427_at	NOP2	211		204589_at	NUAK1	211		203903_s_at	HEPH	211		204018_x_at	HBA1 /// HBA2	211		65517_at	AP1M2	211
222128_at	NSUN6	212		203033_x_at	FH	212		207832_at	BAIAP2	212		219827_at	UCP3	212		201147_s_at	TIMP3	212		204922_at	C11orf80	212
208873_s_at	REEP5	213		219414_at	CLSTN2	213		202768_at	FOSB	213		212606_at	WDFY3	213		204187_at	GMPR	213		207832_at	BAIAP2	213
AFFXTrpnX3_at		214		214191_at	ICA1	214		222025_s_at	OPLAH	214		214493_s_at	INADL	214		218920_at	FAM193B	214		215184_at	DAPK2	214
219348_at	USE1	215		202048_s_at	CBX6	215		201535_at	UBL3	215		204740_at	CNKSR1	215		201861_s_at	LRRFIP1	215		204750_s_at	DSC2	215
219520_s_at	WWC3	216		211696_x_at	HBB	216		201843_s_at	EFEMP1	216		218966_at	MYO5C	216		208547_at	HIST1H2BB	216		218468_s_at	GREM1	216
217074_at	SMOX	217		217706_at		217		201279_s_at	DAB2	217		212928_at	TSPYL4	217		203851_at	IGFBP6	217		219251_s_at	WDR60	217
219105_x_at	ORC6	218		205917_at	ZNF264	218		204472_at	GEM	218		203006_at	INPP5A	218		209550_at	NDN	218		218798_at	KRI1	218
219289_at	HEATR3	219		209121_x_at	NR2F2	219		201069_at	MMP2	219		214223_at		219		207769_s_at	PQBP1	219		214661_s_at	NOP14	219
206894_at	APOA4	220		214872_at	RIF1	220		218840_s_at	NADSYN1	220		219380_x_at	POLH	220		214809_at	LOC100294145	220		202869_at	OAS1	220
213355_at	ST3GAL6	221		203520_s_at	ZNF318	221		212606_at	WDFY3	221		207048_at	SLC6A11	221		207265_s_at	KDELR3	221		212556_at	SCRIB	221
213755_s_at		222		207592_s_at	HCN2	222		215388_s_at	CFH /// CFHR1	222		201843_s_at	EFEMP1	222		204419_x_at	HBG1 /// HBG2 /// LOC100653006 /// LOC100653319	222		219233_s_at	GSDMB	222
220101_x_at		223		202628_s_at	SERPINE1	223		212345_s_at	CREB3L2	223		218261_at	AP1M2	223		201744_s_at	LUM	223		220998_s_at	UNC93B1	223
205537_s_at	VAV2	224		214122_at	PDLIM7	224		219005_at	TMEM59L	224		210373_at	NPRL2	224		219961_s_at	PLK1S1	224		205617_at	PRRG2	224
209365_s_at	ECM1	225		219097_x_at	C19orf42	225		AFFXTrpnX3_at		225		212607_at	AKT3	225		217074_at	SMOX	225		207804_s_at	FCN2	225
210446_at	GATA1	226		221765_at	UGCG	226		201617_x_at	CALD1	226		216327_s_at	SIGLEC8	226		201581_at	TMX4	226		221541_at	CRISPLD2	226
212332_at	RBL2	227		213811_x_at	TCF3	227		201639_s_at	CPSF1 /// MIR1234 /// MIR939	227		220948_s_at	ATP1A1	227		203955_at	PPP1R26	227		205327_s_at	ACVR2A	227
205783_at	KLK13	228		213042_s_at	ATP2A3	228		221888_at	CC2D1A	228		219005_at	TMEM59L	228		221989_at	RPL10 /// SNORA70	228		203727_at	SKIV2L	228
221182_at	C1orf129	229		204582_s_at	KLK3	229		200907_s_at	PALLD	229		204619_s_at	VCAN	229		219332_at	MICALL2	229		221789_x_at	RHOT2	229
205350_at	CRABP1	230		217830_s_at	NSFL1C	230		213877_x_at	TCEB2	230		202676_x_at	FASTK	230		222128_at	NSUN6	230		221989_at	RPL10 /// SNORA70	230
208615_s_at	PTP4A2	231		220272_at	BNC2	231		219025_at	CD248	231		218778_x_at	EPS8L1	231		209496_at	RARRES2	231		209955_s_at	FAP	231
204620_s_at	VCAN	232		216888_at	LDB3	232		210499_s_at	PQBP1	232		210508_s_at	KCNQ2	232		218543_s_at	PARP12	232		219523_s_at	ODZ3	232
216594_x_at	AKR1C1	233		204529_s_at	TOX	233		214781_at		233		208131_s_at	PTGIS	233		221939_at	YIPF2	233		220812_s_at	HHLA2	233
219795_at	SLC6A14	234		218345_at	TMEM176A	234		213565_s_at	SMAD6	234		203083_at	THBS2	234		203131_at	PDGFRA	234		204451_at	FZD1	234
209757_s_at	MYCN	235		215609_at		235		208606_s_at	WNT4	235		202363_at	SPOCK1	235		218931_at	RAB17	235		208498_s_at	ACTG1P4 /// AMY1A /// AMY1B /// AMY1C /// AMY2A /// AMY2B	235
212829_at	PIP4K2A	236		207137_at	TONSL	236		218261_at	AP1M2	236		218840_s_at	NADSYN1	236		207192_at	DNASE1L2	236		214201_x_at	PRRC2A	236
201825_s_at	SCCPDH	237		204221_x_at	GLIPR1	237		204231_s_at	FAAH	237		205378_s_at	ACHE	237		210780_at	ESR2	237		204419_x_at	HBG1 /// HBG2 /// LOC100653006 /// LOC100653319	237
208142_at	EDDM3A	238		206338_at	ELAVL3	238		209496_at	RARRES2	238		213800_at	CFH	238		214427_at	NOP2	238		205567_at	CHST1	238
212275_s_at	SRCAP	239		214292_at	ITGB4	239		209191_at	TUBB6	239		211901_s_at	PDE4A	239		1487_at	ESRRA	239		204018_x_at	HBA1 /// HBA2	239
209121_x_at	NR2F2	240		203280_at	SAFB2	240		201147_s_at	TIMP3	240		212147_at	SMG5	240		219050_s_at	ZNHIT2	240		203131_at	PDGFRA	240
203890_s_at	DAPK3	241		200865_at	EIF3F	241		210987_x_at	TPM1	241		209687_at	CXCL12	241		211699_x_at	HBA1 /// HBA2	241		212756_s_at	UBR2	241
212667_at	LOC100505813 /// SPARC	242		202977_s_at	CREBZF	242		36030_at	IFFO1	242		219041_s_at	REPIN1	242		219523_s_at	ODZ3	242		209458_x_at	HBA1 /// HBA2	242
209697_at	LOC100507088	243		215373_x_at		243		216324_at		243		203847_s_at	AKAP8	243		201791_s_at	DHCR7	243		202627_s_at	SERPINE1	243
207357_s_at	GALNT10	244		208336_s_at	TECR	244		210621_s_at	RASA1	244		215045_at	CELF3	244		221789_x_at	RHOT2	244		207952_at	IL5	244
204141_at	TUBB2A	245		216558_x_at	IGHA1 /// IGHD /// IGHG1 /// IGHG2 /// IGHG3 /// IGHM /// IGHV431 /// LOC100653245	245		216496_s_at		245		218031_s_at	FOXN3	245		218590_at	C10orf2	245		222289_at	KCNC2	245
202628_s_at	SERPINE1	246		215004_s_at	SUGP1	246		200974_at	ACTA2	246		212956_at	TBC1D9	246		203160_s_at	RNF8	246		204187_at	GMPR	246
209541_at	IGF1	247		211119_at	ESR2	247		218468_s_at	GREM1	247		215205_x_at	NCOR2	247		217278_x_at		247		201852_x_at	COL3A1	247
203754_s_at	BRF1	248		210078_s_at	KCNAB1	248		207233_s_at	MITF	248		214096_s_at	SHMT2	248		33132_at	CPSF1 /// MIR1234 /// MIR939	248		202307_s_at	TAP1	248
203851_at	IGFBP6	249		213652_at	PCSK5	249		207115_x_at	MBTD1	249		205212_s_at	ACAP1	249		217994_x_at	CPSF3L	249		204292_x_at	STK11	249
221765_at	UGCG	250		219371_s_at	KLF2	250		211276_at	TCEAL2	250		218861_at	RNF25	250		204575_s_at	MMP19	250		211852_s_at	ATRN	250
203847_s_at	AKAP8	251		212423_at	ZCCHC24	251		208048_at	TACR1	251		203167_at	TIMP2	251		203258_at	DRAP1	251		208388_at	NR2E3	251
203186_s_at	S100A4	252		208339_at	XKRY /// XKRY2	252		218744_s_at	PACSIN3	252		215073_s_at	NR2F2	252		205018_s_at	MBNL2	252		217414_x_at	HBA1 /// HBA2	252
211021_s_at	RGS14	253		205817_at	SIX1	253		214223_at		253		218854_at	DSE	253		205559_s_at	PCSK5	253		209496_at	RARRES2	253
204320_at	COL11A1	254		216496_s_at		254		212275_s_at	SRCAP	254		217706_at		254		214218_s_at	XIST	254		220216_at	C8orf44	254
208606_s_at	WNT4	255		222042_x_at	MEX3D	255		213125_at	OLFML2B	255		221672_s_at	TRAPPC9	255		210029_at	IDO1	255		218161_s_at	CLN6	255
214253_s_at	DTNB	256		206026_s_at	TNFAIP6	256		206227_at	CILP	256		217830_s_at	NSFL1C	256		218964_at	ARID3B	256		221572_s_at	SLC26A6	256
212143_s_at	IGFBP3	257		202952_s_at	ADAM12	257		203119_at	CCDC86	257		220598_at	CARD14	257		202179_at	BLMH	257		220948_s_at	ATP1A1	257
219801_at	ZNF34	258		204487_s_at	KCNQ1	258		201792_at	AEBP1	258		201133_s_at	PJA2	258		200953_s_at	CCND2	258		209116_x_at	HBB	258
219854_at	ZNF14	259		217928_s_at	PPP6R3	259		212423_at	ZCCHC24	259		220967_s_at	ZNF696	259		210373_at	NPRL2	259		217897_at	FXYD6	259
215682_at	LOC440792	260		205276_s_at	GTPBP1	260		213790_at	ADAM12	260		209732_at	CLEC2B	260		60084_at	CYLD	260		202501_at	MAPRE2	260
205880_at	PRKD1	261		218745_x_at	TMEM161A	261		222198_at		261		213877_x_at	TCEB2	261		215579_at	APOBEC3G	261		219330_at	VANGL1	261
203802_x_at	NSUN5	262		204620_s_at	VCAN	262		212335_at	GNS	262		45297_at	EHD2	262		204472_at	GEM	262		219360_s_at	TRPM4	262
202700_s_at	TMEM63A	263		205387_s_at	CGB /// CGB5 /// CGB7 /// CGB8	263		213725_x_at	XYLT1	263		212875_s_at	C2CD2	263		38069_at	CLCN7	263		220038_at	C8orf44SGK3 /// SGK3	263
220308_at	CCDC19	264		218595_s_at	HEATR1	264		202998_s_at	LOXL2	264		207681_at	CXCR3	264		203356_at	CAPN7	264		219961_s_at	PLK1S1	264
205905_s_at	MICA /// MICB	265		215107_s_at	TTC22	265		216485_s_at	TPSAB1	265		206391_at	RARRES1	265		218798_at	KRI1	265		219278_at	MAP3K6	265
213161_at	TMOD1 /// TSTD2	266		212781_at	RBBP6	266		221730_at	COL5A2	266		201307_at	2011-09-01	266		221878_at	C2orf68	266		204788_s_at	PPOX	266
210002_at	GATA6	267		45297_at	EHD2	267		215682_at	LOC440792	267		215035_at	IGLV657	267		208388_at	NR2E3	267		216119_s_at	SPEF1	267
209156_s_at	COL6A2	268		213675_at	PARVA	268		218966_at	MYO5C	268		221284_s_at	SRC	268		212489_at	COL5A1	268		209155_s_at	NT5C2	268
208602_x_at	CD6	269		216297_at		269		208937_s_at	ID1	269		217046_s_at	AGER	269		222360_at	DPH5	269		218783_at	INTS7	269
200070_at	CNPPD1	270		206959_s_at	UPF3A	270		201307_at	2011-09-01	270		213714_at	CACNB2	270		206227_at	CILP	270		201426_s_at	VIM	270
221582_at	HIST3H2A	271		212713_at	MFAP4	271		213691_at		271		203119_at	CCDC86	271		211649_x_at	IGHA1 /// IGHG1 /// IGHM	271		217430_x_at	COL1A1	271
218066_at	SLC12A7	272		222198_at		272		61734_at	RCN3	272		202975_s_at	RHOBTB3	272		218600_at	LIMD2	272		221939_at	YIPF2	272
212419_at	ZCCHC24	273		207123_s_at	MATN4	273		209200_at	MEF2C	273		220211_at	FLJ13224	273		212556_at	SCRIB	273		212942_s_at	KIAA1199	273
203789_s_at	SEMA3C	274		210344_at	OSBPL7	274		213512_at	C14orf79	274		210764_s_at	CYR61	274		214201_x_at	PRRC2A	274		215579_at	APOBEC3G	274
201264_at	COPE	275		204754_at	HLF	275		211692_s_at	BBC3	275		202048_s_at	CBX6	275		211357_s_at	ALDOB	275		205559_s_at	PCSK5	275
206792_x_at	PDE4C	276		220071_x_at	HAUS2	276		209229_s_at	PPP6R1	276		216558_x_at	IGHA1 /// IGHD /// IGHG1 /// IGHG2 /// IGHG3 /// IGHM /// IGHV431 /// LOC100653245	276		203758_at	CTSO	276		211649_x_at	IGHA1 /// IGHG1 /// IGHM	276
221361_at	OMP	277		218240_at	NKIRAS2	277		203766_s_at	LMOD1	277		212876_at	B4GALT4	277		213290_at	COL6A2	277		207487_at		277
202403_s_at	COL1A2	278		219520_s_at	WWC3	278		205378_s_at	ACHE	278		212143_s_at	IGFBP3	278		204848_x_at	HBG1 /// HBG2 /// LOC100653006 /// LOC100653319	278		204176_at	KLHL20	278
208790_s_at	PTRF	279		202249_s_at	DCAF8	279		207685_at	CRYBB3	279		201791_s_at	DHCR7	279		217462_at	C11orf9	279		218475_at	TRMT2A	279
212075_s_at	CSNK2A1 /// CSNK2A1P	280		217279_x_at	MMP14	280		202765_s_at	FBN1	280		214426_x_at	CHAF1A	280		217349_s_at	PRICKLE3	280		201744_s_at	LUM	280
61734_at	RCN3	281		210685_s_at	UBE4B	281		215073_s_at	NR2F2	281		212091_s_at	COL6A1	281		218275_at	SLC25A10	281		209317_at	POLR1C	281
214191_at	ICA1	282		213689_x_at	FAM69A	282		201750_s_at	ECE1	282		212335_at	GNS	282		214449_s_at	RHOQ	282		31637_s_at	NR1D1 /// THRA	282
210263_at	KCNF1	283		210905_x_at	POU5F1P4	283		216882_s_at	NEBL	283		209972_s_at	AIMP2	283		209758_s_at	MFAP5	283		203410_at	AP3M2	283
215201_at	REPS1	284		216804_s_at	PDLIM5	284		212875_s_at	C2CD2	284		220640_at	CSNK1G1	284		204452_s_at	FZD1	284		203705_s_at	FZD7	284
204788_s_at	PPOX	285		200612_s_at	AP2B1	285		203903_s_at	HEPH	285		212914_at	CBX7	285		202501_at	MAPRE2	285		218590_at	C10orf2	285
213652_at	PCSK5	286		206650_at	IQCC	286		220812_s_at	HHLA2	286		203525_s_at	APC	286		207832_at	BAIAP2	286		212956_at	TBC1D9	286
36829_at	PER1	287		216206_x_at	MAP2K7	287		204619_s_at	VCAN	287		215296_at	CDC42BPA	287		222029_x_at	PFDN6	287		209758_s_at	MFAP5	287
208336_s_at	TECR	288		218941_at	FBXW2	288		208789_at	PTRF	288		201842_s_at	EFEMP1	288		205066_s_at	ENPP1	288		209550_at	NDN	288
222288_at		289		205105_at	MAN2A1	289		216558_x_at	IGHA1 /// IGHD /// IGHG1 /// IGHG2 /// IGHG3 /// IGHM /// IGHV431 /// LOC100653245	289		205383_s_at	ZBTB20	289		204451_at	FZD1	289		211276_at	TCEAL2	289
39705_at	SIN3B	290		206699_x_at	NPAS1	290		207306_at	TCF15	290		208299_at	CACNA1I	290		206188_at	ZNF623	290		210410_s_at	MSH5 /// MSH5SAPCD1 /// SAPCD1	290
209332_s_at	MAX	291		201693_s_at	EGR1	291		212224_at	ALDH1A1	291		212423_at	ZCCHC24	291		213069_at	HEG1	291		218944_at	PYCRL	291
221525_at	ZMIZ2	292		207048_at	SLC6A11	292		222101_s_at	DCHS1	292		203701_s_at	TRMT1	292		217414_x_at	HBA1 /// HBA2	292		217462_at	C11orf9	292
205969_at	AADAC	293		201383_s_at	NBR1	293		209427_at	SMTN	293		210463_x_at	TRMT1	293		209886_s_at	SMAD6	293		212087_s_at	ERAL1	293
207400_at	NPY5R	294		212875_s_at	C2CD2	294		208559_at	PDX1	294		201147_s_at	TIMP3	294		212956_at	TBC1D9	294		212335_at	GNS	294
201275_at	FDPS	295		222059_at	ZNF335	295		212254_s_at	DST /// LOC100652766	295		207832_at	BAIAP2	295		217897_at	FXYD6	295		204679_at	KCNK1	295
204261_s_at	PSEN2	296		219380_x_at	POLH	296		216327_s_at	SIGLEC8	296		203498_at	RCAN2	296		215744_at	FUS	296		204760_s_at	NR1D1 /// THRA	296
221406_s_at	MSH5 /// MSH5SAPCD1 /// SAPCD1	297		200974_at	ACTA2	297		56919_at	WDR48	297		216289_at	GPR144	297		202835_at	TXNL4A	297		212298_at	NRP1	297
207106_s_at	LTK	298		218144_s_at	INF2	298		221256_s_at	HDHD3	298		208449_s_at	FGF8	298		209769_s_at	SEPT5GP1BB	298		201508_at	IGFBP4	298
220341_s_at	C5orf45	299		211230_s_at	PIK3CD	299		202327_s_at	PKD1	299		212278_x_at	UBE3A	299		221881_s_at	CLIC4	299		213512_at	C14orf79	299
209053_s_at	WHSC1	300		219494_at	FSBP /// RAD54B	300		210078_s_at	KCNAB1	300		204163_at	EMILIN1	300		214114_x_at	FASTK	300		38157_at	DOM3Z	300
216297_at		301		208581_x_at	MT1X	301		220211_at	FLJ13224	301		212713_at	MFAP4	301		209110_s_at	RGL2	301		201389_at	ITGA5	301
208111_at	AVPR2	302		AFFXTrpnXM_at		302		205212_s_at	ACAP1	302		215747_s_at	RCC1	302		204878_s_at	TAOK2	302		213565_s_at	SMAD6	302
204351_at	S100P	303		218162_at	OLFML3	303		202827_s_at	MMP14	303		217283_at		303		215184_at	DAPK2	303		219189_at	FBXL6	303
202905_x_at	NBN	304		205986_at	AATK	304		204345_at	COL16A1	304		213156_at		304		206660_at	IGLL1	304		202676_x_at	FASTK	304
204486_at	KCNQ1OT1	305		210511_s_at	INHBA	305		212256_at	GALNT10	305		221163_s_at	MLXIPL	305		204620_s_at	VCAN	305		211745_x_at	HBA1 /// HBA2	305
204114_at	NID2	306		202654_x_at	2007-03-01	306		211920_at	CFB	306		208927_at	SPOP	306		212553_at	RPRD2	306		201059_at	CTTN	306
206388_at	PDE3A	307		209550_at	NDN	307		213800_at	CFH	307		209955_s_at	FAP	307		217430_x_at	COL1A1	307		203851_at	IGFBP6	307
219012_s_at	C11orf30	308		220147_s_at	FAM60A	308		207085_x_at	CSF2RA	308		203766_s_at	LMOD1	308		220038_at	C8orf44SGK3 /// SGK3	308		214333_x_at	IDH3G	308
213139_at	SNAI2	309		209651_at	TGFB1I1	309		208449_s_at	FGF8	309		206162_x_at	SYT5	309		215892_at	ZNF440	309		209559_at	HIP1R	309
204477_at	RABIF	310		204719_at	ABCA8	310		212950_at	GPR116	310		211638_at	IGH@ /// IGHA1 /// IGHA2 /// IGHD /// IGHG1 /// IGHG3 /// IGHM /// IGHV431	310		212809_at	NFATC2IP	310		221506_s_at	TNPO2	310
207475_at	FABP2	311		213700_s_at		311		202417_at	KEAP1	311		208582_s_at	DUX1 /// DUX3 /// DUX5	311		211673_s_at	MOCS1	311		202465_at	PCOLCE	311
216067_at		312		203836_s_at	MAP3K5	312		203847_s_at	AKAP8	312		214191_at	ICA1	312		221406_s_at	MSH5 /// MSH5SAPCD1 /// SAPCD1	312		201383_s_at	NBR1	312
208116_s_at	MAN1A1	313		220441_at	DNAJC22	313		217438_at		313		211920_at	CFB	313		205941_s_at	COL10A1	313		201535_at	UBL3	313
218840_s_at	NADSYN1	314		205662_at	B9D1	314		207572_at	EFCAB2	314		216053_x_at	FAM182A /// FAM182B	314		201852_x_at	COL3A1	314		205109_s_at	ARHGEF4	314
219970_at	GIPC2	315		211896_s_at	DCN	315		205738_s_at	FABP3	315		221785_at	WIZ	315		212876_at	B4GALT4	315		201278_at	DAB2	315
212950_at	GPR116	316		212667_at	LOC100505813 /// SPARC	316		206399_x_at	CACNA1A	316		47069_at	PRR5	316		202465_at	PCOLCE	316		220349_s_at	ENGASE	316
218127_at	NFYB	317		221141_x_at	EPN1	317		221706_s_at	USE1	317		212196_at	IL6ST	317		220216_at	C8orf44	317		218778_x_at	EPS8L1	317
214380_at	PRPF31	318		AFFXTrpnX3_at		318		203006_at	INPP5A	318		204451_at	FZD1	318		218976_at	DNAJC12	318		203758_at	CTSO	318
217446_x_at		319		201506_at	LOC100652886 /// LOC100653157 /// TGFBI	319		201506_at	LOC100652886 /// LOC100653157 /// TGFBI	319		32062_at	LRRC14	319		201117_s_at	CPE	319		203124_s_at	SLC11A2	319
208094_s_at	CCDC130	320		211692_s_at	BBC3	320		209830_s_at	SLC9A3R2	320		209697_at	LOC100507088	320		218783_at	INTS7	320		210510_s_at	NRP1	320
205617_at	PRRG2	321		217034_at		321		221729_at	COL5A2	321		210987_x_at	TPM1	321		212001_at	SUGP2	321		210780_at	ESR2	321
213460_x_at	NSUN5P2	322		204048_s_at	PHACTR2	322		215205_x_at	NCOR2	322		202787_s_at	MAPKAPK3	322		204679_at	KCNK1	322		204620_s_at	VCAN	322
207888_at		323		221439_at	RBBP9	323		221731_x_at	VCAN	323		201215_at	PLS3	323		219251_s_at	WDR60	323		212894_at	SUPV3L1	323
201619_at	PRDX3	324		221785_at	WIZ	324		219852_s_at	MORN1	324		216496_s_at		324		221572_s_at	SLC26A6	324		204464_s_at	EDNRA	324
221557_s_at	LEF1	325		216633_s_at	PLCH1	325		204582_s_at	KLK3	325		213202_at	SETD1A	325		204097_s_at	RBMX2	325		210483_at	LOC254896 /// TNFRSF10C	325
210532_s_at	C14orf2	326		203325_s_at	COL5A1	326		209955_s_at	FAP	326		201028_s_at	CD99	326		204717_s_at	SLC29A2	326		211116_at	SLC9A2	326
210483_at	LOC254896 /// TNFRSF10C	327		202975_s_at	RHOBTB3	327		203243_s_at	PDLIM5	327		202827_s_at	MMP14	327		211116_at	SLC9A2	327		203729_at	EMP3	327
204719_at	ABCA8	328		218274_s_at	ANKZF1	328		202676_x_at	FASTK	328		206338_at	ELAVL3	328		222289_at	KCNC2	328		205066_s_at	ENPP1	328
205717_x_at	PCDHGA1 /// PCDHGA10 /// PCDHGA11 /// PCDHGA12 /// PCDHGA2 /// PCDHGA3 /// PCDHGA4 /// PCDHGA5 /// PCDHGA6 /// PCDHGA7 /// PCDHGA8 /// PCDHGA9 /// PCDHGB1 /// PCDHGB2 /// PCDHGB3 /// PCDHGB4 /// PCDHGB5 /// PCDHGB6 /// PCDHGB7 /// PCDHGC3 /// PCDHGC4 /// PCDHGC5	329		216256_at	GRM8	329		213681_at	CYHR1	329		205327_s_at	ACVR2A	329		202510_s_at	TNFAIP2	329		212338_at	MYO1D	329
205276_s_at	GTPBP1	330		218778_x_at	EPS8L1	330		207071_s_at	ACO1	330		221939_at	YIPF2	330		219395_at	ESRP2	330		204413_at	TRAF2	330
215579_at	APOBEC3G	331		221361_at	OMP	331		202766_s_at	FBN1	331		212354_at	SULF1	331		211959_at	IGFBP5	331		204522_at	DOM3Z	331
208600_s_at	GPR39	332		210684_s_at	DLG4	332		213355_at	ST3GAL6	332		221729_at	COL5A2	332		204922_at	C11orf80	332		203955_at	PPP1R26	332
215677_s_at	BRF1	333		212419_at	ZCCHC24	333		212171_x_at	VEGFA	333		201041_s_at	DUSP1	333		215378_at		333		212045_at	GLG1	333
203321_s_at	ADNP2	334		204339_s_at	RGS4	334		220573_at	KLK14	334		221811_at	PGAP3	334		221814_at	GPR124	334		214742_at	AZI1	334
209351_at	KRT14	335		203727_at	SKIV2L	335		201236_s_at	BTG2	335		216716_at	ABO	335		210510_s_at	NRP1	335		211699_x_at	HBA1 /// HBA2	335
209309_at	AZGP1	336		202425_x_at	PPP3CA	336		212489_at	COL5A1	336		211276_at	TCEAL2	336		201150_s_at	TIMP3	336		201150_s_at	TIMP3	336
205713_s_at	COMP	337		203688_at	PKD2	337		201852_x_at	COL3A1	337		217006_x_at	FASN	337		212196_at	IL6ST	337		212091_s_at	COL6A1	337
208912_s_at	CNP	338		212437_at	CENPB	338		204876_at	ZNF646	338		202202_s_at	LAMA4	338		218274_s_at	ANKZF1	338		201668_x_at	MARCKS	338
205989_s_at	MOG	339		207595_s_at	BMP1	339		217278_x_at		339		201852_x_at	COL3A1	339		217912_at	DUS1L	339		213190_at	COG7	339
201617_x_at	CALD1	340		215591_at	SATB2	340		213202_at	SETD1A	340		209957_s_at	NPPA	340		205327_s_at	ACVR2A	340		209110_s_at	RGL2	340
207831_x_at	DHPS	341		211200_s_at	EFCAB2	341		217283_at		341		200865_at	EIF3F	341		210483_at	LOC254896 /// TNFRSF10C	341		204792_s_at	IFT140	341
201126_s_at	MGAT1	342		221687_s_at	FAM125B	342		214096_s_at	SHMT2	342		207306_at	TCF15	342		209317_at	POLR1C	342		217349_s_at	PRICKLE3	342
203766_s_at	LMOD1	343		201988_s_at	CREBL2	343		201809_s_at	ENG	343		219586_at	WDR59	343		213001_at	ANGPTL2	343		221730_at	COL5A2	343
202501_at	MAPRE2	344		202403_s_at	COL1A2	344		205080_at	RARB	344		216320_x_at	MST1	344		219023_at	AP1AR	344		203258_at	DRAP1	344
220838_at	EXD3	345		205463_s_at	PDGFA	345		207390_s_at	SMTN	345		201617_x_at	CALD1	345		214701_s_at	FN1	345		204526_s_at	TBC1D8	345
205977_s_at	EPHA1	346		205537_s_at	VAV2	346		212985_at	APBB2	346		202311_s_at	COL1A1	346		214742_at	AZI1	346		205546_s_at	TYK2	346
216485_s_at	TPSAB1	347		217012_at		347		217696_at	FUT7	347		221783_at	WIZ	347		212189_s_at	COG4	347		219479_at	KDELC1	347
211000_s_at	IL6ST	348		160020_at	MMP14	348		215631_s_at	BRMS1	348		36030_at	IFFO1	348		204750_s_at	DSC2	348		221729_at	COL5A2	348
212420_at	ELF1	349		221960_s_at	RAB2A	349		212091_s_at	COL6A1	349		201750_s_at	ECE1	349		219278_at	MAP3K6	349		212419_at	ZCCHC24	349
205393_s_at	CHEK1	350		206717_at	MYH8	350		209869_at	ADRA2A	350		209191_at	TUBB6	350		203727_at	SKIV2L	350		218828_at	C17orf61PLSCR3 /// PLSCR3	350
205574_x_at	BMP1	351		209439_s_at	PHKA2	351		204134_at	PDE2A	351		209496_at	RARRES2	351		214658_at	TMED7 /// TMED7TICAM2	351		201945_at	FURIN	351
207747_s_at	DOK4	352		201341_at	ENC1	352		208592_s_at	CD1E	352		203939_at	NT5E	352		203942_s_at	MARK2	352		204663_at	ME3	352
217842_at	LUC7L2	353		211577_s_at	IGF1	353		205057_s_at	IDUA	353		204051_s_at	SFRP4	353		201307_at	2011-09-01	353		218964_at	ARID3B	353
202283_at	SERPINF1	354		205441_at	OCEL1	354		206781_at	DNAJC4	354		201697_s_at	DNMT1	354		203193_at	ESRRA	354		209921_at	SLC7A11	354
205378_s_at	ACHE	355		219087_at	ASPN	355		203688_at	PKD2	355		63825_at	ABHD2	355		211668_s_at	PLAU	355		201581_at	TMX4	355
217706_at		356		220757_s_at	UBXN6	356		209189_at	FOS	356		212243_at	GCOM1 /// POLR2M	356		212338_at	MYO1D	356		215378_at		356
214493_s_at	INADL	357		220947_s_at	TBC1D10B	357		213156_at		357		212254_s_at	DST /// LOC100652766	357		203124_s_at	SLC11A2	357		221911_at	ETV1	357
213264_at	PCBP2	358		200857_s_at	NCOR1	358		204320_at	COL11A1	358		217890_s_at	PARVA	358		212419_at	ZCCHC24	358		202835_at	TXNL4A	358
216804_s_at	PDLIM5	359		213428_s_at	COL6A1	359		221849_s_at	DCAF15	359		212386_at	TCF4	359		216288_at	CYSLTR1	359		215744_at	FUS	359
222091_at	HPCAL4	360		220109_at	TF	360		203729_at	EMP3	360		215488_at		360		212943_at	KIAA0528	360		217278_x_at		360
207250_at	SIX6	361		209122_at	LOC100509484 /// PLIN2	361		213753_x_at	EIF5A	361		208666_s_at	ST13	361		201215_at	PLS3	361		203888_at	THBD	361
206440_at	LIN7A	362		216067_at		362		201041_s_at	DUSP1	362		89476_r_at	NPEPL1	362		221507_at	TNPO2	362		218931_at	RAB17	362
219978_s_at	NUSAP1	363		210757_x_at	DAB2	363		218861_at	RNF25	363		205567_at	CHST1	363		203410_at	AP3M2	363		221245_s_at	FZD5	363
219500_at	CLCF1	364		207016_s_at	ALDH1A2	364		201885_s_at	CYB5R3	364		209886_s_at	SMAD6	364		222088_s_at	SLC2A14 /// SLC2A3	364		209528_s_at	TELO2	364
201670_s_at	MARCKS	365		206259_at	PROC	365		205383_s_at	ZBTB20	365		208048_at	TACR1	365		214493_s_at	INADL	365		212713_at	MFAP4	365
204695_at	CDC25A	366		201893_x_at	DCN	366		220967_s_at	ZNF696	366		216248_s_at	NR4A2	366		219997_s_at	COPS7B	366		221081_s_at	DENND2D	366
209708_at	MOXD1	367		214920_at	THSD7A	367		201787_at	FBLN1	367		201535_at	UBL3	367		217119_s_at	CXCR3	367		205157_s_at	JUP /// KRT17	367
212080_at	MLL	368		203903_s_at	HEPH	368		214692_s_at	JRK	368		212764_at	ZEB1	368		206796_at	WISP1	368		209333_at	ULK1	368
219717_at	DCAF16	369		211638_at	IGH@ /// IGHA1 /// IGHA2 /// IGHD /// IGHG1 /// IGHG3 /// IGHM /// IGHV431	369		217046_s_at	AGER	369		209335_at	DCN	369		220746_s_at	UIMC1	369		214426_x_at	CHAF1A	369
210265_x_at	POU5F1P3	370		212420_at	ELF1	370		212096_s_at	MTUS1	370		214316_x_at	CALR	370		217890_s_at	PARVA	370		222025_s_at	OPLAH	370
160020_at	MMP14	371		219162_s_at	MRPL11	371		208278_s_at		371		212096_s_at	MTUS1	371		207980_s_at	CITED2	371		221878_at	C2orf68	371
201280_s_at	DAB2	372		210461_s_at	ABLIM1	372		215296_at	CDC42BPA	372		213669_at	FCHO1	372		215070_x_at	RABGAP1	372		213164_at	SLC5A3	372
213642_at		373		212354_at	SULF1	373		220948_s_at	ATP1A1	373		201236_s_at	BTG2	373		216670_at	KLK13	373		202179_at	BLMH	373
203973_s_at	CEBPD	374		210333_at	NR5A1	374		32062_at	LRRC14	374		212950_at	GPR116	374		221204_s_at	CRTAC1	374		211681_s_at	PDLIM5	374
211722_s_at	HDAC6	375		216587_s_at	FZD8	375		209135_at	ASPH	375		218066_at	SLC12A7	375		37425_g_at	CCHCR1	375		209980_s_at	SHMT1	375
201809_s_at	ENG	376		220374_at	KLHL28	376		203498_at	RCAN2	376		209856_x_at	ABI2	376		204503_at	EVPL	376		210764_s_at	CYR61	376
204964_s_at	SSPN	377		216356_x_at	BAIAP3	377		215707_s_at	PRNP	377		201089_at	ATP6V1B2	377		216821_at		377		213069_at	HEG1	377
208671_at	SERINC1	378		209447_at	SYNE1	378		213559_s_at	ZNF467	378		205069_s_at	ARHGAP26	378		212335_at	GNS	378		204082_at	PBX3	378
204132_s_at	FOXO3 /// FOXO3B	379		201280_s_at	DAB2	379		204141_at	TUBB2A	379		219118_at	FKBP11	379		215903_s_at	MAST2	379		37549_g_at	BBS9	379
211959_at	IGFBP5	380		222384_at	DKFZP564C196	380		214426_x_at	CHAF1A	380		209189_at	FOS	380		202331_at	BCKDHA	380		212307_s_at	OGT	380
201242_s_at	ATP1B1	381		219900_s_at	ZNF446	381		207681_at	CXCR3	381		201744_s_at	LUM	381		213411_at	ADAM22	381		160020_at	MMP14	381
220604_x_at	FTCD	382		214594_x_at	ATP8B1	382		205567_at	CHST1	382		211958_at	IGFBP5	382		219453_at	KLHL36	382		214692_s_at	JRK	382
202281_at	GAK	383		216917_s_at	SYCP1	383		218975_at	COL5A3	383		205407_at	RECK	383		211745_x_at	HBA1 /// HBA2	383		222111_at	FAM63B	383
215744_at	FUS	384		203851_at	IGFBP6	384		207480_s_at	MEIS2	384		210946_at	PPAP2A	384		203241_at	UVRAG	384		204135_at	FILIP1L	384
212345_s_at	CREB3L2	385		220812_s_at	HHLA2	385		219410_at	TMEM45A	385		204955_at	SRPX	385		202344_at	HSF1	385		211357_s_at	ALDOB	385
202323_s_at	ACBD3	386		215281_x_at	POGZ	386		207048_at	SLC6A11	386		221872_at	RARRES1	386		212087_s_at	ERAL1	386		205211_s_at	RIN1	386
202809_s_at	INTS3	387		203844_at	VHL	387		207268_x_at	ABI2	387		209769_s_at	SEPT5GP1BB	387		205940_at	MYH3	387		217890_s_at	PARVA	387
219025_at	CD248	388		216053_x_at	FAM182A /// FAM182B	388		201215_at	PLS3	388		205605_at	HOXD9	388		204902_s_at	ATG4B	388		214658_at	TMED7 /// TMED7TICAM2	388
212713_at	MFAP4	389		222131_x_at	RHOT2	389		215016_x_at	DST /// LOC100652766	389		221071_at		389		204486_at	KCNQ1OT1	389		209886_s_at	SMAD6	389
218886_at	PAK1IP1	390		208606_s_at	WNT4	390		210373_at	NPRL2	390		213753_x_at	EIF5A	390		219999_at	MAN2A2	390		209769_s_at	SEPT5GP1BB	390
204478_s_at	RABIF	391		219005_at	TMEM59L	391		209769_s_at	SEPT5GP1BB	391		212087_s_at	ERAL1	391		207943_x_at	PLAGL1	391		200974_at	ACTA2	391
212466_at	SPRED2	392		212473_s_at	MICAL2	392		211901_s_at	PDE4A	392		209399_at	HLCS	392		211996_s_at	61E3.4 /// LOC100132247 /// LOC100652992 /// LOC595101 /// LOC613037 /// LOC728888 /// NPIPL3	392		211012_s_at	PML	392
212473_s_at	MICAL2	393		206796_at	WISP1	393		204622_x_at	NR4A2	393		210654_at	TNFRSF10D	393		221081_s_at	DENND2D	393		214037_s_at	CCDC22	393
218798_at	KRI1	394		207972_at	GLRA1	394		210463_x_at	TRMT1	394		206399_x_at	CACNA1A	394		87100_at	ABHD2	394		202388_at	RGS2	394
210343_s_at	SLC22A6	395		219105_x_at	ORC6	395		202025_x_at	ACAA1	395		213559_s_at	ZNF467	395		203246_s_at	NPRL2	395		218565_at	C9orf114	395
216824_at		396		204261_s_at	PSEN2	396		204261_s_at	PSEN2	396		210762_s_at	DLC1	396		219375_at	CEPT1	396		36030_at	IFFO1	396
218063_s_at	CDC42EP4	397		220948_s_at	ATP1A1	397		218275_at	SLC25A10	397		212942_s_at	KIAA1199	397		210096_at	CYP4B1	397		204878_s_at	TAOK2	397
214491_at	SSTR3	398		219862_s_at	NARF	398		206338_at	ELAVL3	398		219025_at	CD248	398		217428_s_at	COL10A1	398		201069_at	MMP2	398
215348_at	ADCY1	399		203500_at	GCDH	399		205069_s_at	ARHGAP26	399		212382_at	TCF4	399		205965_at	BATF	399		219678_x_at	DCLRE1C	399
204221_x_at	GLIPR1	400		217762_s_at	RAB31	400		89476_r_at	NPEPL1	400		213177_at	MAPK8IP3	400		204788_s_at	PPOX	400		206227_at	CILP	400
202450_s_at	CTSK	401		219835_at	PRDM8	401		221659_s_at	MYL10	401		220579_at		401		218093_s_at	ANKRD10	401		217119_s_at	CXCR3	401
214400_at	INSL3	402		201605_x_at	CNN2	402		209849_s_at	RAD51C	402		220573_at	KLK14	402		205249_at	EGR2	402		207275_s_at	ACSL1	402
209090_s_at	SH3GLB1	403		218638_s_at	LOC100130872 /// SPON2	403		201694_s_at	EGR1	403		208498_s_at	ACTG1P4 /// AMY1A /// AMY1B /// AMY1C /// AMY2A /// AMY2B	403		204341_at	TRIM16	403		216288_at	CYSLTR1	403
221301_at	VWA7	404		222207_x_at		404		201581_at	TMX4	404		201451_x_at	RHEB	404		202749_at	WRB	404		60084_at	CYLD	404
215722_s_at	SNRPA1	405		221065_s_at	CHST8	405		208401_s_at	GLP1R	405		202344_at	HSF1	405		218882_s_at	WDR3	405		214701_s_at	FN1	405
201452_at	RHEB	406		201924_at	AFF1	406		221814_at	GPR124	406		209245_s_at	KIF1C	406		200665_s_at	LOC100505813 /// SPARC	406		209750_at	NR1D2	406
206654_s_at	POLR3G	407		201009_s_at	TXNIP	407		202048_s_at	CBX6	407		221849_s_at	DCAF15	407		204611_s_at	PPP2R5B	407		210164_at	GZMB	407
214471_x_at	LHB	408		200785_s_at	LRP1	408		219823_at	LIN28A	408		211116_at	SLC9A2	408		209318_x_at	PLAGL1	408		221621_at	LINC00338 /// SCARNA16	408
215765_at	LRRC41	409		204452_s_at	FZD1	409		212243_at	GCOM1 /// POLR2M	409		201426_s_at	VIM	409		201109_s_at	THBS1	409		217518_at	MYOF	409
204876_at	ZNF646	410		216519_s_at	PROSC	410		219068_x_at	ATAD3A	410		220341_s_at	C5orf45	410		218725_at	SLC25A22	410		203217_s_at	ST3GAL5	410
207629_s_at	ARHGEF2	411		219664_s_at	DECR2	411		211571_s_at	VCAN	411		219500_at	CLCF1	411		208309_s_at	MALT1	411		217232_x_at	HBB	411
207482_at	TP53TG5	412		221748_s_at	TNS1	412		210510_s_at	NRP1	412		203888_at	THBD	412		202584_at	NFX1	412		212809_at	NFATC2IP	412
218183_at	C16orf5	413		213148_at	C2orf72	413		213613_s_at	NADK	413		203692_s_at	E2F3	413		213042_s_at	ATP2A3	413		206846_s_at	HDAC6	413
208432_s_at	CACNA1E	414		210332_at	ACHE	414		213690_s_at		414		207826_s_at	ID3	414		202391_at	BASP1	414		213669_at	FCHO1	414
221759_at	G6PC3	415		212478_at	RMND5A	415		216180_s_at	SYNJ2	415		202025_x_at	ACAA1	415		201185_at	HTRA1	415		209356_x_at	EFEMP2	415
217709_at		416		216288_at	CYSLTR1	416		210946_at	PPAP2A	416		216940_x_at	YBX1	416		213505_s_at	SUGP2	416		203025_at	NAA10	416
212472_at	MICAL2	417		216044_x_at	FAM69A	417		37408_at	MRC2	417		219410_at	TMEM45A	417		201945_at	FURIN	417		210096_at	CYP4B1	417
208218_s_at	ACVR1B	418		217660_at	MYH14	418		201080_at	PIP4K2B	418		212887_at	SEC23A	418		203729_at	EMP3	418		219023_at	AP1AR	418
214092_x_at	SUGP2	419		209492_x_at	ATP5I	419		222293_at	CADM4	419		213355_at	ST3GAL6	419		207765_s_at	FAM214B	419		218725_at	SLC25A22	419
204548_at	STAR	420		206317_s_at	ABCB8	420		204371_s_at	KHSRP	420		204018_x_at	HBA1 /// HBA2	420		201508_at	IGFBP4	420		222088_s_at	SLC2A14 /// SLC2A3	420
AFFXTrpnXM_at		421		204387_x_at	MRP63	421		203579_s_at	SLC7A6	421		214471_x_at	LHB	421		213565_s_at	SMAD6	421		202253_s_at	DNM2	421
201133_s_at	PJA2	422		209332_s_at	MAX	422		220579_at		422		207390_s_at	SMTN	422		220674_at	CD22	422		214695_at	UBAP2L	422
218958_at	C19orf60	423		203356_at	CAPN7	423		212147_at	SMG5	423		218084_x_at	FXYD5	423		207275_s_at	ACSL1	423		218965_s_at	TUT1	423
210707_x_at	DTX2P1UPK3BP1PMS2P11	424		209071_s_at	RGS5	424		207494_s_at	ZNF76	424		209357_at	CITED2	424		214333_x_at	IDH3G	424		207307_at	HTR2C	424
214856_at	SPTBN1	425		217505_at	KLHL23 /// PHOSPHO2KLHL23	425		203701_s_at	TRMT1	425		213613_s_at	NADK	425		203888_at	THBD	425		213001_at	ANGPTL2	425
206959_s_at	UPF3A	426		220554_at	SLC22A7	426		212382_at	TCF4	426		210103_s_at	FOXA2	426		220640_at	CSNK1G1	426		219497_s_at	BCL11A	426
213512_at	C14orf79	427		220666_at		427		218559_s_at	MAFB	427		209730_at	SEMA3F	427		201806_s_at	ATXN2L	427		212196_at	IL6ST	427
210797_s_at	OASL	428		221711_s_at	BABAM1	428		221845_s_at	CLPB	428		220308_at	CCDC19	428		203348_s_at	ETV5	428		207980_s_at	CITED2	428
217279_x_at	MMP14	429		220996_s_at	SHCBP1L	429		207943_x_at	PLAGL1	429		217154_s_at	EDN3	429		201278_at	DAB2	429		219375_at	CEPT1	429
214122_at	PDLIM7	430		206302_s_at	NUDT4 /// NUDT4P1	430		217507_at	SLC11A1	430		208606_s_at	WNT4	430		220341_s_at	C5orf45	430		209969_s_at	STAT1	430
207046_at	HIST1H4A /// HIST1H4B /// HIST1H4C /// HIST1H4D /// HIST1H4E /// HIST1H4F /// HIST1H4H /// HIST1H4I /// HIST1H4J /// HIST1H4K /// HIST1H4L /// HIST2H4A /// HIST2H4B /// HIST4H4	431		216716_at	ABO	431		213428_s_at	COL6A1	431		217186_at	ZNF259P1	431		221911_at	ETV1	431		204472_at	GEM	431
209435_s_at	ARHGEF2	432		221649_s_at	PPAN /// PPANP2RY11	432		211959_at	IGFBP5	432		206717_at	MYH8	432		201559_s_at	CLIC4	432		219332_at	MICALL2	432
212815_at	ASCC3	433		219676_at	ZSCAN16	433		210508_s_at	KCNQ2	433		218798_at	KRI1	433		211526_s_at	RTEL1 /// RTEL1TNFRSF6B /// TNFRSF6B	433		38069_at	CLCN7	433
215778_x_at	HAB1	434		219961_s_at	PLK1S1	434		200857_s_at	NCOR1	434		204589_at	NUAK1	434		219189_at	FBXL6	434		206188_at	ZNF623	434
209317_at	POLR1C	435		209506_s_at	NR2F1	435		212077_at	CALD1	435		203579_s_at	SLC7A6	435		206447_at	CELA2A /// CELA2B	435		209963_s_at	EPOR	435
200051_at	SART1	436		216162_at	SBNO1	436		210654_at	TNFRSF10D	436		216875_x_at	HAB1	436		209559_at	HIP1R	436		201307_at	40787	436
222219_s_at	TLE6	437		211646_at	IGH@ /// IGHA1 /// IGHG1 /// IGHG2 /// IGHG3 /// IGHM	437		206481_s_at	LDB2	437		219630_at	PDZK1IP1	437		211852_s_at	ATRN	437		214114_x_at	FASTK	437
220162_s_at	CARD9	438		220837_at		438		210491_at		438		210332_at	ACHE	438		203417_at	MFAP2	438		203709_at	PHKG2	438
216180_s_at	SYNJ2	439		210809_s_at	POSTN	439		212099_at	RHOB	439		218446_s_at	FAM18B1	439		201571_s_at	DCTD	439		211319_at	RAE1	439
215100_at	ADTRP	440		203013_at	ECD	440		204620_s_at	VCAN	440		220996_s_at	SHCBP1L	440		207307_at	HTR2C	440		201792_at	AEBP1	440
219494_at	FSBP /// RAD54B	441		217426_at		441		221507_at	TNPO2	441		204375_at	CLSTN3	441		209845_at	MKRN1	441		206447_at	CELA2A /// CELA2B	441
219513_s_at	SH2D3A	442		209697_at	LOC100507088	442		204409_s_at	EIF1AY	442		206447_at	CELA2A /// CELA2B	442		210847_x_at	TNFRSF25	442		221406_s_at	MSH5 /// MSH5SAPCD1 /// SAPCD1	442
205578_at	ROR2	443		217251_x_at		443		221911_at	ETV1	443		213014_at	LOC644172 /// MAPK8IP1	443		222343_at	BCL2L11	443		202702_at	TRIM26	443
215863_at	TFR2	444		217761_at	ADI1	444		212667_at	LOC100505813 /// SPARC	444		56919_at	WDR48	444		209541_at	IGF1	444		217428_s_at	COL10A1	444
212383_at	ATP6V0A1	445		202821_s_at	LPP	445		216289_at	GPR144	445		211837_s_at	PTCRA	445		212091_s_at	COL6A1	445		201571_s_at	DCTD	445
215231_at	PRKAG2	446		203665_at	HMOX1	446		221284_s_at	SRC	446		212985_at	APBB2	446		214441_at	STX6	446		205250_s_at	CEP290	446
204210_s_at	PCYT1A	447		221115_s_at	LENEP	447		214510_at	GPR20	447		212489_at	COL5A1	447		219623_at	ACTR5	447		202735_at	EBP	447
200811_at	CIRBP	448		210361_s_at	ELF2	448		220371_s_at	SLC12A9	448		206659_at		448		209333_at	ULK1	448		214218_s_at	XIST	448
208581_x_at	MT1X	449		208142_at	EDDM3A	449		210905_x_at	POU5F1P4	449		211200_s_at	EFCAB2	449		205109_s_at	ARHGEF4	449		217877_s_at	GPBP1L1	449
219380_x_at	POLH	450		222381_at		450		213085_s_at	WWC1	450		216180_s_at	SYNJ2	450		215617_at	SPATS2L	450		209318_x_at	PLAGL1	450
213803_at		451		207832_at	BAIAP2	451		213817_at	IRAK3	451		211571_s_at	VCAN	451		209708_at	MOXD1	451		212760_at	UBR2	451
210332_at	ACHE	452		207457_s_at	LY6G6D	452		201133_s_at	PJA2	452		207005_s_at	BCL2	452		38157_at	DOM3Z	452		218154_at	GSDMD	452
215628_x_at		453		207027_at	HGFAC	453		217006_x_at	FASN	453		221845_s_at	CLPB	453		214404_x_at	SPDEF	453		202686_s_at	AXL	453
215280_s_at	PPFIA3	454		221309_at	RBM17	454		217297_s_at	MYO9B	454		213204_at	CUL9	454		203623_at	PLXNA3	454		218797_s_at	SIRT7	454
205764_at	CSNK1A1	455		212426_s_at	YWHAQ	455		220341_s_at	C5orf45	455		220418_at	UBASH3A	455		203694_s_at	DHX16	455		220272_at	BNC2	455
217255_at		456		212007_at	UBXN4	456		214191_at	ICA1	456		34260_at	TELO2	456		203652_at	MAP3K11	456		218976_at	DNAJC12	456
204276_at	TK2	457		212067_s_at	C1R	457		222305_at	HK2	457		209830_s_at	SLC9A3R2	457		221579_s_at	NUDT3 /// RPS10NUDT3	457		213290_at	COL6A2	457
204754_at	HLF	458		215393_s_at	COBLL1	458		203644_s_at	MON1B	458		214301_s_at	DPYSL4	458		207487_at		458		201319_at	MYL12A	458
203741_s_at	ADCY7	459		208592_s_at	CD1E	459		218656_s_at	LHFP	459		200907_s_at	PALLD	459		201116_s_at	CPE	459		217994_x_at	CPSF3L	459
214138_at	ZNF79	460		221000_s_at	KAZALD1	460		221766_s_at	FAM46A	460		203243_s_at	PDLIM5	460		217518_at	MYOF	460		213300_at	ATG2A	460
206506_s_at	SUPT3H	461		212224_at	ALDH1A1	461		217476_at	NR1D1 /// THRA	461		216142_at		461		210410_s_at	MSH5 /// MSH5SAPCD1 /// SAPCD1	461		219529_at	CLIC3	461
208119_s_at	ZNF93	462		219361_s_at	AEN	462		201660_at	ACSL3	462		220921_at	SPANXB1 /// SPANXB2 /// SPANXF1	462		216289_at	GPR144	462		201109_s_at	THBS1	462
218856_at	TNFRSF21	463		219637_at	ARMC9	463		212387_at	TCF4	463		210499_s_at	PQBP1	463		202627_s_at	SERPINE1	463		205522_at	HOXD4	463
205057_s_at	IDUA	464		213844_at	HOXA5	464		209831_x_at	DNASE2	464		202211_at	ARFGAP3	464		201059_at	CTTN	464		202510_s_at	TNFAIP2	464
205104_at	SNPH	465		204049_s_at	PHACTR2	465		212607_at	AKT3	465		218758_s_at	RRP1	465		208823_s_at	CDK16	465		201559_s_at	CLIC4	465
61732_r_at	IFT74	466		204087_s_at	SLC5A6	466		208299_at	CACNA1I	466		213790_at	ADAM12	466		211776_s_at	EPB41L3	466		202841_x_at	OGFR	466
210842_at	NRP2	467		207888_at		467		216768_x_at	TTC38	467		209487_at	RBPMS	467		202253_s_at	DNM2	467		59625_at	NOL3	467
205769_at	SLC27A2	468		214682_at	PKD1P1	468		212385_at	TCF4	468		220734_s_at	GLTPD1	468		204135_at	FILIP1L	468		212385_at	TCF4	468
201722_s_at	GALNT1	469		220804_s_at	TP73	469		209732_at	CLEC2B	469		212383_at	ATP6V0A1	469		209356_x_at	EFEMP2	469		46142_at	LMF1	469
204589_at	NUAK1	470		215218_s_at	WDR62	470		200811_at	CIRBP	470		214262_at	TRIP6	470		202952_s_at	ADAM12	470		212464_s_at	FN1	470
218861_at	RNF25	471		220211_at	FLJ13224	471		212087_s_at	ERAL1	471		209541_at	IGF1	471		205157_s_at	JUP /// KRT17	471		208600_s_at	GPR39	471
204390_at		472		221849_s_at	DCAF15	472		203013_at	ECD	472		37408_at	MRC2	472		34689_at	TREX1	472		209112_at	CDKN1B	472
214948_s_at	TMF1	473		202413_s_at	USP1	473		202436_s_at	CYP1B1	473		201915_at	SEC63	473		203705_s_at	FZD7	473		220341_s_at	C5orf45	473
206401_s_at	MAPT	474		210408_s_at	CPNE6	474		217430_x_at	COL1A1	474		219050_s_at	ZNHIT2	474		214946_x_at	FAM21A /// FAM21B /// FAM21C	474		1487_at	ESRRA	474
215170_s_at	CEP152	475		214966_at	GRIK5	475		207900_at	CCL17	475		205754_at	F2	475		203025_at	NAA10	475		204194_at	BACH1	475
218162_at	OLFML3	476		213512_at	C14orf79	476		216142_at		476		201693_s_at	EGR1	476		215076_s_at	COL3A1	476		204611_s_at	PPP2R5B	476
212389_at	SBF1	477		218430_s_at	RFX7	477		221785_at	WIZ	477		201393_s_at	IGF2R	477		212713_at	MFAP4	477		213090_s_at	MIR1257 /// TAF4	477
213251_at	SMARCA5	478		203328_x_at	IDE	478		208989_s_at	KDM2A	478		211632_at	IGHD /// IGHG1 /// IGHM	478		203498_at	RCAN2	478		209656_s_at	TMEM47	478
203128_at	SPTLC2	479		203906_at	IQSEC1	479		206717_at	MYH8	479		202766_s_at	FBN1	479		204464_s_at	EDNRA	479		203356_at	CAPN7	479
212505_s_at	MAU2	480		218243_at	RUFY1	480		202253_s_at	DNM2	480		203085_s_at	TGFB1	480		218861_at	RNF25	480		207339_s_at	LTB	480
220332_at	CLDN16	481		216666_at	LOC93432	481		205756_s_at	F8	481		201438_at	COL6A3	481		208850_s_at	THY1	481		204737_s_at	MYH6 /// MYH7	481
214386_at	LOC100653164	482		203729_at	EMP3	482		219339_s_at	EHMT1	482		209540_at	IGF1	482		218836_at	RPP21 /// TRIM39 /// TRIM39RPP21	482		204503_at	EVPL	482
208087_s_at	ZBP1	483		208850_s_at	THY1	483		204114_at	NID2	483		206481_s_at	LDB2	483		205529_s_at	RUNX1T1	483		214449_s_at	RHOQ	483
220579_at		484		209674_at	CRY1	484		219490_s_at	DCLRE1B	484		210511_s_at	INHBA	484		201792_at	AEBP1	484		216135_at	IQCK	484
56197_at	C17orf61PLSCR3 /// PLSCR3	485		204777_s_at	MAL	485		220734_s_at	GLTPD1	485		207980_s_at	CITED2	485		209656_s_at	TMEM47	485		202765_s_at	FBN1	485
209506_s_at	NR2F1	486		206282_at	NEUROD1	486		202745_at	USP8	486		207357_s_at	GALNT10	486		212345_s_at	CREB3L2	486		201537_s_at	DUSP3	486
208744_x_at	HSPH1	487		212950_at	GPR116	487		221992_at	NPIPL2	487		201042_at	TGM2	487		209651_at	TGFB1I1	487		218742_at	NARFL	487
208320_at	CABP1	488		217133_x_at	CYP2B6	488		220544_at	TSKS	488		217386_at		488		216960_s_at	ZNF133	488		216033_s_at	FYN	488
209542_x_at	IGF1	489		210095_s_at	IGFBP3	489		65133_i_at	INO80B /// INO80BWBP1	489		202765_s_at	FBN1	489		213659_at	ZNF75D	489		212398_at	RDX	489
209323_at	PRKRIR	490		218676_s_at	PCTP	490		201842_s_at	EFEMP1	490		216759_at	HRASLS2	490		204792_s_at	IFT140	490		202092_s_at	ARL2BP	490
202417_at	KEAP1	491		207357_s_at	GALNT10	491		219827_at	UCP3	491		219852_s_at	MORN1	491		202841_x_at	OGFR	491		220674_at	CD22	491
222362_at	AGFG2	492		204018_x_at	HBA1 /// HBA2	492		214122_at	PDLIM7	492		218468_s_at	GREM1	492		213512_at	C14orf79	492		219188_s_at	MACROD1	492
209813_x_at	TARP	493		210499_s_at	PQBP1	493		219179_at	DACT1	493		201473_at	JUNB	493		46142_at	LMF1	493		219453_at	KLHL36	493
204577_s_at	CLUAP1	494		220226_at	TRPM8	494		210762_s_at	DLC1	494		219563_at	LINC00341	494		206962_x_at		494		204049_s_at	PHACTR2	494
207494_s_at	ZNF76	495		207377_at	PPP1R2P9	495		210332_at	ACHE	495		221814_at	GPR124	495		209122_at	LOC100509484 /// PLIN2	495		205512_s_at	AIFM1	495
211017_s_at	NF2	496		215791_at		496		47069_at	PRR5	496		212171_x_at	VEGFA	496		213993_at	SPON1	496		209363_s_at	MED21	496
214532_x_at	POU5F1B	497		217022_s_at	IGH@ /// IGHA1 /// IGHA2	497		219251_s_at	WDR60	497		210905_x_at	POU5F1P4	497		200785_s_at	LRP1	497		216821_at		497
212659_s_at	IL1RN	498		211813_x_at	DCN	498		218778_x_at	EPS8L1	498		204133_at	RRP9	498		219678_x_at	DCLRE1C	498		218817_at	SPCS3	498
209191_at	TUBB6	499		213095_x_at	AIF1	499		222139_at	ERV32	499		210122_at	PRM2	499		217996_at	PHLDA1	499		216397_s_at	BOP1	499
203709_at	PHKG2	500		215296_at	CDC42BPA	500		221506_s_at	TNPO2	500		217396_at		500		203709_at	PHKG2	500		212681_at	EPB41L3	500
221376_at	FGF17	501		204153_s_at	MFNG	501		202007_at	NID1	501		208600_s_at	GPR39	501		203915_at	CXCL9	501		213097_s_at	DNAJC2	501
207640_x_at	NTN3	502		207468_s_at	SFRP5	502		208927_at	SPOP	502		202437_s_at	CYP1B1	502		218854_at	DSE	502		212613_at	BTN3A2	502
212475_at	AVL9	503		204843_s_at	PRKAR2A	503		218345_at	TMEM176A	503		212224_at	ALDH1A1	503		205717_x_at	PCDHGA1 /// PCDHGA10 /// PCDHGA11 /// PCDHGA12 /// PCDHGA2 /// PCDHGA3 /// PCDHGA4 /// PCDHGA5 /// PCDHGA6 /// PCDHGA7 /// PCDHGA8 /// PCDHGA9 /// PCDHGB1 /// PCDHGB2 /// PCDHGB3 /// PCDHGB4 /// PCDHGB5 /// PCDHGB6 /// PCDHGB7 /// PCDHGC3 /// PCDHGC4 /// PCDHGC5	503		216670_at	KLK13	503
216977_x_at	SNRPA1	504		212365_at	MYO1B	504		219257_s_at	SPHK1	504		204097_s_at	RBMX2	504		211681_s_at	PDLIM5	504		213042_s_at	ATP2A3	504
221992_at	NPIPL2	505		213059_at	CREB3L1	505		220640_at	CSNK1G1	505		217693_x_at	MAGOH2	505		206440_at	LIN7A	505		222360_at	DPH5	505
205211_s_at	RIN1	506		216482_x_at	ZNF79	506		204760_s_at	NR1D1 /// THRA	506		210975_x_at	FASTK	506		207339_s_at	LTB	506		203561_at	FCGR2A	506
211366_x_at	CASP1	507		216327_s_at	SIGLEC8	507		202788_at	MAPKAPK3	507		222111_at	FAM63B	507		218828_at	C17orf61PLSCR3 /// PLSCR3	507		202700_s_at	TMEM63A	507
209711_at	SLC35D1	508		215583_at	TMEM63A	508		212280_x_at	ATG4B	508		216092_s_at	SLC7A8	508		216135_at	IQCK	508		200907_s_at	PALLD	508
218181_s_at	MAP4K4	509		214798_at	ATP2C2	509		211958_at	IGFBP5	509		219786_at	MTL5	509		221794_at	DOCK6	509		208989_s_at	KDM2A	509
209264_s_at	TSPAN4	510		201389_at	ITGA5	510		205559_s_at	PCSK5	510		218831_s_at	FCGRT	510		205546_s_at	TYK2	510		202450_s_at	CTSK	510
217468_at	CYP2D6	511		217679_x_at		511		204097_s_at	RBMX2	511		214122_at	PDLIM7	511		204522_at	DOM3Z	511		212387_at	TCF4	511
211259_s_at	BMP7	512		210621_s_at	RASA1	512		218446_s_at	FAM18B1	512		218600_at	LIMD2	512		214223_at		512		208850_s_at	THY1	512
203727_at	SKIV2L	513		208259_x_at	IFNA7	513		203422_at	POLD1	513		211161_s_at	COL3A1	513		200907_s_at	PALLD	513		209541_at	IGF1	513
214101_s_at		514		204304_s_at	PROM1	514		209357_at	CITED2	514		219490_s_at	DCLRE1B	514		207357_s_at	GALNT10	514		204902_s_at	ATG4B	514
202619_s_at	PLOD2	515		217586_x_at		515		213380_x_at	MST1P9	515		207268_x_at	ABI2	515		205537_s_at	VAV2	515		211027_s_at	IKBKB	515
204020_at	PURA	516		205080_at	RARB	516		206964_at	NAT8B	516		220544_at	TSKS	516		202092_s_at	ARL2BP	516		214402_s_at	SFI1	516
217597_x_at	RAB40B	517		217212_s_at	IL9R	517		210415_s_at	ODF2	517		210621_s_at	RASA1	517		216804_s_at	PDLIM5	517		221794_at	DOCK6	517
207487_at		518		210946_at	PPAP2A	518		221811_at	PGAP3	518		217413_s_at	TNXB	518		217497_at	TYMP	518		38290_at	RGS14	518
220934_s_at	TMEM223	519		214414_x_at	HBA1 /// HBA2	519		213161_at	TMOD1 /// TSTD2	519		221657_s_at	ASB6	519		216945_x_at	PASK	519		211901_s_at	PDE4A	519
211168_s_at	UPF1	520		201646_at	SCARB2	520		204777_s_at	MAL	520		214491_at	SSTR3	520		213028_at	NFRKB	520		212943_at	KIAA0528	520
201784_s_at	C11orf58	521		57532_at	DVL2	521		209957_s_at	NPPA	521		217255_at		521		31637_s_at	NR1D1 /// THRA	521		206796_at	WISP1	521
37022_at	PRELP	522		201535_at	UBL3	522		211104_s_at	MYO7A	522		208592_s_at	CD1E	522		38290_at	RGS14	522		203417_at	MFAP2	522
216660_at	MYO7B	523		204337_at	RGS4	523		206650_at	IQCC	523		217278_x_at		523		217937_s_at	HDAC7	523		218275_at	SLC25A10	523
201646_at	SCARB2	524		203348_s_at	ETV5	524		203525_s_at	APC	524		213489_at	MAPRE2	524		217928_s_at	PPP6R3	524		215617_at	SPATS2L	524
209747_at	TGFB3	525		204020_at	PURA	525		222017_x_at	LRCH4	525		217119_s_at	CXCR3	525		201525_at	APOD	525		219623_at	ACTR5	525
207085_x_at	CSF2RA	526		201885_s_at	CYB5R3	526		209540_at	IGF1	526		210491_at		526		205211_s_at	RIN1	526		218854_at	DSE	526
215823_x_at	PABPC1 /// RLIM	527		221031_s_at	APOLD1	527		218964_at	ARID3B	527		206278_at	PTAFR	527		212423_at	ZCCHC24	527		214112_s_at	CXorf40A /// CXorf40B	527
209587_at	PITX1	528		213747_at		528		213429_at	BICC1	528		204707_s_at	MAPK4	528		212323_s_at	VPS13D	528		207357_s_at	GALNT10	528
214033_at	ABCC6	529		213842_x_at	NSUN5P1 /// NSUN5P2	529		218475_at	TRMT2A	529		203156_at	AKAP11	529		220240_s_at	TMCO3	529		215692_s_at	MPPED2	529
202785_at	NDUFA7	530		217178_at	RARG	530		206620_at	GRAP	530		AFFXLysX5_at		530		205603_s_at	DIAPH2	530		222343_at	BCL2L11	530
210119_at	KCNJ15	531		211998_at	H3F3A /// H3F3B	531		214935_at	IL4I1 /// NUP62 /// SIGLEC11	531		211598_x_at	VIPR2	531		216119_s_at	SPEF1	531		215892_at	ZNF440	531
207249_s_at	SLC28A2	532		214051_at	TMSB15A /// TMSB15B	532		214817_at	UNC13A	532		214403_x_at	SPDEF	532		208600_s_at	GPR39	532		203243_s_at	PDLIM5	532
205047_s_at	ASNS	533		216289_at	GPR144	533		210263_at	KCNF1	533		220371_s_at	SLC12A9	533		209112_at	CDKN1B	533		200953_s_at	CCND2	533
202844_s_at	RALBP1	534		215035_at	IGLV657	534		204051_s_at	SFRP4	534		205738_s_at	FABP3	534		218130_at	C17orf62	534		204282_s_at	FARS2	534
210554_s_at	CTBP2	535		205104_at	SNPH	535		203084_at	TGFB1	535		214692_s_at	JRK	535		209750_at	NR1D2	535		213993_at	SPON1	535
219113_x_at	HSD17B14	536		216339_s_at	TNXA /// TNXB	536		208116_s_at	MAN1A1	536		217264_s_at	SCNN1A	536		201646_at	SCARB2	536		203498_at	RCAN2	536
212084_at	TEX261	537		219208_at	FBXO11	537		214247_s_at	DKK3	537		203013_at	ECD	537		217751_at	GSTK1	537		202584_at	NFX1	537
218638_s_at	LOC100130872 /// SPON2	538		204530_s_at	TOX	538		217693_x_at	MAGOH2	538		210161_at		538		202497_x_at	SLC2A3	538		200785_s_at	LRP1	538
216558_x_at	IGHA1 /// IGHD /// IGHG1 /// IGHG2 /// IGHG3 /// IGHM /// IGHV431 /// LOC100653245	539		212345_s_at	CREB3L2	539		221876_at	ZNF783	539		203688_at	PKD2	539		220937_s_at	ST6GALNAC4	539		203092_at	TIMM44	539
213865_at	DCBLD2	540		219313_at	GRAMD1C	540		208277_at	PITX3	540		200070_at	CNPPD1	540		220598_at	CARD14	540		214502_at	HIST1H2BJ	540
206025_s_at	TNFAIP6	541		205941_s_at	COL10A1	541		220024_s_at	PRX	541		208889_s_at	NCOR2	541		203500_at	GCDH	541		204800_s_at	DHRS12	541
221849_s_at	DCAF15	542		208790_s_at	PTRF	542		214301_s_at	DPYSL4	542		202878_s_at	CD93	542		204740_at	CNKSR1	542		203918_at	PCDH1	542
206650_at	IQCC	543		203878_s_at	MMP11	543		208626_s_at	VAT1	543		203942_s_at	MARK2	543		217664_at		543		203754_s_at	BRF1	543
216957_at	USP22	544		202786_at	STK39	544		218066_at	SLC12A7	544		211682_x_at	UGT2B28	544		36030_at	IFFO1	544		217928_s_at	PPP6R3	544
209292_at	ID4	545		212106_at	FAF2	545		202609_at	EPS8	545		213817_at	IRAK3	545		213249_at	FBXL7	545		202749_at	WRB	545
203859_s_at	PALM	546		207694_at	POU3F4	546		212703_at	TLN2	546		219251_s_at	WDR60	546		215329_s_at	CDK11A /// CDK11B	546		201525_at	APOD	546
211657_at	CEACAM6	547		202973_x_at	FAM13A	547		204872_at	TLE4	547		202327_s_at	PKD1	547		213097_s_at	DNAJC2	547		212001_at	SUGP2	547
221988_at	C19orf42	548		201308_s_at	2011-09-01	548		201207_at	TNFAIP1	548		213262_at	SACS	548		221730_at	COL5A2	548		218670_at	PUS1	548
201893_x_at	DCN	549		211512_s_at	OGFR	549		217315_s_at	KLK13	549		204261_s_at	PSEN2	549		218151_x_at	SLC52A2	549		213258_at	TFPI	549
220266_s_at	KLF4	550		203498_at	RCAN2	550		202531_at	IRF1	550		213125_at	OLFML2B	550		78495_at	ZNF783	550		201598_s_at	INPPL1	550
202123_s_at	ABL1	551		201617_x_at	CALD1	551		214333_x_at	IDH3G	551		204582_s_at	KLK3	551		216092_s_at	SLC7A8	551		204848_x_at	HBG1 /// HBG2 /// LOC100653006 /// LOC100653319	551
215699_x_at	SFI1	552		211161_s_at	COL3A1	552		205547_s_at	TAGLN	552		213380_x_at	MST1P9	552		209278_s_at	TFPI2	552		212553_at	RPRD2	552
201085_s_at	SON	553		213014_at	LOC644172 /// MAPK8IP1	553		202975_s_at	RHOBTB3	553		211104_s_at	MYO7A	553		65517_at	AP1M2	553		209122_at	LOC100509484 /// PLIN2	553
208102_s_at	PSD	554		210098_s_at		554		211638_at	IGH@ /// IGHA1 /// IGHA2 /// IGHD /// IGHG1 /// IGHG3 /// IGHM /// IGHV431	554		222139_at	ERV32	554		210164_at	GZMB	554		217527_s_at	NFATC2IP	554
207714_s_at	SERPINH1	555		203092_at	TIMM44	555		212582_at	OSBPL8	555		207071_s_at	ACO1	555		212243_at	GCOM1 /// POLR2M	555		220211_at	FLJ13224	555
204051_s_at	SFRP4	556		205252_at	ZNF174	556		212635_at	TNPO1	556		217058_at	GNAS	556		213300_at	ATG2A	556		87100_at	ABHD2	556
221987_s_at	TSR1	557		204320_at	COL11A1	557		207826_s_at	ID3	557		205766_at	TCAP	557		218831_s_at	FCGRT	557		219999_at	MAN2A2	557
219822_at	MTRF1	558		203940_s_at	VASH1	558		220418_at	UBASH3A	558		221249_s_at	FAM117A	558		209963_s_at	EPOR	558		213790_at	ADAM12	558
213719_s_at	SMARCA4	559		207069_s_at	SMAD6	559		203424_s_at	IGFBP5	559		212385_at	TCF4	559		208141_s_at	DOHH	559		211776_s_at	EPB41L3	559
209226_s_at	TNPO1	560		206481_s_at	LDB2	560		212383_at	ATP6V0A1	560		217430_x_at	COL1A1	560		202700_s_at	TMEM63A	560		210148_at	HIPK3	560
220147_s_at	FAM60A	561		201058_s_at	MYL9	561		203085_s_at	TGFB1	561		215388_s_at	CFH /// CFHR1	561		51158_at	FAM174B	561		217937_s_at	HDAC7	561
214077_x_at	MEIS3P1	562		213422_s_at	MXRA8	562		201451_x_at	RHEB	562		209800_at	KRT16	562		212298_at	NRP1	562		204097_s_at	RBMX2	562
208023_at	TNFRSF4	563		207162_s_at	CACNA1B	563		215836_s_at	PCDHGA1 /// PCDHGA10 /// PCDHGA11 /// PCDHGA12 /// PCDHGA2 /// PCDHGA3 /// PCDHGA4 /// PCDHGA5 /// PCDHGA6 /// PCDHGA7 /// PCDHGA8 /// PCDHGA9 /// PCDHGB1 /// PCDHGB2 /// PCDHGB3 /// PCDHGB4 /// PCDHGB5 /// PCDHGB6 /// PCDHGB7 /// PCDHGC3 /// PCDHGC4 /// PCDHGC5	563		217438_at		563		219126_at	PHF10	563		207943_x_at	PLAGL1	563
207162_s_at	CACNA1B	564		207555_s_at	TBXA2R	564		216759_at	HRASLS2	564		208559_at	PDX1	564		217762_s_at	RAB31	564		203348_s_at	ETV5	564
218595_s_at	HEATR1	565		220579_at		565		205211_s_at	RIN1	565		207494_s_at	ZNF76	565		200974_at	ACTA2	565		203694_s_at	DHX16	565
222090_at	NDUFB2AS1	566		214781_at		566		216821_at		566		213428_s_at	COL6A1	566		212385_at	TCF4	566		221840_at	PTPRE	566
210702_s_at	PTGIS	567		209886_s_at	SMAD6	567		221872_at	RARRES1	567		212338_at	MYO1D	567		212760_at	UBR2	567		202497_x_at	SLC2A3	567
212099_at	RHOB	568		201696_at	SRSF4	568		213069_at	HEG1	568		219830_at	RAI1	568		201842_s_at	EFEMP1	568		214659_x_at	YLPM1	568
209492_x_at	ATP5I	569		211530_x_at	HLAG	569		59437_at	C9orf116	569		203500_at	GCDH	569		202388_at	RGS2	569		207765_s_at	FAM214B	569
204233_s_at	CHKA	570		207525_s_at	GIPC1	570		211168_s_at	UPF1	570		203665_at	HMOX1	570		216297_at		570		220196_at	MUC16	570
222136_x_at	ZNF43	571		213872_at		571		207935_s_at	KRT13	571		217156_at		571		214241_at	NDUFB8	571		221758_at	ARMC6	571
215389_s_at	TNNT2	572		207339_s_at	LTB	572		220676_at	ADAMTS8	572		219477_s_at	MRPS31P3 /// THSD1 /// THSD1P1 /// TPTE2P2	572		219908_at	DKK2	572		214817_at	UNC13A	572
202796_at	SYNPO	573		214954_at	SUSD5	573		214491_at	SSTR3	573		219257_s_at	SPHK1	573		209980_s_at	SHMT1	573		214746_s_at	ZNF467	573
205662_at	B9D1	574		216142_at		574		205066_s_at	ENPP1	574		216141_at		574		217211_at		574		205940_at	MYH3	574
206100_at	CPM	575		220486_x_at	TMEM164	575		202565_s_at	SVIL	575		201185_at	HTRA1	575		216397_s_at	BOP1	575		206033_s_at	DSC3	575
219181_at	LIPG	576		214432_at	ATP1A3	576		208763_s_at	TSC22D3	576		213161_at	TMOD1 /// TSTD2	576		213164_at	SLC5A3	576		204164_at	SIPA1	576
201215_at	PLS3	577		220602_s_at	AGSK1 /// LOC388152 /// LOC642423 /// LOC727751 /// LOC727849	577		209972_s_at	AIMP2	577		213691_at		577		214402_s_at	SFI1	577		215595_x_at		577
220038_at	C8orf44SGK3 /// SGK3	578		207900_at	CCL17	578		211632_at	IGHD /// IGHG1 /// IGHM	578		200762_at	DPYSL2	578		202007_at	NID1	578		37652_at	CABIN1	578
213933_at	PTGER3	579		203358_s_at	EZH2	579		204828_at	RAD9A	579		218964_at	ARID3B	579		204828_at	RAD9A	579		220554_at	SLC22A7	579
221730_at	COL5A2	580		213933_at	PTGER3	580		216811_at		580		201660_at	ACSL3	580		209636_at	NFKB2	580		200665_s_at	LOC100505813 /// SPARC	580
214780_s_at	MYO9B	581		208103_s_at	ANP32E	581		217928_s_at	PPP6R3	581		204452_s_at	FZD1	581		218294_s_at	NUP50	581		203942_s_at	MARK2	581
212622_at	TMEM41B	582		213813_x_at		582		205384_at	FXYD1	582		204760_s_at	NR1D1 /// THRA	582		211632_at	IGHD /// IGHG1 /// IGHM	582		200605_s_at	PRKAR1A	582
218729_at	LXN	583		217542_at	MDM2	583		200605_s_at	PRKAR1A	583		207085_x_at	CSF2RA	583		212548_s_at	FRYL	583		201842_s_at	EFEMP1	583
219153_s_at	THSD4	584		205383_s_at	ZBTB20	584		202435_s_at	CYP1B1	584		212100_s_at	POLDIP3	584		217555_at	SMC1A	584		217751_at	GSTK1	584
220412_x_at	KCNK7	585		209138_x_at	IGLC1	585		202112_at	VWF	585		207137_at	TONSL	585		221890_at	ZNF335	585		209708_at	MOXD1	585
215031_x_at	RNF126	586		205969_at	AADAC	586		201584_s_at	DDX39A	586		201989_s_at	CREBL2	586		210456_at	PCYT1B	586		205817_at	SIX1	586
213392_at	IQCK	587		220719_at		587		217322_x_at		587		215682_at	LOC440792	587		212792_at	DPY19L1	587		203497_at	MED1	587
211180_x_at	LOC100506403 /// RUNX1	588		207268_x_at	ABI2	588		206115_at	EGR3	588		205853_at	ZBTB7B	588		208918_s_at	NADK	588		201116_s_at	CPE	588
204962_s_at	C2orf18 /// CENPA	589		205138_s_at	UST	589		216804_s_at	PDLIM5	589		215707_s_at	PRNP	589		204747_at	IFIT3	589		205991_s_at	PRRX1	589
203644_s_at	MON1B	590		209465_x_at	LOC100287705 /// PTN	590		209147_s_at	PPAP2A	590		213725_x_at	XYLT1	590		204133_at	RRP9	590		213753_x_at	EIF5A	590
203735_x_at	PPFIBP1	591		217119_s_at	CXCR3	591		206796_at	WISP1	591		202609_at	EPS8	591		203844_at	VHL	591		214493_s_at	INADL	591
216633_s_at	PLCH1	592		206659_at		592		201029_s_at	CD99	592		201694_s_at	EGR1	592		218797_s_at	SIRT7	592		218037_at	FAM134A	592
203142_s_at	AP3B1	593		221811_at	PGAP3	593		222080_s_at	SIRT5	593		221406_s_at	MSH5 /// MSH5SAPCD1 /// SAPCD1	593		211598_x_at	VIPR2	593		213651_at	INPP5J	593
219051_x_at	METRN	594		211286_x_at	CSF2RA	594		208604_s_at	HOXA3	594		203887_s_at	THBD	594		221621_at	LINC00338 /// SCARNA16	594		201041_s_at	DUSP1	594
219648_at	MREG	595		202376_at	SERPINA3	595		217118_s_at	KIAA0930	595		206986_at	FGF18	595		204813_at	MAPK10	595		215296_at	CDC42BPA	595
205748_s_at	RNF126	596		214438_at	HLX	596		205498_at	GHR	596		212097_at	CAV1	596		201668_x_at	MARCKS	596		201078_at	TM9SF2	596
215093_at	NSDHL	597		206543_at	SMARCA2	597		213384_x_at	PLCB3	597		37892_at	COL11A1	597		213589_s_at	B3GNTL1	597		207704_s_at	GAS7	597
206519_x_at	SIGLEC6	598		220660_at	LINC00474	598		216691_at		598		209869_at	ADRA2A	598		214695_at	UBAP2L	598		210517_s_at	AKAP12	598
218147_s_at	GLT8D1	599		201908_at	DVL3	599		214746_s_at	ZNF467	599		200605_s_at	PRKAR1A	599		202437_s_at	CYP1B1	599		208141_s_at	DOHH	599
204377_s_at	VPRBP	600		203344_s_at	RBBP8	600		201426_s_at	VIM	600		202952_s_at	ADAM12	600		216587_s_at	FZD8	600		213247_at	SVEP1	600
202793_at	LPCAT3	601		212681_at	EPB41L3	601		203386_at	TBC1D4	601		200857_s_at	NCOR1	601		202869_at	OAS1	601		210456_at	PCYT1B	601
212985_at	APBB2	602		219118_at	FKBP11	602		216402_at	SEC14L4	602		206964_at	NAT8B	602		208361_s_at	POLR3D	602		211168_s_at	UPF1	602
207096_at	SAA2SAA4 /// SAA4	603		201393_s_at	IGF2R	603		220733_at	SLC26A1	603		206392_s_at	RARRES1	603		213090_s_at	MIR1257 /// TAF4	603		220529_at	FLJ11710	603
216587_s_at	FZD8	604		204783_at	MLF1	604		212858_at	PAQR4	604		209656_s_at	TMEM47	604		209921_at	SLC7A11	604		203193_at	ESRRA	604
211668_s_at	PLAU	605		214316_x_at	CALR	605		204115_at	GNG11	605		216324_at		605		219245_s_at	OGFOD2	605		208790_s_at	PTRF	605
206066_s_at	RAD51C	606		221961_at	CLCN7	606		202363_at	SPOCK1	606		205941_s_at	COL10A1	606		215692_s_at	MPPED2	606		201124_at	ITGB5	606
202765_s_at	FBN1	607		201278_at	DAB2	607		214516_at	HIST1H4A /// HIST1H4B /// HIST1H4C /// HIST1H4D /// HIST1H4E /// HIST1H4F /// HIST1H4H /// HIST1H4I /// HIST1H4J /// HIST1H4K /// HIST1H4L /// HIST2H4A /// HIST2H4B /// HIST4H4	607		216585_at		607		213515_x_at	HBG1 /// HBG2 /// LOC100653006 /// LOC100653319	607		209651_at	TGFB1I1	607
206293_at	SULT2A1	608		209981_at	CSDC2	608		209886_s_at	SMAD6	608		204640_s_at	SPOP	608		218778_x_at	EPS8L1	608		215903_s_at	MAST2	608
213675_at	PARVA	609		203581_at	RAB4A /// SPHAR	609		211527_x_at	VEGFA	609		212667_at	LOC100505813 /// SPARC	609		218154_at	GSDMD	609		221857_s_at	TJAP1	609
218410_s_at	PGP	610		210495_x_at	FN1	610		213700_s_at		610		221836_s_at	TRAPPC9	610		220035_at	NUP210	610		205965_at	BATF	610
204194_at	BACH1	611		214522_x_at	HIST1H2AD /// HIST1H3A /// HIST1H3B /// HIST1H3C /// HIST1H3D /// HIST1H3E /// HIST1H3F /// HIST1H3G /// HIST1H3H /// HIST1H3I /// HIST1H3J	611		31637_s_at	NR1D1 /// THRA	611		204922_at	C11orf80	611		221646_s_at	ZDHHC11	611		218538_s_at	MRS2	611
201374_x_at	PPP2CB	612		214472_at	HIST1H2AD /// HIST1H3A /// HIST1H3B /// HIST1H3C /// HIST1H3D /// HIST1H3E /// HIST1H3F /// HIST1H3G /// HIST1H3H /// HIST1H3I /// HIST1H3J	612		52005_at	WIZ	612		204115_at	GNG11	612		206846_s_at	HDAC6	612		216297_at		612
201245_s_at	OTUB1	613		200762_at	DPYSL2	613		200897_s_at	PALLD	613		205326_at	RAMP3	613		202450_s_at	CTSK	613		221646_s_at	ZDHHC11	613
204436_at	PLEKHO2	614		222243_s_at	TOB2	614		213177_at	MAPK8IP3	614		207572_at	EFCAB2	614		215722_s_at	SNRPA1	614		214404_x_at	SPDEF	614
207952_at	IL5	615		213647_at	DNA2	615		215409_at	LPCAT4	615		219423_x_at	TNFRSF25	615		218817_at	SPCS3	615		208820_at	LOC100653024 /// LOC100653146 /// PTK2	615
211837_s_at	PTCRA	616		201842_s_at	EFEMP1	616		216297_at		616		208626_s_at	VAT1	616		215281_x_at	POGZ	616		219997_s_at	COPS7B	616
202835_at	TXNL4A	617		209189_at	FOS	617		216940_x_at	YBX1	617		207685_at	CRYBB3	617		201069_at	MMP2	617		220035_at	NUP210	617
213446_s_at	IQGAP1	618		222197_s_at		618		206986_at	FGF18	618		215631_s_at	BRMS1	618		208432_s_at	CACNA1E	618		211959_at	IGFBP5	618
221191_at	STAG3L1	619		207085_x_at	CSF2RA	619		216442_x_at	FN1	619		205503_at	PTPN14	619		212307_s_at	OGT	619		215281_x_at	POGZ	619
213407_at	PHLPP2	620		213471_at	NPHP4	620		208369_s_at	GCDH	620		212473_s_at	MICAL2	620		212256_at	GALNT10	620		218093_s_at	ANKRD10	620
217653_x_at		621		219852_s_at	MORN1	621		204968_at	C6orf47	621		217696_at	FUT7	621		202676_x_at	FASTK	621		209873_s_at	PKP3	621
213169_at	SEMA5A	622		209712_at	SLC35D1	622		204407_at	TTF2	622		221209_s_at	OTOR	622		220143_x_at	LUC7L	622		205072_s_at	XRCC4	622
208664_s_at	TTC3 /// TTC3P1	623		219707_at	CPNE7	623		202501_at	MAPRE2	623		34689_at	TREX1	623		214450_at	CTSW	623		201215_at	PLS3	623
218689_at	FANCF	624		221799_at	CHPF2	624		211357_s_at	ALDOB	624		205158_at	RNASE4	624		203932_at	HLADMB	624		214450_at	CTSW	624
204861_s_at	LOC100509323 /// NAIP	625		204861_s_at	LOC100509323 /// NAIP	625		203451_at	LDB1	625		214935_at	IL4I1 /// NUP62 /// SIGLEC11	625		220196_at	MUC16	625		219408_at	PRMT7	625
219942_at	MYL7	626		209541_at	IGF1	626		203277_at	DFFA	626		220024_s_at	PRX	626		202256_at	CD2BP2	626		214477_at	MLLT1	626
204359_at	FLRT2 /// LOC100506718	627		216170_at		627		201882_x_at	B4GALT1	627		203669_s_at	DGAT1	627		203754_s_at	BRF1	627		216614_at		627
214154_s_at	PKP2	628		219516_at	TRPV4	628		211319_at	RAE1	628		217178_at	RARG	628		219188_s_at	MACROD1	628		213505_s_at	SUGP2	628
204135_at	FILIP1L	629		201790_s_at	DHCR7	629		221754_s_at	CORO1B	629		213085_s_at	WWC1	629		218742_at	NARFL	629		204973_at	GJB1	629
216002_at		630		202825_at	SLC25A4	630		203366_at	POLG	630		201847_at	LIPA /// LOC100507575	630		205384_at	FXYD1	630		212164_at	TMEM183A /// TMEM183B	630
202669_s_at	EFNB2	631		201723_s_at	GALNT1	631		207877_s_at	NVL	631		215004_s_at	SUGP1	631		219553_at	NME7	631		219050_s_at	ZNHIT2	631
219041_s_at	REPIN1	632		217033_x_at	NTRK3	632		216911_s_at	HIC2	632		220662_s_at	HEYL	632		204194_at	BACH1	632		203669_s_at	DGAT1	632
209038_s_at	EHD1	633		205598_at	TRAIP	633		207005_s_at	BCL2	633		221911_at	ETV1	633		212681_at	EPB41L3	633		204960_at	PTPRCAP	633
216705_s_at	ADA	634		213158_at		634		214239_x_at	PCGF2	634		200982_s_at	ANXA6	634		212045_at	GLG1	634		213703_at	LINC00342	634
207756_at		635		222196_at	LOC389906	635		38290_at	RGS14	635		219304_s_at	PDGFD	635		204104_at	SNAPC2	635		212116_at	TRIM27	635
219179_at	DACT1	636		211168_s_at	UPF1	636		220662_s_at	HEYL	636		210685_s_at	UBE4B	636		217232_x_at	HBB	636		212345_s_at	CREB3L2	636
206590_x_at	DRD2	637		206058_at	SLC6A12	637		211399_at	FGFR2	637		214571_at	FGF3	637		202384_s_at	TCOF1	637		219779_at	ZFHX4	637
212909_at	LYPD1	638		213585_s_at	PDCD2	638		221557_s_at	LEF1	638		222377_at	TBX10	638		200615_s_at	AP2B1	638		204098_at	RBMX2	638
201885_s_at	CYB5R3	639		207640_x_at	NTN3	639		202425_x_at	PPP3CA	639		209831_x_at	DNASE2	639		221729_at	COL5A2	639		34689_at	TREX1	639
215488_at		640		216138_at		640		207162_s_at	CACNA1B	640		204876_at	ZNF646	640		215863_at	TFR2	640		212876_at	B4GALT4	640
216556_x_at		641		203842_s_at	MAPRE3	641		201438_at	COL6A3	641		200913_at	PPM1G	641		203570_at	LOXL1	641		222131_x_at	RHOT2	641
217730_at	TMBIM1	642		208168_s_at	CHIT1	642		216320_x_at	MST1	642		219126_at	PHF10	642		218975_at	COL5A3	642		204133_at	RRP9	642
202354_s_at	GTF2F1	643		207784_at	ARSD	643		220686_s_at	PIWIL2	643		207480_s_at	MEIS2	643		203735_x_at	PPFIBP1	643		213653_at	METTL3	643
214534_at	HIST1H1B	644		201618_x_at	GPAA1	644		212922_s_at	SMYD2	644		203257_s_at	C11orf49	644		209621_s_at	PDLIM3	644		221869_at	ZNF512B	644
217896_s_at	FAM192A	645		212650_at	EHBP1	645		217396_at		645		209427_at	SMTN	645		200982_s_at	ANXA6	645		213441_x_at	SPDEF	645
216547_at		646		207565_s_at	MR1	646		204375_at	CLSTN3	646		59437_at	C9orf116	646		213790_at	ADAM12	646		204329_s_at	ZNF202	646
209957_s_at	NPPA	647		209571_at	CIR1	647		204719_at	ABCA8	647		202288_at	MTOR	647		206033_s_at	DSC3	647		205384_at	FXYD1	647
214920_at	THSD7A	648		207620_s_at	CASK	648		219390_at	FKBP14	648		206710_s_at	EPB41L3	648		204049_s_at	PHACTR2	648		220007_at	METTL8	648
211179_at	LOC100506403 /// RUNX1	649		214571_at	FGF3	649		213397_x_at	RNASE4	649		207162_s_at	CACNA1B	649		216212_s_at	DKC1 /// SNORA56	649		202384_s_at	TCOF1	649
221731_x_at	VCAN	650		220838_at	EXD3	650		217279_x_at	MMP14	650		201354_s_at	BAZ2A	650		219179_at	DACT1	650		216092_s_at	SLC7A8	650
216604_s_at	SLC7A8	651		211452_x_at	LRRFIP1	651		201644_at	TSTA3	651		216707_at		651		222131_x_at	RHOT2	651		203623_at	PLXNA3	651
217352_at		652		200998_s_at	CKAP4	652		213014_at	LOC644172 /// MAPK8IP1	652		206620_at	GRAP	652		208919_s_at	NADK	652		218928_s_at	SLC37A1	652
216053_x_at	FAM182A /// FAM182B	653		207233_s_at	MITF	653		200865_at	EIF3F	653		219914_at	ECEL1	653		209873_s_at	PKP3	653		201732_s_at	CLCN3	653
208342_x_at	CSH2	654		212829_at	PIP4K2A	654		212196_at	IL6ST	654		38158_at	ESPL1	654		202788_at	MAPKAPK3	654		210499_s_at	PQBP1	654
213069_at	HEG1	655		216050_at		655		219054_at	NPR3	655		205547_s_at	TAGLN	655		217527_s_at	NFATC2IP	655		204511_at	FARP2	655
61297_at	CASKIN2	656		210508_s_at	KCNQ2	656		219322_s_at	WRAP73	656		216442_x_at	FN1	656		210764_s_at	CYR61	656		214879_x_at	USF2	656
221961_at	CLCN7	657		210816_s_at	CYB561	657		203167_at	TIMP2	657		220244_at	LINC00312	657		1294_at	UBA7	657		214989_x_at		657
213192_at	THAP3	658		213773_x_at	NSUN5	658		209399_at	HLCS	658		219179_at	DACT1	658		222111_at	FAM63B	658		212953_x_at	CALR	658
203823_at	RGS3	659		212210_at	INTS1	659		38158_at	ESPL1	659		217710_x_at	ITPK1	659		201537_s_at	DUSP3	659		201545_s_at	BCL2L2PABPN1 /// PABPN1	659
215227_x_at	ACP1	660		212943_at	KIAA0528	660		AFFXLysX5_at		660		204020_at	PURA	660		206267_s_at	MATK	660		203688_at	PKD2	660
202449_s_at	RXRA	661		218590_at	C10orf2	661		203232_s_at	ATXN1	661		202179_at	BLMH	661		218965_s_at	TUT1	661		219163_at	ZNF562	661
212834_at	DDX52	662		219668_at	GDAP1L1	662		215304_at		662		203193_at	ESRRA	662		220968_s_at	TSPAN9	662		213024_at	TMF1	662
218464_s_at	FAM222B	663		214309_s_at	C21orf2	663		215778_x_at	HAB1	663		204719_at	ABCA8	663		221728_x_at	XIST	663		220640_at	CSNK1G1	663
219563_at	LINC00341	664		212171_x_at	VEGFA	664		213607_x_at	NADK	664		207831_x_at	DHPS	664		207417_s_at	ZNF177 /// ZNF559ZNF177	664		212609_s_at	AKT3	664
222226_at	SAA3P	665		202684_s_at	RNMT	665		215371_at	MED27	665		204793_at	GPRASP1	665		214659_x_at	YLPM1	665		214889_at	FAM149A	665
204017_at	KDELR3	666		201391_at	TRAP1	666		217178_at	RARG	666		202253_s_at	DNM2	666		213431_x_at	SFI1	666		204104_at	SNAPC2	666
209371_s_at	SH3BP2	667		218722_s_at	CCDC51	667		213042_s_at	ATP2A3	667		200612_s_at	AP2B1	667		201874_at	MPZL1	667		205155_s_at	SPTBN2	667
200857_s_at	NCOR1	668		214471_x_at	LHB	668		201195_s_at	SLC7A5	668		204345_at	COL16A1	668		208626_s_at	VAT1	668		201806_s_at	ATXN2L	668
221679_s_at	ABHD6	669		205425_at	HIP1	669		212507_at	TMEM131	669		220954_s_at	PILRB	669		218670_at	PUS1	669		214223_at		669
37408_at	MRC2	670		219720_s_at	C14orf118	670		206317_s_at	ABCB8	670		212488_at	COL5A1	670		215123_at	61E3.4 /// LOC100132247 /// LOC100652992 /// LOC613037 /// LOC728888 /// NPIPL3	670		202403_s_at	COL1A2	670
200063_s_at	NPM1	671		217707_x_at	SMARCA2	671		220312_at	FAM83E	671		205656_at	PCDH17	671		220554_at	SLC22A7	671		64883_at	MOSPD2	671
207457_s_at	LY6G6D	672		200008_s_at	GDI2	672		204194_at	BACH1	672		220705_s_at	ADAMTS7 /// LOC100291699	672		213568_at	OSR2	672		207826_s_at	ID3	672
203598_s_at	WBP4	673		211318_s_at	RAE1	673		218852_at	PPP2R3C	673		208850_s_at	THY1	673		215130_s_at	IQCK	673		205721_at	GFRA2	673
221748_s_at	TNS1	674		202002_at	ACAA2	674		201989_s_at	CREBL2	674		208763_s_at	TSC22D3	674		219906_at	EBLN2	674		217255_at		674
213384_x_at	PLCB3	675		204463_s_at	EDNRA	675		202044_at	ARHGAP35	675		219823_at	LIN28A	675		214551_s_at	CD7	675		205875_s_at	TREX1	675
203688_at	PKD2	676		216800_at		676		208315_x_at	TRAF3	676		204486_at	KCNQ1OT1	676		203669_s_at	DGAT1	676		203932_at	HLADMB	676
205876_at	LIFR	677		207281_x_at	VCX2	677		213835_x_at	GTPBP3	677		201506_at	LOC100652886 /// LOC100653157 /// TGFBI	677		211596_s_at	LRIG1	677		209636_at	NFKB2	677
212876_at	B4GALT4	678		221280_s_at	PARD3	678		219500_at	CLCF1	678		211357_s_at	ALDOB	678		59625_at	NOL3	678		218130_at	C17orf62	678
202791_s_at	PPP6R2	679		214197_s_at	SETDB1	679		202065_s_at	PPFIA1	679		203477_at	COL15A1	679		203561_at	FCGR2A	679		215722_s_at	SNRPA1	679
208958_at	ERP44	680		215132_at		680		203193_at	ESRRA	680		218670_at	PUS1	680		219340_s_at	CLN8	680		210018_x_at	MALT1	680
212599_at	AUTS2	681		210330_at	SGCD	681		203497_at	MED1	681		211852_s_at	ATRN	681		214594_x_at	ATP8B1	681		218380_at	LOC728392	681
218417_s_at	SLC48A1	682		220354_at	MCF2LAS1	682		201697_s_at	DNMT1	682		215904_at	MLLT4	682		204955_at	SRPX	682		211598_x_at	VIPR2	682
212978_at	LRRC8B	683		212985_at	APBB2	683		213309_at	PLCL2	683		212466_at	SPRED2	683		221068_at	KANK2	683		220598_at	CARD14	683
204982_at	GIT2	684		203083_at	THBS2	684		201847_at	LIPA /// LOC100507575	684		217315_s_at	KLK13	684		213258_at	TFPI	684		218066_at	SLC12A7	684
218274_s_at	ANKZF1	685		206188_at	ZNF623	685		207457_s_at	LY6G6D	685		213700_s_at		685		209689_at	CCDC93	685		219126_at	PHF10	685
220556_at	ATP1B4	686		212640_at	PTPLB	686		206026_s_at	TNFAIP6	686		210847_x_at	TNFRSF25	686		211452_x_at	LRRFIP1	686		204209_at	PCYT1A	686
217085_at		687		201133_s_at	PJA2	687		210975_x_at	FASTK	687		209328_x_at	HIGD2A	687		221427_s_at	CCNL2	687		214748_at	N4BP2L2	687
214665_s_at	CHP1	688		217650_x_at	ST3GAL2	688		204955_at	SRPX	688		213241_at	PLXNC1	688		204800_s_at	DHRS12	688		213177_at	MAPK8IP3	688
220967_s_at	ZNF696	689		209570_s_at	D4S234E	689		212549_at	STAT5B	689		216911_s_at	HIC2	689		220948_s_at	ATP1A1	689		205878_at	POU6F1	689
203977_at	TAZ	690		218203_at	ALG5	690		204452_s_at	FZD1	690		204357_s_at	LIMK1	690		200629_at	WARS	690		203082_at	BMS1	690
216811_at		691		207262_at	APOF	691		202977_s_at	CREBZF	691		202417_at	KEAP1	691		202765_s_at	FBN1	691		201750_s_at	ECE1	691
207558_s_at	PITX2	692		215912_at	GNAO1	692		212338_at	MYO1D	692		218656_s_at	LHFP	692		218002_s_at	CXCL14	692		218638_s_at	LOC100130872 /// SPON2	692
203520_s_at	ZNF318	693		202388_at	RGS2	693		220923_s_at	PNMA3	693		218275_at	SLC25A10	693		204526_s_at	TBC1D8	693		203241_at	UVRAG	693
203686_at	MPG	694		212542_s_at	PHIP	694		209210_s_at	FERMT2	694		201289_at	CYR61	694		218969_at	PAM16	694		51158_at	FAM174B	694
214742_at	AZI1	695		203859_s_at	PALM	695		212257_s_at	SMARCA2	695		220928_s_at	PRDM16	695		213475_s_at	ITGAL	695		211005_at	LAT	695
216427_at		696		213402_at	ZNF787	696		220921_at	SPANXB1 /// SPANXB2 /// SPANXF1	696		220314_at	HSFX1 /// HSFX2	696		203777_s_at	RPS6KB2	696		213028_at	NFRKB	696
214501_s_at	H2AFY	697		218002_s_at	CXCL14	697		204036_at	LPAR1	697		208604_s_at	HOXA3	697		218378_s_at	LOC100630923 /// PRKRIP1	697		205537_s_at	VAV2	697
210210_at	MPZL1	698		209355_s_at	PPAP2B	698		219118_at	FKBP11	698		212323_s_at	VPS13D	698		205522_at	HOXD4	698		218315_s_at	CDK5RAP1	698
210683_at	NRTN	699		214174_s_at	PDLIM4	699		202952_s_at	ADAM12	699		213690_s_at		699		213648_at	EXOSC7	699		206481_s_at	LDB2	699
203387_s_at	TBC1D4	700		207986_x_at	CYB561	700		205853_at	ZBTB7B	700		218559_s_at	MAFB	700		218913_s_at	GMIP	700		216206_x_at	MAP2K7	700
208733_at	RAB2A	701		204456_s_at	GAS1	701		203477_at	COL15A1	701		222094_at	SLX1A /// SLX1ASULT1A3 /// SLX1B /// SULT1A3 /// SULT1A4	701		200605_s_at	PRKAR1A	701		203934_at	KDR	701
221013_s_at	APOL2	702		209272_at	NAB1	702		215699_x_at	SFI1	702		208216_at	DLX4	702		203200_s_at	MTRR	702		203735_x_at	PPFIBP1	702
207275_s_at	ACSL1	703		204622_x_at	NR4A2	703		219315_s_at	TMEM204	703		218613_at	PSD3	703		218638_s_at	LOC100130872 /// SPON2	703		215070_x_at	RABGAP1	703
213963_s_at	SAP30	704		208882_s_at	UBR5	704		207054_at	IMPG1	704		208277_at	PITX3	704		203006_at	INPP5A	704		202391_at	BASP1	704
216646_at	DSCC1	705		214585_s_at	VPS52	705		206391_at	RARRES1	705		218418_s_at	KANK2	705		37549_g_at	BBS9	705		218969_at	PAM16	705
221439_at	RBBP9	706		201996_s_at	SPEN	706		210511_s_at	INHBA	706		219961_s_at	PLK1S1	706		209363_s_at	MED21	706		206026_s_at	TNFAIP6	706
209867_s_at	LPHN3	707		216714_at	CCL13	707		219908_at	DKK2	707		207603_at	SLC4A7	707		215203_at	GOLGA4	707		218274_s_at	ANKZF1	707
201170_s_at	BHLHE40	708		203983_at	TSNAX	708		203934_at	KDR	708		200974_at	ACTA2	708		212985_at	APBB2	708		203085_s_at	TGFB1	708
214816_x_at	C19orf40	709		213157_s_at	LOC339166 /// WSCD1	709		217467_at		709		203501_at	CPQ	709		204754_at	HLF	709		203200_s_at	MTRR	709
215502_at		710		205674_x_at	FXYD2	710		218985_at	SLC2A8	710		208278_s_at		710		221880_s_at	FAM174B	710		202331_at	BCKDHA	710
216206_x_at	MAP2K7	711		215664_s_at	EPHA5	711		205656_at	PCDH17	711		220293_at	CATSPERB	711		205817_at	SIX1	711		213634_s_at	TRMU	711
217795_s_at	TMEM43	712		56197_at	C17orf61PLSCR3 /// PLSCR3	712		211116_at	SLC9A2	712		212257_s_at	SMARCA2	712		201598_s_at	INPPL1	712		214594_x_at	ATP8B1	712
202238_s_at	NNMT	713		212417_at	SCAMP1	713		209656_s_at	TMEM47	713		210757_x_at	DAB2	713		213753_x_at	EIF5A	713		212887_at	SEC23A	713
215369_at		714		201187_s_at	ITPR3	714		221376_at	FGF17	714		212344_at	SULF1	714		204903_x_at	ATG4B	714		213659_at	ZNF75D	714
209354_at	TNFRSF14	715		203682_s_at	IVD	715		212464_s_at	FN1	715		221430_s_at	RNF146	715		219529_at	CLIC3	715		214797_s_at	CDK18	715
203341_at	CEBPZ	716		202598_at	S100A13	716		208889_s_at	NCOR2	716		52005_at	WIZ	716		222059_at	ZNF335	716		202101_s_at	RALB	716
212423_at	ZCCHC24	717		202733_at	P4HA2	717		213411_at	ADAM22	717		216821_at		717		213024_at	TMF1	717		219340_s_at	CLN8	717
202435_s_at	CYP1B1	718		209444_at	RAP1GDS1	718		218976_at	DNAJC12	718		205969_at	AADAC	718		204511_at	FARP2	718		216811_at		718
211637_x_at	IGH@ /// IGHA1 /// IGHA2 /// IGHD /// IGHG1 /// IGHG3 /// IGHG4 /// IGHM /// IGHV323 /// IGHV431	719		221441_at	GSC2	719		217413_s_at	TNXB	719		221506_s_at	TNPO2	719		219322_s_at	WRAP73	719		209689_at	CCDC93	719
212149_at	EFR3A	720		222231_s_at	LRRC59	720		208498_s_at	ACTG1P4 /// AMY1A /// AMY1B /// AMY1C /// AMY2A /// AMY2B	720		217507_at	SLC11A1	720		201732_s_at	CLCN3	720		214500_at	H2AFY	720
217407_x_at	PPIL2	721		208865_at	CSNK1A1	721		204486_at	KCNQ1OT1	721		219608_s_at	FBXO38	721		209120_at	NR2F2	721		213334_x_at	HAUS7	721
202404_s_at	COL1A2	722		205022_s_at	FOXN3	722		215184_at	DAPK2	722		211651_s_at	LAMB1	722		215488_at		722		212401_s_at	CDK11A /// CDK11B	722
219997_s_at	COPS7B	723		219586_at	WDR59	723		216347_s_at	PPP1R13B	723		210263_at	KCNF1	723		217877_s_at	GPBP1L1	723		63825_at	ABHD2	723
206962_x_at		724		222306_at		724		213204_at	CUL9	724		218093_s_at	ANKRD10	724		221672_s_at	TRAPPC9	724		204126_s_at	CDC45	724
220081_x_at	HSD17B7	725		211414_at	GLS	725		216473_x_at	DUX2 /// DUX4 /// DUX4L2 /// DUX4L3 /// DUX4L4 /// DUX4L5 /// DUX4L6 /// DUX4L7 /// LOC100288627 /// LOC100288657 /// LOC652119	725		219264_s_at	PPP2R3B	725		202998_s_at	LOXL2	725		205603_s_at	DIAPH2	725
213249_at	FBXL7	726		217897_at	FXYD6	726		219563_at	LINC00341	726		210347_s_at	BCL11A	726		202523_s_at	SPOCK2	726		217604_at		726
222377_at	TBX10	727		201584_s_at	DDX39A	727		213004_at	ANGPTL2	727		207457_s_at	LY6G6D	727		221984_s_at	FAM134A	727		207417_s_at	ZNF177 /// ZNF559ZNF177	727
214940_s_at	SMG6	728		53720_at	C19orf66	728		216564_at		728		206796_at	WISP1	728		217164_at		728		200629_at	WARS	728
208011_at	PTPN22	729		203504_s_at	ABCA1	729		214695_at	UBAP2L	729		220628_s_at	SDK2	729		214037_s_at	CCDC22	729		213992_at	COL4A6	729
216219_at	AQP6	730		205987_at	CD1C	730		202482_x_at	RANBP1	730		207747_s_at	DOK4	730		204493_at	BID	730		219395_at	ESRP2	730
217861_s_at	PREB	731		212466_at	SPRED2	731		203342_at	TIMM17B	731		204407_at	TTF2	731		204960_at	PTPRCAP	731		212330_at	TFDP1	731
206817_x_at	CELF3	732		204390_at		732		217890_s_at	PARVA	732		221136_at	GDF2	732		212164_at	TMEM183A /// TMEM183B	732		218151_x_at	SLC52A2	732
218874_s_at	ATAT1	733		213087_s_at	EEF1D	733		206959_s_at	UPF3A	733		215066_at	PTPRF	733		204619_s_at	VCAN	733		221850_x_at	AGAP11 /// AGAP4 /// AGAP6 /// AGAP7 /// AGAP8 /// BMS1P5 /// LOC399753	733
203025_at	NAA10	734		209667_at	CES2	734		215979_s_at	SLC7A1	734		215908_at		734		201535_at	UBL3	734		203844_at	VHL	734
203931_s_at	MRPL12	735		203406_at	MFAP1	735		211598_x_at	VIPR2	735		219368_at	NAP1L2	735		210517_s_at	AKAP12	735		210087_s_at	MPZL1	735
202139_at	AKR7A2	736		204402_at	RHBDD3	736		212813_at	JAM3	736		213633_at	SH3BP1	736		221626_at	ZNF506	736		212351_at	EIF2B5	736
214100_x_at	NSUN5P1	737		212578_x_at	RPS17 /// RPS17L	737		211141_s_at	CNOT3	737		219339_s_at	EHMT1	737		221245_s_at	FZD5	737		205249_at	EGR2	737
201861_s_at	LRRFIP1	738		217765_at	NRBP1	738		202140_s_at	CLK3	738		207475_at	FABP2	738		204663_at	ME3	738		216960_s_at	ZNF133	738
201744_s_at	LUM	739		218469_at	GREM1	739		212472_at	MICAL2	739		213336_at	BAZ1B	739		209147_s_at	PPAP2A	739		221427_s_at	CCNL2	739
203576_at	BCAT2	740		216654_at	TNXB	740		206447_at	CELA2A /// CELA2B	740		205880_at	PRKD1	740		220489_s_at	SERINC2	740		209679_s_at	SMAGP	740
219876_s_at	GOLGA2P5	741		207959_s_at	DNAH9	741		210170_at	PDLIM3	741		205748_s_at	RNF126	741		216327_s_at	SIGLEC8	741		201185_at	HTRA1	741
216468_s_at	ZNF682	742		211877_s_at	PCDHGA11 /// PCDHGC3	742		204753_s_at	HLF	742		214562_at	HIST1H4A /// HIST1H4B /// HIST1H4C /// HIST1H4D /// HIST1H4E /// HIST1H4F /// HIST1H4H /// HIST1H4I /// HIST1H4J /// HIST1H4K /// HIST1H4L /// HIST2H4A /// HIST2H4B /// HIST4H4	742		221840_at	PTPRE	742		211596_s_at	LRIG1	742
204991_s_at	NF2	743		206828_at	TXK	743		219414_at	CLSTN2	743		217631_at	GTPBP4	743		217842_at	LUC7L2	743		204341_at	TRIM16	743
204652_s_at	NRF1	744		205992_s_at	IL15	744		211841_s_at	TNFRSF25	744		208116_s_at	MAN1A1	744		215004_s_at	SUGP1	744		221927_s_at	ABHD11	744
213634_s_at	TRMU	745		221306_at	GPR27	745		204793_at	GPRASP1	745		219285_s_at	NIN	745		201124_at	ITGB5	745		217555_at	SMC1A	745
212618_at	ZNF609	746		212862_at	CDS2	746		214440_at	NAT1	746		217635_s_at	POLG	746		211901_s_at	PDE4A	746		204486_at	KCNQ1OT1	746
201703_s_at	PPP1R10	747		222025_s_at	OPLAH	747		201693_s_at	EGR1	747		206382_s_at	BDNF	747		202702_at	TRIM26	747		212985_at	APBB2	747
213427_at	RPP40	748		212385_at	TCF4	748		209856_x_at	ABI2	748		202112_at	VWF	748		209244_s_at	KIF1C	748		204777_s_at	MAL	748
204529_s_at	TOX	749		207106_s_at	LTK	749		214085_x_at	GLIPR1	749		212556_at	SCRIB	749		210215_at	TFR2	749		206687_s_at	PTPN6	749
217426_at		750		207727_s_at	MUTYH	750		217251_x_at		750		215304_at		750		220272_at	BNC2	750		221590_s_at	ALDH6A1	750
206908_s_at	CLDN11	751		208476_s_at	FRMD4A	751		209853_s_at	PSME3	751		222305_at	HK2	751		216811_at		751		209845_at	MKRN1	751
211612_s_at	IL13RA1	752		222373_at		752		204740_at	CNKSR1	752		219666_at	MS4A6A	752		214477_at	MLLT1	752		205717_x_at	PCDHGA1 /// PCDHGA10 /// PCDHGA11 /// PCDHGA12 /// PCDHGA2 /// PCDHGA3 /// PCDHGA4 /// PCDHGA5 /// PCDHGA6 /// PCDHGA7 /// PCDHGA8 /// PCDHGA9 /// PCDHGB1 /// PCDHGB2 /// PCDHGB3 /// PCDHGB4 /// PCDHGB5 /// PCDHGB6 /// PCDHGB7 /// PCDHGC3 /// PCDHGC4 /// PCDHGC5	752
221019_s_at	COLEC12	753		215467_x_at	LOC647070	753		202089_s_at	SLC39A6	753		216736_at	TM6SF2	753		216033_s_at	FYN	753		220244_at	LINC00312	753
212387_at	TCF4	754		215502_at		754		214274_s_at	ACAA1	754		212741_at	MAOA	754		214373_at		754		207431_s_at	DEGS1	754
202648_at	TCF3	755		220113_x_at	POLR1B	755		221430_s_at	RNF146	755		221542_s_at	ERLIN2	755		213651_at	INPP5J	755		212033_at	RBM25	755
215066_at	PTPRF	756		212475_at	AVL9	756		215446_s_at	LOX	756		214333_x_at	IDH3G	756		216940_x_at	YBX1	756		211452_x_at	LRRFIP1	756
212689_s_at	KDM3A	757		211668_s_at	PLAU	757		222377_at	TBX10	757		201990_s_at	CREBL2	757		218524_at	E4F1	757		210140_at	CST7	757
211748_x_at	PTGDS	758		213653_at	METTL3	758		218378_s_at	LOC100630923 /// PRKRIP1	758		215712_s_at	IGFALS	758		214500_at	H2AFY	758		215329_s_at	CDK11A /// CDK11B	758
212512_s_at	CARM1	759		211920_at	CFB	759		215035_at	IGLV657	759		217212_s_at	IL9R	759		209447_at	SYNE1	759		212423_at	ZCCHC24	759
212957_s_at	LOC92249	760		202437_s_at	CYP1B1	760		201185_at	HTRA1	760		205700_at	HSD17B6	760		219408_at	PRMT7	760		202766_s_at	FBN1	760
202947_s_at	GYPC	761		204786_s_at	IFNAR2	761		202403_s_at	COL1A2	761		222381_at		761		204799_at	ZBED4	761		214247_s_at	DKK3	761
221857_s_at	TJAP1	762		213040_s_at	NPTXR	762		212892_at	ZNF282	762		214659_x_at	YLPM1	762		212464_s_at	FN1	762		220968_s_at	TSPAN9	762
219361_s_at	AEN	763		201760_s_at	WSB2	763		221232_s_at	ANKRD2	763		207804_s_at	FCN2	763		212488_at	COL5A1	763		216141_at		763
220639_at	TM4SF20	764		222222_s_at	HOMER3	764		203680_at	PRKAR2B	764		207986_x_at	CYB561	764		201787_at	FBLN1	764		201393_s_at	IGF2R	764
219633_at	TTPAL	765		217813_s_at	SPIN1	765		209068_at	HNRPDL	765		219113_x_at	HSD17B14	765		220007_at	METTL8	765		204547_at	RAB40B	765
220989_s_at	AMN	766		210985_s_at	SP100	766		219961_s_at	PLK1S1	766		213681_at	CYHR1	766		204098_at	RBMX2	766		200615_s_at	AP2B1	766
214829_at	AASS	767		215319_at	ATP8B3	767		208947_s_at	UPF1	767		207016_s_at	ALDH1A2	767		205072_s_at	XRCC4	767		218861_at	RNF25	767
209898_x_at	ITSN2	768		205334_at	S100A1	768		202437_s_at	CYP1B1	768		203181_x_at	SRPK2	768		215836_s_at	PCDHGA1 /// PCDHGA10 /// PCDHGA11 /// PCDHGA12 /// PCDHGA2 /// PCDHGA3 /// PCDHGA4 /// PCDHGA5 /// PCDHGA6 /// PCDHGA7 /// PCDHGA8 /// PCDHGA9 /// PCDHGB1 /// PCDHGB2 /// PCDHGB3 /// PCDHGB4 /// PCDHGB5 /// PCDHGB6 /// PCDHGB7 /// PCDHGC3 /// PCDHGC4 /// PCDHGC5	768		208300_at	PTPRH	768
217348_x_at	ARHGEF15	769		215632_at	NEUROG2	769		210103_s_at	FOXA2	769		214695_at	UBAP2L	769		210499_s_at	PQBP1	769		204627_s_at	ITGB3	769
215371_at	MED27	770		213243_at	VPS13B	770		213336_at	BAZ1B	770		222196_at	LOC389906	770		217696_at	FUT7	770		202855_s_at	SLC16A3	770
203549_s_at	LPL	771		216248_s_at	NR4A2	771		202311_s_at	COL1A1	771		202092_s_at	ARL2BP	771		203220_s_at	TLE1	771		203570_at	LOXL1	771
215676_at	BRF1	772		200742_s_at	TPP1	772		219418_at	NHEJ1 /// SLC23A3	772		218309_at	CAMK2N1	772		204282_s_at	FARS2	772		211984_at	CALM1 /// CALM2 /// CALM3	772
212414_s_at	GLYR1 /// SEPT6	773		212443_at	NBEAL2	773		212512_s_at	CARM1	773		212549_at	STAT5B	773		205405_at	SEMA5A	773		213085_s_at	WWC1	773
211464_x_at	CASP6	774		202948_at	IL1R1	774		208133_at		774		210364_at	SCN2B	774		210140_at	CST7	774		220118_at	ZBTB32	774
203120_at	TP53BP2	775		209730_at	SEMA3F	775		203887_s_at	THBD	775		221754_s_at	CORO1B	775		220734_s_at	GLTPD1	775		213411_at	ADAM22	775
213148_at	C2orf72	776		205315_s_at	SNTB2	776		205155_s_at	SPTBN2	776		214634_at	HIST1H4A /// HIST1H4B /// HIST1H4C /// HIST1H4D /// HIST1H4E /// HIST1H4F /// HIST1H4H /// HIST1H4I /// HIST1H4J /// HIST1H4K /// HIST1H4L /// HIST2H4A /// HIST2H4B /// HIST4H4	776		219257_s_at	SPHK1	776		215130_s_at	IQCK	776
202869_at	OAS1	777		203801_at	MRPS14	777		204463_s_at	EDNRA	777		201547_at	KDM5B	777		220312_at	FAM83E	777		217211_at		777
202699_s_at	TMEM63A	778		216564_at		778		204133_at	RRP9	778		201388_at	PSMD3	778		205419_at	GPR183	778		45297_at	EHD2	778
209200_at	MEF2C	779		216588_at		779		219879_s_at	C17orf53	779		212205_at	H2AFV	779		211432_s_at	TYRO3	779		213428_s_at	COL6A1	779
210993_s_at	SMAD1	780		210268_at	NFX1	780		203549_s_at	LPL	780		210408_s_at	CPNE6	780		209598_at	PNMA2	780		219553_at	NME7	780
209071_s_at	RGS5	781		204345_at	COL16A1	781		201388_at	PSMD3	781		209873_s_at	PKP3	781		212915_at	PDZRN3	781		211119_at	ESR2	781
200800_s_at	HSPA1A /// HSPA1B	782		215892_at	ZNF440	782		204359_at	FLRT2 /// LOC100506718	782		213069_at	HEG1	782		209229_s_at	PPP6R1	782		217341_at	DNM1	782
220221_at	VPS13D	783		202949_s_at	FHL2	783		205969_at	AADAC	783		216564_at		783		214112_s_at	CXorf40A /// CXorf40B	783		211632_at	IGHD /// IGHG1 /// IGHM	783
217704_x_at	SUZ12P	784		208192_at		784		220928_s_at	PRDM16	784		219879_s_at	C17orf53	784		201028_s_at	CD99	784		207986_x_at	CYB561	784
218977_s_at	TRNAU1AP	785		201261_x_at	BGN	785		206659_at		785		209147_s_at	PPAP2A	785		216206_x_at	MAP2K7	785		220937_s_at	ST6GALNAC4	785
217830_s_at	NSFL1C	786		202619_s_at	PLOD2	786		205326_at	RAMP3	786		210170_at	PDLIM3	786		212493_s_at	SETD2	786		221204_s_at	CRTAC1	786
220286_at	MTMR10	787		213619_at	HNRNPH1	787		201915_at	SEC63	787		217514_at		787		202686_s_at	AXL	787		214946_x_at	FAM21A /// FAM21B /// FAM21C	787
203210_s_at	RFC5	788		AFFXHSAC07/X00351_M_at	ACTB /// ACTB /// LOC100505829	788		217068_at		788		217322_x_at		788		214502_at	HIST1H2BJ	788		218476_at	POMT1	788
212353_at	SULF1	789		221360_s_at	GHSR	789		55616_at	PGAP3	789		201384_s_at	NBR1	789		217322_x_at		789		219862_s_at	NARF	789
219676_at	ZSCAN16	790		205124_at	MEF2B /// MEF2BNB /// MEF2BNBMEF2B	790		202943_s_at	NAGA	790		208300_at	PTPRH	790		217604_at		790		205529_s_at	RUNX1T1	790
213242_x_at	KIAA0284	791		212947_at	SLC9A8	791		213262_at	SACS	791		202830_s_at	SLC37A4	791		218037_at	FAM134A	791		208666_s_at	ST13	791
213370_s_at	SFMBT1	792		210858_x_at	ATM	792		219167_at	RASL12	792		207017_at	RAB27B	792		206974_at	CXCR6	792		219221_at	ZBTB38	792
217987_at	ASNSD1	793		218977_s_at	TRNAU1AP	793		209757_s_at	MYCN	793		215844_at	TNPO2	793		200730_s_at	PTP4A1	793		200730_s_at	PTP4A1	793
204460_s_at	RAD1	794		213732_at	TCF3	794		203645_s_at	CD163	794		207448_at	POFUT2	794		204737_s_at	MYH6 /// MYH7	794		216804_s_at	PDLIM5	794
215304_at		795		221881_s_at	CLIC4	795		211161_s_at	COL3A1	795		203934_at	KDR	795		219801_at	ZNF34	795		218882_s_at	WDR3	795
209257_s_at	SMC3	796		34260_at	TELO2	796		203842_s_at	MAPRE3	796		205105_at	MAN2A1	796		47553_at	DFNB31	796		212383_at	ATP6V0A1	796
211670_x_at	SSX3	797		218763_at	STX18	797		204922_at	C11orf80	797		220354_at	MCF2LAS1	797		202008_s_at	NID1	797		213681_at	CYHR1	797
218913_s_at	GMIP	798		203440_at	CDH2	798		210340_s_at	CSF2RA	798		201787_at	FBLN1	798		205671_s_at	HLADOB	798		202788_at	MAPKAPK3	798
203650_at	PROCR	799		207558_s_at	PITX2	799		215844_at	TNPO2	799		203451_at	LDB1	799		211005_at	LAT	799		218345_at	TMEM176A	799
204083_s_at	TPM2	800		214087_s_at	MYBPC1	800		215869_at		800		204463_s_at	EDNRA	800		212398_at	RDX	800		209770_at	BTN3A1	800
219966_x_at	BANP	801		219800_s_at	THNSL1	801		203257_s_at	C11orf49	801		221731_x_at	VCAN	801		63825_at	ABHD2	801		203500_at	GCDH	801
201236_s_at	BTG2	802		207879_at		802		216594_x_at	AKR1C1	802		216625_at		802		213634_s_at	TRMU	802		213460_x_at	NSUN5P2	802
216940_x_at	YBX1	803		216734_s_at	CXCR5	803		203859_s_at	PALM	803		221251_x_at	INO80B /// INO80BWBP1	803		205721_at	GFRA2	803		210692_s_at	SLC43A3	803
215595_x_at		804		209351_at	KRT14	804		215583_at	TMEM63A	804		222059_at	ZNF335	804		200857_s_at	NCOR1	804		209325_s_at	RGS16	804
216882_s_at	NEBL	805		201207_at	TNFAIP1	805		205468_s_at	IRF5	805		214891_at	FBXO21	805		211012_s_at	PML	805		219322_s_at	WRAP73	805
206717_at	MYH8	806		215062_at		806		208782_at	FSTL1	806		205965_at	BATF	806		217597_x_at	RAB40B	806		204903_x_at	ATG4B	806
201472_at	VBP1	807		208383_s_at	PCK1	807		215238_s_at	DOCK9	807		205179_s_at	ADAM8	807		214692_s_at	JRK	807		202127_at	PRPF4B	807
219266_at	ZNF350	808		213431_x_at	SFI1	808		219586_at	WDR59	808		211513_s_at	OGFR	808		214094_at	FUBP1	808		211000_s_at	IL6ST	808
207192_at	DNASE1L2	809		216131_at	FRMD4B	809		205484_at	SIT1	809		201280_s_at	DAB2	809		220837_at		809		221155_x_at		809
212922_s_at	SMYD2	810		35617_at	MAPK7	810		214418_at	CT62	810		215979_s_at	SLC7A1	810		206506_s_at	SUPT3H	810		205845_at	CACNA1H	810
216951_at	FCGR1A	811		211491_at	ADRA1A	811		221907_at	TRMT61A	811		214154_s_at	PKP2	811		208321_s_at	CABP1	811		201028_s_at	CD99	811
207974_s_at	SKP1	812		212886_at	CCDC69	812		216162_at	SBNO1	812		205100_at	GFPT2	812		219285_s_at	NIN	812		217597_x_at	RAB40B	812
212485_at	GPATCH8	813		207756_at		813		206483_at	LRRC6	813		55616_at	PGAP3	813		204099_at	SMARCD3	813		214935_at	IL4I1 /// NUP62 /// SIGLEC11	813
221753_at	SSH1	814		221753_at	SSH1	814		216716_at	ABO	814		205066_s_at	ENPP1	814		219221_at	ZBTB38	814		201299_s_at	MOB1A	814
216403_at	SP3P	815		207827_x_at	SNCA	815		206820_at	AGFG2	815		209356_x_at	EFEMP2	815		211200_s_at	EFCAB2	815		216940_x_at	YBX1	815
212067_s_at	C1R	816		214170_x_at	FH	816		218600_at	LIMD2	816		211904_x_at	RAD52	816		202735_at	EBP	816		201564_s_at	FSCN1 /// LOC100653350	816
214976_at	RPL13 /// SNORD68	817		47550_at	LZTS1	817		216076_at	L3MBTL1	817		202007_at	NID1	817		212472_at	MICAL2	817		213648_at	EXOSC7	817
220544_at	TSKS	818		221718_s_at	AKAP13	818		213587_s_at	ATP6V0E2	818		218063_s_at	CDC42EP4	818		219500_at	CLCF1	818		208918_s_at	NADK	818
217751_at	GSTK1	819		216111_x_at	PMS2P3	819		211904_x_at	RAD52	819		218951_s_at	PLCXD1	819		205155_s_at	SPTBN2	819		218571_s_at	CHMP4A	819
209679_s_at	SMAGP	820		200982_s_at	ANXA6	820		217154_s_at	EDN3	820		206781_at	DNAJC4	820		212116_at	TRIM27	820		215076_s_at	COL3A1	820
220226_at	TRPM8	821		216603_at	SLC7A8	821		211682_x_at	UGT2B28	821		217795_s_at	TMEM43	821		212000_at	SUGP2	821		213689_x_at	FAM69A	821
201508_at	IGFBP4	822		203521_s_at	ZNF318	822		206382_s_at	BDNF	822		209810_at	SFTPB	822		218066_at	SLC12A7	822		209626_s_at	OSBPL3	822
204462_s_at	SLC16A2	823		211454_x_at	FKSG49	823		201684_s_at	TOX4	823		221758_at	ARMC6	823		200865_at	EIF3F	823		203342_at	TIMM17B	823
200098_s_at	ANAPC5	824		209191_at	TUBB6	824		211526_s_at	RTEL1 /// RTEL1TNFRSF6B /// TNFRSF6B	824		216811_at		824		203706_s_at	FZD7	824		216008_s_at	ARIH2	824
204056_s_at	MVK	825		204288_s_at	SORBS2	825		201046_s_at	RAD23A	825		205211_s_at	RIN1	825		210018_x_at	MALT1	825		219630_at	PDZK1IP1	825
202230_s_at	CHERP	826		220273_at	IL17B	826		208239_at	FOXE1	826		209689_at	CCDC93	826		208782_at	FSTL1	826		205400_at	WAS	826
213204_at	CUL9	827		204361_s_at	SKAP2	827		217414_x_at	HBA1 /// HBA2	827		214386_at	LOC100653164	827		204777_s_at	MAL	827		210905_x_at	POU5F1P4	827
207918_s_at	TSPY1 /// TSPY10 /// TSPY3 /// TSPY4 /// TSPY8	828		204679_at	KCNK1	828		214634_at	HIST1H4A /// HIST1H4B /// HIST1H4C /// HIST1H4D /// HIST1H4E /// HIST1H4F /// HIST1H4H /// HIST1H4I /// HIST1H4J /// HIST1H4K /// HIST1H4L /// HIST2H4A /// HIST2H4B /// HIST4H4	828		204344_s_at	SEC23A	828		221869_at	ZNF512B	828		219245_s_at	OGFOD2	828
201354_s_at	BAZ2A	829		201853_s_at	CDC25B	829		209245_s_at	KIF1C	829		211915_s_at	TUBB7P	829		215698_at	KDM5A	829		202008_s_at	NID1	829
222318_at	ZNF324B	830		214783_s_at	ANXA11	830		1487_at	ESRRA	830		203789_s_at	SEMA3C	830		216151_at		830		221672_s_at	TRAPPC9	830
205225_at	ESR1	831		208516_at	MTNR1B	831		215863_at	TFR2	831		207884_at	GUCY2D	831		212383_at	ATP6V0A1	831		217164_at		831
213879_at		832		211186_s_at	AAK1	832		202179_at	BLMH	832		221557_s_at	LEF1	832		205692_s_at	CD38	832		216289_at	GPR144	832
209591_s_at	BMP7	833		36612_at	FAM168A	833		214403_x_at	SPDEF	833		216288_at	CYSLTR1	833		217413_s_at	TNXB	833		218248_at	FAM111A	833
218966_at	MYO5C	834		207071_s_at	ACO1	834		211200_s_at	EFCAB2	834		217369_at	IGHG1 /// LOC100508797	834		214817_at	UNC13A	834		208239_at	FOXE1	834
212942_s_at	KIAA1199	835		215387_x_at		835		217795_s_at	TMEM43	835		209757_s_at	MYCN	835		215304_at		835		205419_at	GPR183	835
220750_s_at	LEPRE1	836		220019_s_at	ZNF224	836		216620_s_at	ARHGEF10	836		221706_s_at	USE1	836		218531_at	TMEM134	836		209819_at	HABP4	836
207233_s_at	MITF	837		218321_x_at	STYXL1	837		203181_x_at	SRPK2	837		212680_x_at	PPP1R14B	837		201963_at	ACSL1	837		209747_at	TGFB3	837
208420_x_at	SUPT6H	838		201275_at	FDPS	838		201861_s_at	LRRFIP1	838		215016_x_at	DST /// LOC100652766	838		212953_x_at	CALR	838		205132_at	ACTC1	838
206368_at	CPLX2	839		216618_at		839		218944_at	PYCRL	839		202065_s_at	PPFIA1	839		211985_s_at	CALM1 /// CALM2 /// CALM3	839		219908_at	DKK2	839
218372_at	MED9	840		220279_at	TRIM17	840		210122_at	PRM2	840		211111_at	HGC6.3	840		208605_s_at	NTRK1	840		218524_at	E4F1	840
217936_at	ARHGAP5	841		207012_at	MMP16	841		215791_at		841		222006_at	LETM1	841		214994_at	APOBEC3F	841		206894_at	APOA4	841
208272_at	RANBP3	842		34408_at	RTN2	842		214316_x_at	CALR	842		205928_at	ZNF443	842		209626_s_at	OSBPL3	842		220312_at	FAM83E	842
207765_s_at	FAM214B	843		220683_at	RDH8	843		211377_x_at	MYCN	843		214085_x_at	GLIPR1	843		218822_s_at	NPEPL1 /// STX16NPEPL1	843		204619_s_at	VCAN	843
213663_s_at		844		206962_x_at		844		212914_at	CBX7	844		211230_s_at	PIK3CD	844		212887_at	SEC23A	844		78495_at	ZNF783	844
213431_x_at	SFI1	845		AFFXr2P1cre5_at		845		217119_s_at	CXCR3	845		209112_at	CDKN1B	845		212858_at	PAQR4	845		217438_at		845
209769_s_at	SEPT5GP1BB	846		215219_at	DOPEY2	846		218391_at	SNF8	846		204104_at	SNAPC2	846		204126_s_at	CDC45	846		218780_at	HOOK2	846
221899_at	N4BP2L2	847		220909_at	TRIM46	847		202878_s_at	CD93	847		221760_at	MAN1A1	847		209156_s_at	COL6A2	847		213475_s_at	ITGAL	847
219756_s_at	POF1B	848		212389_at	SBF1	848		200958_s_at	SDCBP	848		203644_s_at	MON1B	848		206650_at	IQCC	848		208823_s_at	CDK16	848
211835_at	IGK@ /// IGKC	849		202796_at	SYNPO	849		204020_at	PURA	849		207166_at	GNGT1	849		216239_at	BBS9	849		203280_at	SAFB2	849
208032_s_at	GRIA3	850		217514_at		850		217597_x_at	RAB40B	850		203084_at	TGFB1	850		203601_s_at	ZBTB17	850		204660_at	GFER	850
204145_at	FRG1 /// LOC100289097	851		203876_s_at	MMP11	851		210998_s_at	HGF	851		218345_at	TMEM176A	851		218391_at	SNF8	851		206506_s_at	SUPT3H	851
205696_s_at	GFRA1	852		221699_s_at	DDX50	852		213241_at	PLXNC1	852		218928_s_at	SLC37A1	852		218321_x_at	STYXL1	852		202284_s_at	CDKN1A	852
217476_at	NR1D1 /// THRA	853		207448_at	POFUT2	853		221163_s_at	MLXIPL	853		213961_s_at		853		217438_at		853		200865_at	EIF3F	853
217389_s_at	ATF5	854		215978_x_at	ZNF721	854		222196_at	LOC389906	854		201865_x_at	NR3C1	854		206709_x_at	GPT	854		221548_s_at	ILKAP	854
204564_at	PCGF3	855		205918_at	SLC4A3	855		212809_at	NFATC2IP	855		203955_at	PPP1R26	855		220024_s_at	PRX	855		218378_s_at	LOC100630923 /// PRKRIP1	855
201097_s_at	ARF4	856		202608_s_at	NDST1	856		221049_s_at	POLL	856		220312_at	FAM83E	856		201208_s_at	TNFAIP1	856		203283_s_at	HS2ST1 /// LOC339524	856
206338_at	ELAVL3	857		214923_at	ATP6V1D	857		209236_at	SLC23A2	857		202848_s_at	GRK6	857		213765_at	MFAP5	857		220240_s_at	TMCO3	857
222293_at	CADM4	858		212848_s_at	C9orf3 /// LOC100507319	858		222381_at		858		210780_at	ESR2	858		219463_at	LAMP5	858		201693_s_at	EGR1	858
202213_s_at	CUL4B	859		219671_at	HPCAL4	859		203865_s_at	ADARB1	859		212703_at	TLN2	859		204082_at	PBX3	859		213515_x_at	HBG1 /// HBG2 /// LOC100653006 /// LOC100653319	859
210607_at	FLT3LG	860		204364_s_at	REEP1	860		211837_s_at	PTCRA	860		214151_s_at	CCPG1 /// DYX1C1CCPG1	860		202070_s_at	IDH3A	860		217580_x_at		860
203836_s_at	MAP3K5	861		213304_at	FAM179B	861		206101_at	ECM2	861		206152_at	AGAP2	861		214746_s_at	ZNF467	861		211904_x_at	RAD52	861
207662_at	TBX1	862		219602_s_at	PIEZO2	862		218063_s_at	CDC42EP4	862		213042_s_at	ATP2A3	862		201693_s_at	EGR1	862		203915_at	CXCL9	862
AFFXr2EcbioC5_at		863		209711_at	SLC35D1	863		205327_s_at	ACVR2A	863		216948_at		863		213460_x_at	NSUN5P2	863		214077_x_at	MEIS3P1	863
204502_at	SAMHD1	864		221489_s_at	SPRY4	864		213675_at	PARVA	864		219141_s_at	AMBRA1	864		209679_s_at	SMAGP	864		206709_x_at	GPT	864
208965_s_at	IFI16	865		204828_at	RAD9A	865		212800_at	STX6	865		203859_s_at	PALM	865		218928_s_at	SLC37A1	865		207448_at	POFUT2	865
214526_x_at	PMS2P1	866		207004_at	BCL2	866		217264_s_at	SCNN1A	866		214274_s_at	ACAA1	866		89476_r_at	NPEPL1	866		201117_s_at	CPE	866
219973_at	ARSJ	867		215446_s_at	LOX	867		205100_at	GFPT2	867		212262_at	QKI	867		212906_at	GRAMD1B	867		215208_x_at	RPL35A	867
208947_s_at	UPF1	868		212298_at	NRP1	868		218951_s_at	PLCXD1	868		219390_at	FKBP14	868		203918_at	PCDH1	868		201236_s_at	BTG2	868
205079_s_at	MPDZ	869		219184_x_at	TIMM22	869		200920_s_at	BTG1	869		216834_at	RGS1	869		207085_x_at	CSF2RA	869		210809_s_at	POSTN	869
221939_at	YIPF2	870		216101_at		870		216584_at		870		208671_at	SERINC1	870		222104_x_at	GTF2H3	870		209687_at	CXCL12	870
215737_x_at	USF2	871		201149_s_at	TIMP3	871		219105_x_at	ORC6	871		212512_s_at	CARM1	871		214989_x_at		871		219179_at	DACT1	871
205701_at	IPO8	872		218859_s_at	ESF1	872		208211_s_at	ALK	872		206650_at	IQCC	872		201549_x_at	KDM5B	872		204174_at	ALOX5AP	872
205756_s_at	F8	873		215903_s_at	MAST2	873		219668_at	GDAP1L1	873		204777_s_at	MAL	873		211319_at	RAE1	873		213249_at	FBXL7	873
216691_at		874		221349_at	VPREB1	874		216119_s_at	SPEF1	874		209266_s_at	SLC39A8	874		213353_at	ABCA5	874		217497_at	TYMP	874
214783_s_at	ANXA11	875		214918_at	HNRNPM	875		214742_at	AZI1	875		202089_s_at	SLC39A6	875		202439_s_at	IDS	875		211066_x_at	PCDHGA1 /// PCDHGA10 /// PCDHGA11 /// PCDHGA12 /// PCDHGA2 /// PCDHGA3 /// PCDHGA4 /// PCDHGA5 /// PCDHGA6 /// PCDHGA7 /// PCDHGA8 /// PCDHGA9 /// PCDHGB1 /// PCDHGB2 /// PCDHGB3 /// PCDHGB4 /// PCDHGB5 /// PCDHGB6 /// PCDHGB7 /// PCDHGC3 /// PCDHGC4 /// PCDHGC5	875
205503_at	PTPN14	876		211971_s_at	LRPPRC	876		201105_at	LGALS1	876		203277_at	DFFA	876		214702_at	FN1	876		212096_s_at	MTUS1	876
204530_s_at	TOX	877		221076_at		877		219424_at	EBI3	877		204134_at	PDE2A	877		204329_s_at	ZNF202	877		217560_at	GGA1	877
221596_s_at	RBM48	878		217648_at		878		214292_at	ITGB4	878		209708_at	MOXD1	878		215388_s_at	CFH /// CFHR1	878		216212_s_at	DKC1 /// SNORA56	878
202407_s_at	PRPF31	879		208255_s_at	FKBP8	879		220096_at		879		209210_s_at	FERMT2	879		213334_x_at	HAUS7	879		218370_s_at	S100PBP	879
221485_at	B4GALT5	880		217653_x_at		880		201863_at	FAM32A	880		217560_at	GGA1	880		37652_at	CABIN1	880		207233_s_at	MITF	880
210651_s_at	EPHB2	881		204114_at	NID2	881		221961_at	CLCN7	881		214742_at	AZI1	881		211667_x_at	TRAV122	881		215531_s_at	GABRA5	881
203970_s_at	PEX3	882		208119_s_at	ZNF93	882		201646_at	SCARB2	882		31807_at	DDX49	882		203243_s_at	PDLIM5	882		212562_s_at	CTSZ	882
214093_s_at	FUBP1	883		210624_s_at	ILVBL	883		214037_s_at	CCDC22	883		206440_at	LIN7A	883		210137_s_at	DCTD	883		212224_at	ALDH1A1	883
205042_at	GNE	884		219339_s_at	EHMT1	884		204187_at	GMPR	884		221841_s_at	KLF4	884		207306_at	TCF15	884		212936_at	FAM172A	884
209732_at	CLEC2B	885		206124_s_at	LLGL1	885		221368_at	NEU2	885		220761_s_at	TAOK3	885		209399_at	HLCS	885		204954_s_at	DYRK1B	885
201187_s_at	ITPR3	886		216287_at		886		216053_x_at	FAM182A /// FAM182B	886		216345_at	KIAA0913	886		216734_s_at	CXCR5	886		1294_at	UBA7	886
204252_at	CDK2	887		39835_at	SBF1	887		202247_s_at	MTA1	887		202310_s_at	COL1A1	887		206710_s_at	EPB41L3	887		221728_x_at	XIST	887
215569_at	GTF2IRD2B	888		209309_at	AZGP1	888		203906_at	IQSEC1	888		200615_s_at	AP2B1	888		207704_s_at	GAS7	888		206267_s_at	MATK	888
215912_at	GNAO1	889		222169_x_at	SH2D3A	889		212412_at	PDLIM5	889		208214_at	ADRB1	889		203122_at	TRAPPC12	889		216246_at		889
222350_at		890		218828_at	C17orf61PLSCR3 /// PLSCR3	890		160020_at	MMP14	890		212582_at	OSBPL8	890		217790_s_at	SSR3	890		205405_at	SEMA5A	890
57082_at	LDLRAP1	891		200882_s_at	PSMD4	891		222059_at	ZNF335	891		212880_at	WDR7	891		202182_at	KAT2A	891		201354_s_at	BAZ2A	891
222255_at	PRX	892		213001_at	ANGPTL2	892		207019_s_at	AKAP4	892		217707_x_at	SMARCA2	892		214146_s_at	PPBP	892		218084_x_at	FXYD5	892
220293_at	CATSPERB	893		207668_x_at	PDIA6	893		202310_s_at	COL1A1	893		37872_at	JRK	893		206561_s_at	AKR1B10	893		218887_at	MRPL2	893
217813_s_at	SPIN1	894		216811_at		894		219113_x_at	HSD17B14	894		206453_s_at	NDRG2	894		202310_s_at	COL1A1	894		215201_at	REPS1	894
206033_s_at	DSC3	895		214548_x_at	GNAS	895		203826_s_at	PITPNM1	895		204114_at	NID2	895		203074_at	ANXA8 /// ANXA8L1 /// ANXA8L2	895		214146_s_at	PPBP	895
203434_s_at	MME	896		214624_at	UPK1A	896		208253_at	SIGLEC8	896		209555_s_at	CD36	896		221549_at	GRWD1	896		210285_x_at	WTAP	896
215373_x_at		897		203123_s_at	SLC11A2	897		204438_at	MRC1	897		213740_s_at	LOC100130348	897		205991_s_at	PRRX1	897		204221_x_at	GLIPR1	897
205105_at	MAN2A1	898		214797_s_at	CDK18	898		216875_x_at	HAB1	898		209587_at	PITX1	898		217580_x_at		898		200742_s_at	TPP1	898
204799_at	ZBED4	899		208155_x_at	GAGE1 /// GAGE12C /// GAGE12D /// GAGE12E /// GAGE12F /// GAGE12G /// GAGE12H /// GAGE12I /// GAGE12J /// GAGE2D /// GAGE4 /// GAGE5 /// GAGE6 /// GAGE7	899		208667_s_at	ST13	899		210513_s_at	VEGFA	899		215595_x_at		899		208928_at	POR	899
217996_at	PHLDA1	900		205852_at	CDK5R2	900		211998_at	H3F3A /// H3F3B	900		217467_at		900		209687_at	CXCL12	900		215388_s_at	CFH /// CFHR1	900
207657_x_at	TNPO1	901		205690_s_at	BUD31	901		209730_at	SEMA3F	901		202032_s_at	MAN2A2	901		218538_s_at	MRS2	901		204813_at	MAPK10	901
208747_s_at	C1S	902		220707_s_at	FOXRED2	902		204176_at	KLHL20	902		216044_x_at	FAM69A	902		213441_x_at	SPDEF	902		206440_at	LIN7A	902
218453_s_at	TMEM242	903		207685_at	CRYBB3	903		221251_x_at	INO80B /// INO80BWBP1	903		212678_at	NF1	903		210285_x_at	WTAP	903		205671_s_at	HLADOB	903
219862_s_at	NARF	904		218084_x_at	FXYD5	904		202499_s_at	SLC2A3	904		202745_at	USP8	904		210987_x_at	TPM1	904		210762_s_at	DLC1	904
205567_at	CHST1	905		208116_s_at	MAN1A1	905		203878_s_at	MMP11	905		210030_at		905		203280_at	SAFB2	905		219636_s_at	ARMC9	905
206751_s_at	PCYT1B	906		210938_at	PDX1	906		207555_s_at	TBXA2R	906		210431_at	ALPPL2	906		212387_at	TCF4	906		209621_s_at	PDLIM3	906
207817_at	IFNW1	907		212168_at	RBM12	907		201616_s_at	CALD1	907		216804_s_at	PDLIM5	907		201393_s_at	IGF2R	907		217413_s_at	TNXB	907
218844_at	ACSF2	908		218913_s_at	GMIP	908		201722_s_at	GALNT1	908		220101_x_at		908		205498_at	GHR	908		213826_s_at	H3F3A	908
221099_at		909		215792_s_at	DNAJC11	909		207339_s_at	LTB	909		220926_s_at	EDEM3	909		38703_at	DNPEP	909		221264_s_at	TARDBP	909
215420_at	IHH	910		209317_at	POLR1C	910		205145_s_at	MYL5	910		214174_s_at	PDLIM4	910		215132_at		910		209767_s_at	GP1BB /// SEPT5 /// SEPT5GP1BB	910
220057_at	XAGE1A /// XAGE1B /// XAGE1C /// XAGE1D /// XAGE1E	911		213850_s_at	SCAF11	911		221942_s_at	GUCY1A3	911		220054_at	IL23A	911		203497_at	MED1	911		222252_x_at	UBQLN4	911
219208_at	FBXO11	912		204640_s_at	SPOP	912		206267_s_at	MATK	912		201243_s_at	ATP1B1	912		213484_at		912		209706_at	NKX31	912
201995_at	EXT1	913		222270_at	SMEK2	913		207289_at	MMP25	913		204417_at	GALC	913		220255_at	FANCE	913		209446_s_at		913
208920_at	SRI	914		219244_s_at	MRPL46	914		211646_at	IGH@ /// IGHA1 /// IGHG1 /// IGHG2 /// IGHG3 /// IGHM	914		200920_s_at	BTG1	914		220211_at	FLJ13224	914		201874_at	MPZL1	914
33778_at	TBC1D22A	915		221069_s_at	TACO1	915		212657_s_at	IL1RN	915		208032_s_at	GRIA3	915		214915_at	ZNF362	915		208432_s_at	CACNA1E	915
221000_s_at	KAZALD1	916		216701_at	C1orf68	916		202817_s_at	SS18	916		214043_at	PTPRD	916		212097_at	CAV1	916		211526_s_at	RTEL1 /// RTEL1TNFRSF6B /// TNFRSF6B	916
200758_s_at	NFE2L1	917		215184_at	DAPK2	917		212562_s_at	CTSZ	917		214554_at	HIST1H2AG /// HIST1H2AH /// HIST1H2AI /// HIST1H2AK /// HIST1H2AL /// HIST1H2AM	917		216008_s_at	ARIH2	917		205407_at	RECK	917
219296_at	ZDHHC13	918		207054_at	IMPG1	918		210845_s_at	PLAUR	918		207943_x_at	PLAGL1	918		210148_at	HIPK3	918		211996_s_at	61E3.4 /// LOC100132247 /// LOC100652992 /// LOC595101 /// LOC613037 /// LOC728888 /// NPIPL3	918
211452_x_at	LRRFIP1	919		202312_s_at	COL1A1	919		209587_at	PITX1	919		221659_s_at	MYL10	919		219630_at	PDZK1IP1	919		208361_s_at	POLR3D	919
202327_s_at	PKD1	920		201638_s_at	CPSF1 /// MIR1234 /// MIR939	920		204954_s_at	DYRK1B	920		209406_at	BAG2	920		210817_s_at	CALCOCO2	920		202624_s_at	CABIN1	920
205024_s_at	RAD51	921		201346_at	ADIPOR2	921		217525_at	OLFML1	921		208454_s_at	CPQ	921		204108_at	NFYA	921		218328_at	COQ4	921
205499_at	SRPX2	922		222136_x_at	ZNF43	922		208545_x_at	MIR1257 /// TAF4	922		217664_at		922		221548_s_at	ILKAP	922		209355_s_at	PPAP2B	922
206507_at	ZSCAN12	923		218072_at	COMMD9	923		212764_at	ZEB1	923		207054_at	IMPG1	923		216141_at		923		201787_at	FBLN1	923
209069_s_at	H3F3A /// H3F3B	924		204266_s_at	CHKA	924		215892_at	ZNF440	924		206974_at	CXCR6	924		215170_s_at	CEP152	924		214532_x_at	POU5F1B	924
211031_s_at	CLIP2	925		204878_s_at	TAOK2	925		211693_at	IGHA1	925		204872_at	TLE4	925		219233_s_at	GSDMB	925		220024_s_at	PRX	925
209869_at	ADRA2A	926		215667_x_at	LOC100132832 /// LOC441259 /// PMS2L2 /// PMS2P1 /// PMS2P5 /// PMS2P6	926		207357_s_at	GALNT10	926		201195_s_at	SLC7A5	926		204587_at	SLC25A14	926		64371_at	SUGP2	926
215238_s_at	DOCK9	927		203079_s_at	CUL2	927		214891_at	FBXO21	927		211286_x_at	CSF2RA	927		214889_at	FAM149A	927		36475_at	GCAT	927
202519_at	MLXIP	928		219402_s_at	DERL1	928		204235_s_at	GULP1	928		202436_s_at	CYP1B1	928		220544_at	TSKS	928		206825_at	OXTR	928
214571_at	FGF3	929		203973_s_at	CEBPD	929		212230_at	PPAP2B	929		210495_x_at	FN1	929		213669_at	FCHO1	929		216235_s_at	EDNRA	929
204048_s_at	PHACTR2	930		208747_s_at	C1S	930		219050_s_at	ZNHIT2	930		218907_s_at	LRRC61	930		209677_at	PRKCI	930		204099_at	SMARCD3	930
219000_s_at	DSCC1	931		212942_s_at	KIAA1199	931		211745_x_at	HBA1 /// HBA2	931		201670_s_at	MARCKS	931		203934_at	KDR	931		213568_at	OSR2	931
217993_s_at	MAT2B	932		203087_s_at	KIF2A	932		204856_at	B3GNT3	932		202403_s_at	COL1A2	932		212435_at	TRIM33	932		208117_s_at	LAS1L	932
210748_at		933		213067_at	MYH10	933		219242_at	CEP63	933		219070_s_at	MOSPD3	933		209743_s_at	ITCH	933		205387_s_at	CGB /// CGB5 /// CGB7 /// CGB8	933
217944_at	POMGNT1	934		219413_at	ACBD4	934		210513_s_at	VEGFA	934		206635_at	CHRNB2	934		215852_x_at	SOGA1	934		215599_at	GUSBP3 /// GUSBP9	934
202856_s_at	SLC16A3	935		217842_at	LUC7L2	935		222235_s_at	CSGALNACT2	935		213281_at	JUN	935		212613_at	BTN3A2	935		219242_at	CEP63	935
214957_at	ACTL8	936		218922_s_at	CERS4	936		220554_at	SLC22A7	936		221049_s_at	POLL	936		201108_s_at	THBS1	936		202417_at	KEAP1	936
215786_at		937		201462_at	SCRN1	937		206278_at	PTAFR	937		214817_at	UNC13A	937		211984_at	CALM1 /// CALM2 /// CALM3	937		200857_s_at	NCOR1	937
206612_at	CACNG1	938		201307_at	2011-09-01	938		222111_at	FAM63B	938		204041_at	MAOB	938		210511_s_at	INHBA	938		221473_x_at	SERINC3	938
201107_s_at	THBS1	939		214186_s_at	HCG26	939		215218_s_at	WDR62	939		210484_s_at	LOC254896 /// TNFRSF10C	939		221850_x_at	AGAP11 /// AGAP4 /// AGAP6 /// AGAP7 /// AGAP8 /// BMS1P5 /// LOC399753	939		210078_s_at	KCNAB1	939
208221_s_at	ARHGAP19 /// SLIT1	940		206392_s_at	RARRES1	940		221968_s_at	ZNF771	940		209355_s_at	PPAP2B	940		205022_s_at	FOXN3	940		219434_at	TREM1	940
210684_s_at	DLG4	941		213424_at	KIAA0895	941		221204_s_at	CRTAC1	941		203842_s_at	MAPRE3	941		222252_x_at	UBQLN4	941		215553_x_at		941
206971_at	GPR161	942		217285_at	DGCR14 /// TSSK2	942		217386_at		942		212886_at	CCDC69	942		219491_at	LRFN4	942		218002_s_at	CXCL14	942
211901_s_at	PDE4A	943		215574_at		943		210408_s_at	CPNE6	943		215446_s_at	LOX	943		209732_at	CLEC2B	943		205756_s_at	F8	943
221204_s_at	CRTAC1	944		202808_at	WBP1L	944		215747_s_at	RCC1	944		220554_at	SLC22A7	944		206019_at	RBM19	944		206962_x_at		944
201191_at	PITPNA	945		204865_at	CA3	945		203320_at	SH2B3	945		222189_at		945		213511_s_at	MTMR1	945		204533_at	CXCL10	945
215269_at	TRAPPC10	946		215839_at	LILRA5	946		215904_at	MLLT4	946		217239_x_at	LOC100508797	946		218261_at	AP1M2	946		217842_at	LUC7L2	946
208406_s_at	GRAP2	947		221017_s_at	LRRC3	947		207981_s_at	ESRRG	947		204140_at	TPST1	947		204969_s_at	RDX	947		209399_at	HLCS	947
209736_at	SOX13	948		205368_at	FAM131B	948		216948_at		948		208286_x_at	POU5F1 /// POU5F1B /// POU5F1P3 /// POU5F1P4	948		216614_at		948		217892_s_at	LIMA1	948
209478_at	STRA13	949		205567_at	CHST1	949		209684_at	RIN2	949		220107_s_at	ZC2HC1C	949		217706_at		949		219852_s_at	MORN1	949
214639_s_at	HOXA1	950		220091_at	SLC2A6	950		218980_at	FHOD3	950		217062_at	DMPK	950		212380_at	FTSJD2	950		221432_s_at	SLC25A28	950
214802_at	EXOC7	951		210836_x_at	PDE4D	951		220354_at	MCF2LAS1	951		214500_at	H2AFY	951		219434_at	TREM1	951		206974_at	CXCR6	951
218920_at	FAM193B	952		206348_s_at	PDK3	952		207476_at	LOC100507630	952		221878_at	C2orf68	952		64883_at	MOSPD2	952		213179_at	RQCD1	952
219372_at	IFT81	953		212442_s_at	CERS6	953		203504_s_at	ABCA1	953		204988_at	FGB	953		203909_at	SLC9A6	953		203220_s_at	TLE1	953
216158_at		954		205155_s_at	SPTBN2	954		AFFXDapX3_at		954		201029_s_at	CD99	954		218989_x_at	SLC30A5	954		209447_at	SYNE1	954
207967_at	VPS45	955		200721_s_at	ACTR1A	955		208544_at	ADRA2B	955		201863_at	FAM32A	955		216246_at		955		216945_x_at	PASK	955
202989_at	RGS1	956		207686_s_at	CASP8	956		205059_s_at	IDUA	956		218378_s_at	LOC100630923 /// PRKRIP1	956		210762_s_at	DLC1	956		210782_x_at	GRIN1	956
216767_at		957		211078_s_at	STK3	957		220101_x_at		957		214516_at	HIST1H4A /// HIST1H4B /// HIST1H4C /// HIST1H4D /// HIST1H4E /// HIST1H4F /// HIST1H4H /// HIST1H4I /// HIST1H4J /// HIST1H4K /// HIST1H4L /// HIST2H4A /// HIST2H4B /// HIST4H4	957		209747_at	TGFB3	957		206858_s_at	HOXC6	957
210870_s_at	EPM2A	958		202555_s_at	MYLK	958		204570_at	COX7A1	958		201505_at	LAMB1	958		205658_s_at	SNAPC4	958		221765_at	UGCG	958
217276_x_at	SERHL2	959		201384_s_at	NBR1	959		204640_s_at	SPOP	959		213158_at		959		200653_s_at	CALM1 /// CALM2 /// CALM3	959		212354_at	SULF1	959
202821_s_at	LPP	960		208401_s_at	GLP1R	960		207448_at	POFUT2	960		206115_at	EGR3	960		208300_at	PTPRH	960		203633_at	CPT1A	960
206179_s_at	TPPP	961		207952_at	IL5	961		216127_at	PDIA2	961		212077_at	CALD1	961		221657_s_at	ASB6	961		208554_at	POU4F3	961
201702_s_at	PPP1R10	962		202813_at	TARBP1	962		210780_at	ESR2	962		212562_s_at	CTSZ	962		220986_s_at	TIGD6	962		204565_at	ACOT13	962
205693_at	TNNT3	963		213733_at	MYO1F	963		217681_at	WNT7B	963		212553_at	RPRD2	963		205875_s_at	TREX1	963		211202_s_at	KDM5B	963
209824_s_at	ARNTL	964		204363_at	F3	964		213551_x_at	PCGF2	964		201963_at	ACSL1	964		210431_at	ALPPL2	964		206910_x_at	CFHR2	964
205022_s_at	FOXN3	965		205333_s_at	RCE1	965		209332_s_at	MAX	965		213157_s_at	LOC339166 /// WSCD1	965		210347_s_at	BCL11A	965		201647_s_at	SCARB2	965
219569_s_at	SLC35G2	966		213642_at		966		216660_at	MYO7B	966		214658_at	TMED7 /// TMED7TICAM2	966		205878_at	POU6F1	966		215004_s_at	SUGP1	966
209975_at	CYP2E1	967		205563_at	KISS1	967		214262_at	TRIP6	967		207321_s_at	ABCB9	967		213725_x_at	XYLT1	967		202251_at	PRPF3	967
37004_at	SFTPB	968		205503_at	PTPN14	968		221878_at	C2orf68	968		213651_at	INPP5J	968		205407_at	RECK	968		219285_s_at	NIN	968
219561_at	COPZ2	969		201382_at	CACYBP	969		212678_at	NF1	969		221387_at	NPFFR1	969		219852_s_at	MORN1	969		206660_at	IGLL1	969
201288_at	ARHGDIB	970		206736_x_at	CHRNA4	970		202404_s_at	COL1A2	970		217314_at		970		219917_at	ZCCHC4	970		218991_at	HEATR6	970
204602_at	DKK1	971		207130_at	ZMYND8	971		208032_s_at	GRIA3	971		214101_s_at		971		212609_s_at	AKT3	971		207105_s_at	PIK3R2	971
211220_s_at	HSF2	972		212936_at	FAM172A	972		218309_at	CAMK2N1	972		212708_at	MSL1	972		213653_at	METTL3	972		214994_at	APOBEC3F	972
213156_at		973		211343_s_at	COL13A1	973		206401_s_at	MAPT	973		215699_x_at	SFI1	973		214443_at	PVR	973		212243_at	GCOM1 /// POLR2M	973
206331_at	CALCRL	974		220629_at	KCNQ1DN	974		201312_s_at	SH3BGRL	974		204176_at	KLHL20	974		45653_at	KCTD13	974		212435_at	TRIM33	974
AFFXPheXM_at		975		222054_at	PPIEL	975		205314_x_at	SNTB2	975		213587_s_at	ATP6V0E2	975		201354_s_at	BAZ2A	975		215077_at		975
221176_x_at		976		209926_at	MEF2BNB	976		217369_at	IGHG1 /// LOC100508797	976		202425_x_at	PPP3CA	976		219242_at	CEP63	976		220837_at		976
204720_s_at	DNAJC6	977		215600_x_at	FBXW12	977		219313_at	GRAMD1C	977		205028_at	TRO	977		215873_x_at	ABCC10	977		204969_s_at	RDX	977
207181_s_at	CASP7	978		203455_s_at	SAT1	978		221179_at		978		215625_at	LOC644450	978		204344_s_at	SEC23A	978		205853_at	ZBTB7B	978
204402_at	RHBDD3	979		203262_s_at	FAM50A	979		216729_at		979		219087_at	ASPN	979		211276_at	TCEAL2	979		202310_s_at	COL1A1	979
219240_s_at	C10orf88	980		205440_s_at	NPY1R	980		205684_s_at	DENND4C	980		211959_at	IGFBP5	980		217679_x_at		980		219917_at	ZCCHC4	980
203721_s_at	UTP18	981		218838_s_at	TTC31	981		209355_s_at	PPAP2B	981		204194_at	BACH1	981		210809_s_at	POSTN	981		209120_at	NR2F2	981
206478_at	KIAA0125	982		212384_at	ATP6V1G2DDX39B /// DDX39B /// SNORD84	982		209505_at	NR2F1	982		219908_at	DKK2	982		203281_s_at	UBA7	982		210968_s_at	RTN4	982
202862_at	FAH	983		208166_at	MMP16	983		91952_at	DCAF15	983		206401_s_at	MAPT	983		207133_x_at	ALPK1	983		203108_at	GPRC5A	983
219185_at	SIRT5	984		219596_at	THAP10	984		219627_at	ZNF767	984		213916_at	ZNF20 /// ZNF625ZNF20	984		215631_s_at	BRMS1	984		219924_s_at	ZMYM6	984
215591_at	SATB2	985		210347_s_at	BCL11A	985		218232_at	C1QA	985		216882_s_at	NEBL	985		202847_at	PCK2	985		213817_at	IRAK3	985
204835_at	POLA1	986		216726_at	VENTXP1	986		210484_s_at	LOC254896 /// TNFRSF10C	986		206388_at	PDE3A	986		222021_x_at	SDHAP1 /// SDHAP2	986		201208_s_at	TNFAIP1	986
220211_at	FLJ13224	987		221745_at	DCAF7	987		217022_s_at	IGH@ /// IGHA1 /// IGHA2	987		221992_at	NPIPL2	987		203082_at	BMS1	987		37117_at	ARHGAP8 /// PRR5ARHGAP8	987
206493_at	ITGA2B	988		208396_s_at	PDE1A	988		201723_s_at	GALNT1	988		207981_s_at	ESRRG	988		202498_s_at	SLC2A3	988		213181_s_at	MOCS1	988
211437_at		989		209566_at	INSIG2	989		218969_at	PAM16	989		202238_s_at	NNMT	989		214049_x_at	CD7	989		219911_s_at	SLCO4A1	989
218940_at	METTL21D	990		205043_at	CFTR	990		210161_at		990		220582_at		990		205250_s_at	CEP290	990		205022_s_at	FOXN3	990
202015_x_at		991		211490_at	ADRA1A	991		221525_at	ZMIZ2	991		221876_at	ZNF783	991		203495_at	LRRC14	991		216587_s_at	FZD8	991
220551_at	SLC17A6	992		203935_at	ACVR1	992		212001_at	SUGP2	992		217585_at	NEBL	992		217360_x_at	IGHA1 /// IGHG1 /// IGHG3 /// IGHM /// IGHV431 /// LOC100653245	992		219801_at	ZNF34	992
216111_x_at	PMS2P3	993		204290_s_at	ALDH6A1	993		218991_at	HEATR6	993		206542_s_at	SMARCA2	993		206026_s_at	TNFAIP6	993		213140_s_at	SS18L1	993
220921_at	SPANXB1 /// SPANXB2 /// SPANXF1	994		208498_s_at	ACTG1P4 /// AMY1A /// AMY1B /// AMY1C /// AMY2A /// AMY2B	994		212414_s_at	GLYR1 /// SEPT6	994		212244_at	GCOM1 /// POLR2M	994		206627_s_at	SSX1	994		208671_at	SERINC1	994
218107_at	WDR26	995		221068_at	KANK2	995		217585_at	NEBL	995		211680_at	PDLIM5	995		207233_s_at	MITF	995		221068_at	KANK2	995
209199_s_at	MEF2C	996		205884_at	ITGA4	996		213718_at	RBM4	996		203424_s_at	IGFBP5	996		217635_s_at	POLG	996		221984_s_at	FAM134A	996
201949_x_at	CAPZB	997		203713_s_at	LLGL2	997		211111_at	HGC6.3	997		208523_x_at	HIST1H2BC /// HIST1H2BE /// HIST1H2BF /// HIST1H2BG /// HIST1H2BI	997		220244_at	LINC00312	997		209335_at	DCN	997
207093_s_at	OMG	998		221611_s_at	PHF7	998		222042_x_at	MEX3D	998		216076_at	L3MBTL1	998		219135_s_at	LMF1	998		206432_at	HAS2	998
39248_at	AQP3	999		215269_at	TRAPPC10	999		213916_at	ZNF20 /// ZNF625ZNF20	999		201684_s_at	TOX4	999		215093_at	NSDHL	999		202457_s_at	PPP3CA	999
208952_s_at	LARP4B	1000		208111_at	AVPR2	1000		215460_x_at	BRD1	1000		214587_at	COL8A1	1000		217961_at	SLC25A38	1000		216875_x_at	HAB1	1000
203439_s_at	STC2	1001		212051_at	WIPF2	1001		209708_at	MOXD1	1001		212796_s_at	TBC1D2B	1001		211904_x_at	RAD52	1001		210508_s_at	KCNQ2	1001
210946_at	PPAP2A	1002		209789_at	CORO2B	1002		211492_s_at	ADRA1A	1002		207000_s_at	PPP3CC	1002		214247_s_at	DKK3	1002		207563_s_at	OGT	1002
212484_at	FAM89B	1003		221558_s_at	LEF1	1003		218463_s_at	MUS81	1003		215677_s_at	BRF1	1003		201506_at	LOC100652886 /// LOC100653157 /// TGFBI	1003		217006_x_at	FASN	1003
201729_s_at	KIAA0100	1004		212196_at	IL6ST	1004		217314_at		1004		200810_s_at	CIRBP	1004		218726_at	HJURP	1004		208952_s_at	LARP4B	1004
220996_s_at	SHCBP1L	1005		205867_at	PTPN11	1005		222323_at		1005		206523_at	CYTH3	1005		203956_at	MORC2	1005		209204_at	LMO4	1005
210827_s_at	ELF3	1006		219406_at	C1orf50	1006		206499_s_at	RCC1	1006		214414_x_at	HBA1 /// HBA2	1006		221653_x_at	APOL2	1006		37145_at	GNLY	1006
202140_s_at	CLK3	1007		211891_s_at	ARHGEF4	1007		214575_s_at	AZU1	1007		219090_at	SLC24A3	1007		209355_s_at	PPAP2B	1007		213948_x_at	CADM3	1007
205109_s_at	ARHGEF4	1008		203590_at	DYNC1LI2	1008		207831_x_at	DHPS	1008		209332_s_at	MAX	1008		218735_s_at	ZNF544	1008		211315_s_at	CACNA1G	1008
221282_x_at	RUNX2	1009		208278_s_at		1009		209328_x_at	HIGD2A	1009		204871_at	MTERF	1009		219441_s_at	LRRK1	1009		208919_s_at	NADK	1009
210499_s_at	PQBP1	1010		219323_s_at	IL18BP	1010		216288_at	CYSLTR1	1010		221376_at	FGF17	1010		210053_at	TAF5	1010		204320_at	COL11A1	1010
216734_s_at	CXCR5	1011		219934_s_at	SULT1E1	1011		208790_s_at	PTRF	1011		205412_at	ACAT1	1011		201750_s_at	ECE1	1011		216356_x_at	BAIAP3	1011
221321_s_at	KCNIP2	1012		215496_at	SAMD4A	1012		203665_at	HMOX1	1012		219472_at	CENPO	1012		216948_at		1012		214049_x_at	CD7	1012
214357_at	C1orf105	1013		217309_s_at	DSCR3	1013		222234_s_at	DBNDD1	1013		204828_at	RAD9A	1013		201768_s_at	CLINT1	1013		201939_at	PLK2	1013
210187_at	FKBP1A	1014		217438_at		1014		214151_s_at	CCPG1 /// DYX1C1CCPG1	1014		215778_x_at	HAB1	1014		215296_at	CDC42BPA	1014		210374_x_at	PTGER3	1014
201792_at	AEBP1	1015		214574_x_at	LST1	1015		201028_s_at	CD99	1015		209318_x_at	PLAGL1	1015		221959_at	FAM110B	1015		219394_at	PGS1	1015
217079_at		1016		211966_at	COL4A2	1016		205991_s_at	PRRX1	1016		219488_at	A4GALT	1016		214935_at	IL4I1 /// NUP62 /// SIGLEC11	1016		209156_s_at	COL6A2	1016
201853_s_at	CDC25B	1017		204591_at	CHL1	1017		201124_at	ITGB5	1017		221204_s_at	CRTAC1	1017		217239_x_at	LOC100508797	1017		203136_at	RABAC1	1017
201001_s_at	TMEM189 /// TMEM189UBE2V1 /// UBE2V1	1018		205057_s_at	IDUA	1018		203837_at	MAP3K5	1018		209914_s_at	NRXN1	1018		201078_at	TM9SF2	1018		204140_at	TPST1	1018
207281_x_at	VCX2	1019		210015_s_at	MAP2	1019		205451_at	FOXO4	1019		211527_x_at	VEGFA	1019		215452_x_at	SUMO4	1019		213431_x_at	SFI1	1019
216524_x_at		1020		214281_s_at	RCHY1	1020		220272_at	BNC2	1020		217974_at	TM7SF3	1020		205068_s_at	ARHGAP26	1020		221657_s_at	ASB6	1020
207391_s_at	PIP5K1A	1021		43977_at	TMEM161A	1021		202627_s_at	SERPINE1	1021		203439_s_at	STC2	1021		221799_at	CHPF2	1021		218710_at	TTC27	1021
211233_x_at	ESR1	1022		221727_at	SUB1	1022		212051_at	WIPF2	1022		216334_s_at	CYP2A7P1	1022		212113_at	ATXN7L3B	1022		212657_s_at	IL1RN	1022
212082_s_at	MYL6	1023		215863_at	TFR2	1023		218151_x_at	SLC52A2	1023		204409_s_at	EIF1AY	1023		213817_at	IRAK3	1023		214138_at	ZNF79	1023
202627_s_at	SERPINE1	1024		208616_s_at	PTP4A2	1024		204459_at	CSTF2	1024		210095_s_at	IGFBP3	1024		213681_at	CYHR1	1024		203006_at	INPP5A	1024
215619_at		1025		203481_at	FAM178A	1025		214809_at	LOC100294145	1025		203387_s_at	TBC1D4	1025		203938_s_at	TAF1C	1025		205933_at	SETBP1	1025
220349_s_at	ENGASE	1026		201061_s_at	STOM	1026		221946_at	C9orf116	1026		202449_s_at	RXRA	1026		218887_at	MRPL2	1026		218781_at	SMC6	1026
204175_at	ZNF593	1027		213755_s_at		1027		217706_at		1027		213976_at	CIZ1	1027		37117_at	ARHGAP8 /// PRR5ARHGAP8	1027		205890_s_at	GABBR1 /// UBD	1027
212025_s_at	FLII	1028		202784_s_at	NNT	1028		218084_x_at	FXYD5	1028		202501_at	MAPRE2	1028		207981_s_at	ESRRG	1028		49329_at	KLHL22	1028
203525_s_at	APC	1029		208365_s_at	GRK4	1029		211458_s_at	GABARAPL1 /// GABARAPL3	1029		206959_s_at	UPF3A	1029		207826_s_at	ID3	1029		212380_at	FTSJD2	1029
216248_s_at	NR4A2	1030		216334_s_at	CYP2A7P1	1030		203592_s_at	FSTL3	1030		214509_at	HIST1H3A /// HIST1H3B /// HIST1H3C /// HIST1H3D /// HIST1H3E /// HIST1H3F /// HIST1H3G /// HIST1H3H /// HIST1H3I /// HIST1H3J	1030		212207_at	MED13L	1030		201308_s_at	40787	1030
201528_at	RPA1	1031		213355_at	ST3GAL6	1031		208388_at	NR2E3	1031		205080_at	RARB	1031		219862_s_at	NARF	1031		219303_at	RNF219	1031
33646_g_at	GM2A	1032		207227_x_at	RFPL2	1032		204823_at	NAV3	1032		206269_at	GCM1	1032		212409_s_at	TOR1AIP1	1032		211090_s_at	PRPF4B	1032
205520_at	STRN	1033		220496_at	CLEC1B	1033		219608_s_at	FBXO38	1033		213551_x_at	PCGF2	1033		202329_at	CSK	1033		205692_s_at	CD38	1033
209211_at	KLF5	1034		219874_at	SLC12A8	1034		209541_at	IGF1	1034		216280_s_at	DICER1	1034		205969_at	AADAC	1034		220686_s_at	PIWIL2	1034
203075_at	SMAD2	1035		219695_at	SMPD3	1035		214094_at	FUBP1	1035		212563_at	BOP1	1035		202101_s_at	RALB	1035		222101_s_at	DCHS1	1035
204231_s_at	FAAH	1036		221832_s_at	LUZP1	1036		212829_at	PIP4K2A	1036		208819_at	RAB8A	1036		206834_at	HBD	1036		221653_x_at	APOL2	1036
204183_s_at	ADRBK2	1037		208637_x_at	ACTN1	1037		205605_at	HOXD9	1037		218817_at	SPCS3	1037		211719_x_at	FN1	1037		216716_at	ABO	1037
215609_at		1038		218850_s_at	LIMD1	1038		204988_at	FGB	1038		214440_at	NAT1	1038		210078_s_at	KCNAB1	1038		208605_s_at	NTRK1	1038
207681_at	CXCR3	1039		215747_s_at	RCC1	1039		207959_s_at	DNAH9	1039		202381_at	ADAM9	1039		219976_at	HOOK1	1039		217536_x_at		1039
211435_at		1040		213682_at	NUP50	1040		205400_at	WAS	1040		221537_at	PLXNA1	1040		213428_s_at	COL6A1	1040		209598_at	PNMA2	1040
214970_s_at	ST6GAL1	1041		220050_at	C9orf9	1041		204266_s_at	CHKA	1041		222028_at	ZNF45	1041		204209_at	PCYT1A	1041		208582_s_at	DUX1 /// DUX3 /// DUX5	1041
215791_at		1042		213078_x_at	LPCAT4	1042		201990_s_at	CREBL2	1042		212858_at	PAQR4	1042		207048_at	SLC6A11	1042		201506_at	LOC100652886 /// LOC100653157 /// TGFBI	1042
220923_s_at	PNMA3	1043		220832_at	TLR8	1043		205522_at	HOXD4	1043		205916_at	S100A7	1043		201989_s_at	CREBL2	1043		205928_at	ZNF443	1043
202957_at	HCLS1	1044		212200_at	ANKLE2	1044		205674_x_at	FXYD2	1044		214247_s_at	DKK3	1044		213085_s_at	WWC1	1044		217888_s_at	ARFGAP1	1044
202436_s_at	CYP1B1	1045		221421_s_at	ADAMTS12	1045		201089_at	ATP6V1B2	1045		221942_s_at	GUCY1A3	1045		219640_at	CLDN15	1045		222059_at	ZNF335	1045
204202_at	IQCE	1046		204071_s_at	TOPORS	1046		203888_at	THBD	1046		209354_at	TNFRSF14	1046		207431_s_at	DEGS1	1046		211034_s_at	C12orf51	1046
205381_at	LRRC17	1047		209120_at	NR2F2	1047		200752_s_at	CAPN1	1047		205155_s_at	SPTBN2	1047		214575_s_at	AZU1	1047		214291_at	RPL17 /// RPL17C18ORF32	1047
204071_s_at	TOPORS	1048		204788_s_at	PPOX	1048		212475_at	AVL9	1048		217009_at	PGK2	1048		203477_at	COL15A1	1048		220489_s_at	SERINC2	1048
209771_x_at	CD24	1049		205066_s_at	ENPP1	1049		221542_s_at	ERLIN2	1049		221068_at	KANK2	1049		220118_at	ZBTB32	1049		219105_x_at	ORC6	1049
204803_s_at	RRAD	1050		221469_at	GPR32	1050		203777_s_at	RPS6KB2	1050		210613_s_at	SYNGR1	1050		221758_at	ARMC6	1050		201108_s_at	THBS1	1050
206445_s_at	PRMT1	1051		211875_x_at	PCDHGA10	1051		217514_at		1051		217118_s_at	KIAA0930	1051		214802_at	EXOC7	1051		211377_x_at	MYCN	1051
204865_at	CA3	1052		211036_x_at	ANAPC5	1052		211651_s_at	LAMB1	1052		205451_at	FOXO4	1052		218084_x_at	FXYD5	1052		201549_x_at	KDM5B	1052
217570_x_at		1053		222372_at		1053		204816_s_at	DHX34	1053		213718_at	RBM4	1053		219835_at	PRDM8	1053		215093_at	NSDHL	1053
201595_s_at	ZC3H15	1054		218011_at	UBL5	1054		219304_s_at	PDGFD	1054		210782_x_at	GRIN1	1054		205400_at	WAS	1054		217996_at	PHLDA1	1054
209210_s_at	FERMT2	1055		218781_at	SMC6	1055		205105_at	MAN2A1	1055		216691_at		1055		207907_at	TNFSF14	1055		214168_s_at	TJP1	1055
207769_s_at	PQBP1	1056		AFFXr2BsdapM_at		1056		214173_x_at	URI1	1056		206259_at	PROC	1056		209608_s_at	ACAT2	1056		221731_x_at	VCAN	1056
218787_x_at	CWF19L1	1057		208036_at	OPN1SW	1057		215882_at	CEP152	1057		219012_s_at	C11orf30	1057		215066_at	PTPRF	1057		212358_at	CLIP3	1057
216613_at		1058		200812_at	CCT7	1058		221636_s_at	2002-03-01	1058		201080_at	PIP4K2B	1058		203108_at	GPRC5A	1058		212792_at	DPY19L1	1058
202518_at	BCL7B	1059		204351_at	S100P	1059		205179_s_at	ADAM8	1059		222197_s_at		1059		201308_s_at	2011-09-01	1059		204706_at	INPP5E	1059
207982_at	HIST1H1T	1060		212350_at	TBC1D1	1060		34260_at	TELO2	1060		210769_at	CNGB1	1060		211315_s_at	CACNA1G	1060		207137_at	TONSL	1060
201470_at	GSTO1	1061		217497_at	TYMP	1061		202391_at	BASP1	1061		218780_at	HOOK2	1061		201697_s_at	DNMT1	1061		204828_at	RAD9A	1061
213064_at	ZC3H14	1062		209769_s_at	SEPT5GP1BB	1062		221941_at	PAOX	1062		204396_s_at	GRK5	1062		207876_s_at	FLNC	1062		206130_s_at	ASGR2	1062
214294_at	KIAA0485	1063		206102_at	GINS1	1063		218044_x_at	PTMS	1063		214134_at	C2orf55	1063		203887_s_at	THBD	1063		212067_s_at	C1R	1063
204942_s_at	ALDH3B2	1064		210056_at	RND1	1064		210240_s_at	CDKN2D	1064		217681_at	WNT7B	1064		206278_at	PTAFR	1064		219257_s_at	SPHK1	1064
217742_s_at	WAC	1065		220845_at	ACOXL	1065		215677_s_at	BRF1	1065		220676_at	ADAMTS8	1065		216628_at		1065		211703_s_at	TM2D1	1065
200641_s_at	YWHAZ	1066		211869_at		1066		209679_s_at	SMAGP	1066		221941_at	PAOX	1066		211066_x_at	PCDHGA1 /// PCDHGA10 /// PCDHGA11 /// PCDHGA12 /// PCDHGA2 /// PCDHGA3 /// PCDHGA4 /// PCDHGA5 /// PCDHGA6 /// PCDHGA7 /// PCDHGA8 /// PCDHGA9 /// PCDHGB1 /// PCDHGB2 /// PCDHGB3 /// PCDHGB4 /// PCDHGB5 /// PCDHGB6 /// PCDHGB7 /// PCDHGC3 /// PCDHGC4 /// PCDHGC5	1066		202998_s_at	LOXL2	1066
214237_x_at	PAWR	1067		204121_at	GADD45G	1067		202032_s_at	MAN2A2	1067		213835_x_at	GTPBP3	1067		203092_at	TIMM44	1067		47553_at	DFNB31	1067
202697_at	NUDT21	1068		202279_at	C14orf2	1068		211259_s_at	BMP7	1068		205609_at	ANGPT1	1068		218472_s_at	PELO	1068		219906_at	EBLN2	1068
214030_at	CRYBG3	1069		205140_at	FPGT	1069		201473_at	JUNB	1069		204371_s_at	KHSRP	1069		201939_at	PLK2	1069		211068_x_at	FAM21A /// FAM21C	1069
209857_s_at	SPHK2	1070		216136_at		1070		218931_at	RAB17	1070		210510_s_at	NRP1	1070		219424_at	EBI3	1070		218975_at	COL5A3	1070
218332_at	BEX1	1071		214597_at	SSTR2	1071		211513_s_at	OGFR	1071		202247_s_at	MTA1	1071		219636_s_at	ARMC9	1071		214953_s_at	APP	1071
210242_x_at	ST20	1072		204104_at	SNAPC2	1072		213905_x_at	BGN	1072		202237_at	NNMT	1072		207688_s_at		1072		212928_at	TSPYL4	1072
205360_at	PFDN4	1073		203735_x_at	PPFIBP1	1073		220761_s_at	TAOK3	1073		211406_at	IER3IP1	1073		212667_at	LOC100505813 /// SPARC	1073		202070_s_at	IDH3A	1073
219243_at	GIMAP4	1074		203273_s_at	TUSC2	1074		217635_s_at	POLG	1074		208133_at		1074		216180_s_at	SYNJ2	1074		209125_at	KRT6A	1074
205628_at	PRIM2	1075		201819_at	SCARB1	1075		217069_at	MLL4	1075		201924_at	AFF1	1075		205756_s_at	F8	1075		220746_s_at	UIMC1	1075
207623_at	ABCF2	1076		202976_s_at	RHOBTB3	1076		211351_at	KIF25AS1	1076		208782_at	FSTL1	1076		207106_s_at	LTK	1076		216768_x_at	TTC38	1076
205028_at	TRO	1077		220154_at	DST	1077		217411_s_at	RREB1	1077		221766_s_at	FAM46A	1077		213211_s_at	TAF6L	1077		215488_at		1077
58367_s_at	ZNF419	1078		212929_s_at	FAM21A /// FAM21B /// FAM21C	1078		221064_s_at	UNKL	1078		205991_s_at	PRRX1	1078		214122_at	PDLIM7	1078		210511_s_at	INHBA	1078
208644_at	PARP1	1079		213997_at	FAM189A1	1079		216405_at		1079		203777_s_at	RPS6KB2	1079		214077_x_at	MEIS3P1	1079		202115_s_at	NOC2L	1079
218281_at	MRPL48	1080		203848_at	AKAP8	1080		217054_at		1080		204362_at	SKAP2	1080		221317_x_at	PCDHB6	1080		215231_at	PRKAG2	1080
210754_s_at	LYN	1081		202758_s_at	RFXANK	1081		213072_at	CYHR1	1081		211119_at	ESR2	1081		213177_at	MAPK8IP3	1081		211017_s_at	NF2	1081
205766_at	TCAP	1082		201045_s_at	RAB6A	1082		221680_s_at	ETV7	1082		214994_at	APOBEC3F	1082		217888_s_at	ARFGAP1	1082		208041_at	GRK1	1082
201028_s_at	CD99	1083		201514_s_at	G3BP1	1083		213669_at	FCHO1	1083		218989_x_at	SLC30A5	1083		36475_at	GCAT	1083		213484_at		1083
209493_at	PDZD2	1084		209974_s_at	BUB3	1084		213130_at	ZNF473	1084		218725_at	SLC25A22	1084		214722_at	NOTCH2NL	1084		52255_s_at	COL5A3	1084
201045_s_at	RAB6A	1085		202937_x_at	RRP7A	1085		220628_s_at	SDK2	1085		219208_at	FBXO11	1085		211027_s_at	IKBKB	1085		204493_at	BID	1085
204115_at	GNG11	1086		205479_s_at	PLAU	1086		203692_s_at	E2F3	1086		218321_x_at	STYXL1	1086		213190_at	COG7	1086		201988_s_at	CREBL2	1086
209756_s_at	MYCN	1087		204015_s_at	DUSP4	1087		213445_at	ZC3H3	1087		221641_s_at	ACOT9	1087		38043_at	FAM3A	1087		212915_at	PDZRN3	1087
209147_s_at	PPAP2A	1088		217304_at	SHMT1	1088		219423_x_at	TNFRSF25	1088		204753_s_at	HLF	1088		221836_s_at	TRAPPC9	1088		200900_s_at	M6PR	1088
220909_at	TRIM46	1089		202856_s_at	SLC16A3	1089		219830_at	RAI1	1089		203977_at	TAZ	1089		214308_s_at	HGD	1089		221229_s_at	TRMT61B	1089
203058_s_at	PAPSS2	1090		201632_at	EIF2B1	1090		207137_at	TONSL	1090		214123_s_at	NOP14AS1	1090		204627_s_at	ITGB3	1090		206627_s_at	SSX1	1090
213961_s_at		1091		213753_x_at	EIF5A	1091		216248_s_at	NR4A2	1091		204056_s_at	MVK	1091		204147_s_at	TFDP1	1091		209902_at	ATR	1091
207166_at	GNGT1	1092		202543_s_at	GMFB	1092		205157_s_at	JUP /// KRT17	1092		215869_at		1092		205845_at	CACNA1H	1092		217196_s_at	CAMSAP2	1092
203354_s_at	PSD3	1093		204939_s_at	PLN	1093		210190_at	STX11	1093		214434_at	HSPA12A	1093		214310_s_at	ZFPL1	1093		214432_at	ATP1A3	1093
203725_at	GADD45A	1094		210236_at	PPFIA1	1094		205972_at	SLC38A3	1094		219322_s_at	WRAP73	1094		218780_at	HOOK2	1094		216053_x_at	FAM182A /// FAM182B	1094
214797_s_at	CDK18	1095		216030_s_at	SEMG2	1095		202749_at	WRB	1095		213131_at	OLFM1	1095		203320_at	SH2B3	1095		202439_s_at	IDS	1095
218345_at	TMEM176A	1096		201521_s_at	NCBP2	1096		218196_at	OSTM1	1096		208239_at	FOXE1	1096		208554_at	POU4F3	1096		214782_at	CTTN	1096
218530_at	FHOD1	1097		202519_at	MLXIP	1097		212526_at	SPG20	1097		217054_at		1097		215404_x_at	FGFR1	1097		212470_at	SPAG9	1097
37012_at	CAPZB	1098		203469_s_at	CDK10	1098		219445_at	GLTSCR1	1098		202724_s_at	FOXO1	1098		203553_s_at	MAP4K5	1098		222104_x_at	GTF2H3	1098
204968_at	C6orf47	1099		207944_at	OCM2	1099		207980_s_at	CITED2	1099		218196_at	OSTM1	1099		209151_x_at	TCF3	1099		208626_s_at	VAT1	1099
207617_at	DDX3X	1100		212972_x_at	APBB2	1100		209354_at	TNFRSF14	1100		207482_at	TP53TG5	1100		219779_at	ZFHX4	1100		212678_at	NF1	1100
202685_s_at	AXL	1101		215722_s_at	SNRPA1	1101		218418_s_at	KANK2	1101		222288_at		1101		221898_at	PDPN	1101		202329_at	CSK	1101
220817_at	TRPC4	1102		216201_at		1102		212708_at	MSL1	1102		219997_s_at	COPS7B	1102		210086_at	HR	1102		218836_at	RPP21 /// TRIM39 /// TRIM39RPP21	1102
212681_at	EPB41L3	1103		201438_at	COL6A3	1103		204440_at	CD83	1103		215356_at	TDRD12	1103		221141_x_at	EPN1	1103		211717_at	ANKRD40	1103
204856_at	B3GNT3	1104		215118_s_at	IGHA1	1104		204475_at	MMP1	1104		212809_at	NFATC2IP	1104		204032_at	BCAR3	1104		203084_at	TGFB1	1104
203734_at	FOXJ2	1105		201298_s_at	MOB1A	1105		202735_at	EBP	1105		208544_at	ADRA2B	1105		201041_s_at	DUSP1	1105		218662_s_at	NCAPG	1105
207339_s_at	LTB	1106		219243_at	GIMAP4	1106		211512_s_at	OGFR	1106		204282_s_at	FARS2	1106		213633_at	SH3BP1	1106		213765_at	MFAP5	1106
37966_at	PARVB	1107		210632_s_at	SGCA	1107		212488_at	COL5A1	1107		213169_at	SEMA5A	1107		219445_at	GLTSCR1	1107		213485_s_at	ABCC10	1107
212781_at	RBBP6	1108		205562_at	RPP38	1108		207617_at	DDX3X	1108		220489_s_at	SERINC2	1108		209222_s_at	OSBPL2	1108		210486_at	ANKMY1	1108
214634_at	HIST1H4A /// HIST1H4B /// HIST1H4C /// HIST1H4D /// HIST1H4E /// HIST1H4F /// HIST1H4H /// HIST1H4I /// HIST1H4J /// HIST1H4K /// HIST1H4L /// HIST2H4A /// HIST2H4B /// HIST4H4	1109		208733_at	RAB2A	1109		209655_s_at	TMEM47	1109		204954_s_at	DYRK1B	1109		211792_s_at	CDKN2C	1109		220720_x_at	MZT2B	1109
211490_at	ADRA1A	1110		207820_at	ADH1A	1110		207016_s_at	ALDH1A2	1110		205382_s_at	CFD	1110		209706_at	NKX31	1110		215482_s_at	EIF2B4	1110
219631_at	LRP12	1111		210987_x_at	TPM1	1111		211342_x_at	MED12	1111		212469_at	NIPBL	1111		45297_at	EHD2	1111		215464_s_at	P2RX5TAX1BP3 /// TAX1BP3	1111
210214_s_at	BMPR2	1112		201426_s_at	VIM	1112		213148_at	C2orf72	1112		203601_s_at	ZBTB17	1112		202787_s_at	MAPKAPK3	1112		217322_x_at		1112
208762_at	SUMO1	1113		219795_at	SLC6A14	1113		201289_at	CYR61	1113		219395_at	ESRP2	1113		204134_at	PDE2A	1113		203644_s_at	MON1B	1113
204456_s_at	GAS1	1114		211914_x_at	NF1	1114		209481_at	SNRK	1114		221000_s_at	KAZALD1	1114		205980_s_at	ARHGAP8 /// PRR5ARHGAP8	1114		215852_x_at	SOGA1	1114		1114
	1114.15

## Sheet: GEOD13876_3CuttOffANN_SigAvTeEr
GEOD13876NormedTo12Cut-off1	GEOD13876NormedTo12Cut-off1	GEOD13876NormedTo12Cut-off1	GEOD13876NormedTo12Cut-off1		GEOD13876NormedTo12Cut-off1_REPEAT	GEOD13876NormedTo12Cut-off1_REPEAT	GEOD13876NormedTo12Cut-off1_REPEAT	GEOD13876NormedTo12Cut-off1_REPEAT			GEOD13876NormedTo12Cut-off2	GEOD13876NormedTo12Cut-off2	GEOD13876NormedTo12Cut-off2	GEOD13876NormedTo12Cut-off2		GEOD13876NormedTo12Cut-off2_REPEAT	GEOD13876NormedTo12Cut-off2_REPEAT	GEOD13876NormedTo12Cut-off2_REPEAT	GEOD13876NormedTo12Cut-off2_REPEAT			GEOD13876NormedTo12Cut-off3	GEOD13876NormedTo12Cut-off3	GEOD13876NormedTo12Cut-off3	GEOD13876NormedTo12Cut-off3		GEOD13876NormedTo12Cut-off3_REPEAT	GEOD13876NormedTo12Cut-off3_REPEAT	GEOD13876NormedTo12Cut-off3_REPEAT	GEOD13876NormedTo12Cut-off3_REPEAT				37632 gene probes top 0.05% is 1881
ProbeID	ReporterName	GeneCode	AverageTestErrorRANK		ProbeID	ReporterName	GeneCode	Average Test Error RANK			ProbeID	ReporterName	GeneCode	Average Test Error RANK		ProbeID	ReporterName	GeneCode	Average Test ErrorRANK			ProbeID	ReporterName	GeneCode	Average Test ErrorRANK		ProbeID	ReporterName	GeneCode	Average Test ErrorRANK				1881.6
C17orf45_21815	21815	C17orf45	1		C17orf45_21815	21815	C17orf45	1			GGTL3_29261	29261	GGTL3	1		GGTL3_5744	5744	GGTL3	1			CHAD_5020	5020	CHAD	1		_11405	11405		1
LYRM4_37228	37228	LYRM4	2		_18717	18717		2			GGTL3_5744	5744	GGTL3	2		GGTL3_29261	29261	GGTL3	2			_11405	11405		2		CHAD_5020	5020	CHAD	2
_18717	18717		3		HEY1_18444	18444	HEY1	3			IL1F10_12863	12863	IL1F10	3		SCAMP1_2417	2417	SCAMP1	3			BTF3L3_28089	28089	BTF3L3	3		SCAMP1_2417	2417	SCAMP1	3
_14746	14746		4		LYRM4_37228	37228	LYRM4	4			_16918	16918		4		CCDC91_15093	15093	CCDC91	4			PLAG1_36845	36845	PLAG1	4		MRPS27_2506	2506	MRPS27	4
_30956	30956		5		_14746	14746		5			SCAMP1_2417	2417	SCAMP1	5		PLAG1_36845	36845	PLAG1	5			SCAMP1_2417	2417	SCAMP1	5		POLG2_17569	17569	POLG2	5
TAF9_3430	3430	TAF9	6		TEX13B_13142	13142	TEX13B	6			TAF9_3430	3430	TAF9	6		_22633	22633		6			_7721	7721		6		GGTL3_5744	5744	GGTL3	6
TEX13B_13142	13142	TEX13B	7		_30956	30956		7			RBM6_12548	12548	RBM6	7		C19orf28_34096	34096	C19orf28	7			RPL13A_23886	23886	RPL13A	7		_2891	2891		7
HEY1_18444	18444	HEY1	8		RPL29_24001	24001	RPL29	8			DRD1_8306	8306	DRD1	8		DALRD3_19519	19519	DALRD3	8			MRPS27_2506	2506	MRPS27	8		ARHGEF9_16721	16721	ARHGEF9	8
_5798	5798		9		_23231	23231		9			PLAG1_36845	36845	PLAG1	9		IL1F10_12863	12863	IL1F10	9			SMR3A_18955	18955	SMR3A	9		_24279	24279		9
_12607	12607		10		TBCB_8742	8742	TBCB	10			_22633	22633		10		TAF9_3430	3430	TAF9	10			GAS2L3_16799	16799	GAS2L3	10		BTF3L3_28089	28089	BTF3L3	10
RPL29_24001	24001	RPL29	11		_22707	22707		11			SH3TC1_18262	18262	SH3TC1	11		_16918	16918		11			_11973	11973		11		RPS27_6182	6182	RPS27	11
SLC30A5_15277	15277	SLC30A5	12		EFNB3_17384	17384	EFNB3	12			CCDC91_15093	15093	CCDC91	12		DRD1_8306	8306	DRD1	12			MBOAT2_17623	17623	MBOAT2	12		PLAG1_36845	36845	PLAG1	12
_23231	23231		13		IFT20_1705	1705	IFT20	13			CCDC12_6744	6744	CCDC12	13		STK36_5974	5974	STK36	13			_24279	24279		13		ZNF625_5175	5175	ZNF625	13
CDK7_9702	9702	CDK7	14		SOSTDC1_23337	23337	SOSTDC1	14			NTRK3_18372	18372	NTRK3	14		RBM5_36067	36067	RBM5	14			_2144	2144		14		_22633	22633		14
IFT20_1705	1705	IFT20	15		TAF9_3430	3430	TAF9	15			NTHL1_5517	5517	NTHL1	15		CCDC12_6744	6744	CCDC12	15			MRPS18C_2838	2838	MRPS18C	15		EEF1B2_22894	22894	EEF1B2	15
ASMT_18609	18609	ASMT	16		PRELP_30254	30254	PRELP	16			C19orf28_34096	34096	C19orf28	16		EEF1B2_22894	22894	EEF1B2	16			_18692	18692		16		RPL13A_23886	23886	RPL13A	16
PLAG1_36845	36845	PLAG1	17		C3orf50_18702	18702	C3orf50	17			RPL29_24001	24001	RPL29	17		ANKRA2_13052	13052	ANKRA2	17			ZNF625_5175	5175	ZNF625	17		KCNK4_6474	6474	KCNK4	17
EFNB3_17384	17384	EFNB3	18		_12607	12607		18			RBM5_36067	36067	RBM5	18		CASR_30591	30591	CASR	18			CDK7_9702	9702	CDK7	18		NOS2A_16465	16465	NOS2A	18
_18027	18027		19		CCDC91_15093	15093	CCDC91	19			_9951	9951		19		IMPDH2_24221	24221	IMPDH2	19			POLG2_17569	17569	POLG2	19		_11973	11973		19
_9005	9005		20		ASMT_18609	18609	ASMT	20			TTLL3_449	449	TTLL3	20		SH3TC1_18262	18262	SH3TC1	20			TSHR_12186	12186	TSHR	20		_7721	7721		20
_22707	22707		21		BTF3L4_15197	15197	BTF3L4	21			NUDT16L1_20957	20957	NUDT16L1	21		DYNC2H1_20196	20196	DYNC2H1	21			GGTL3_5744	5744	GGTL3	21		CDK7_9702	9702	CDK7	21
_6967	6967		22		_5798	5798		22			CCNL2_948	948	CCNL2	22		PLP1_18254	18254	PLP1	22			C6orf148_11286	11286	C6orf148	22		_8999	8999		22
_7505	7505		23		_18191	18191		23			PPM1K_16178	16178	PPM1K	23		CDK7_9702	9702	CDK7	23			MED19_19262	19262	MED19	23		_9005	9005		23
_21718	21718		24		_7811	7811		24			_2144	2144		24		NTRK3_18372	18372	NTRK3	24			_2585	2585		24		MRPS21_18603	18603	MRPS21	24
LOC137107_10025	10025	LOC137107	25		MRPS27_2506	2506	MRPS27	25			EEF1B2_22894	22894	EEF1B2	25		_18717	18717		25			_22633	22633		25		MAPK12_7884	7884	MAPK12	25
SOSTDC1_23337	23337	SOSTDC1	26		MFAP2_17425	17425	MFAP2	26			PLP1_18254	18254	PLP1	26		C17orf45_21815	21815	C17orf45	26			MAPK12_7884	7884	MAPK12	26		_8279	8279		26
C7orf46_27943	27943	C7orf46	27		MPP6_1786	1786	MPP6	27			PTPRT_4778	4778	PTPRT	27		PRSS21_30580	30580	PRSS21	27			_11763	11763		27		_2360	2360		27
DLG5_18437	18437	DLG5	28		_19487	19487		28			CAST_16105	16105	CAST	28		GPR25_590	590	GPR25	28			_37482	37482		28		STX10_6386	6386	STX10	28
AIP_9549	9549	AIP	29		CDK7_9702	9702	CDK7	29			CASR_30591	30591	CASR	29		CCNL2_948	948	CCNL2	29			TFAP2E_3305	3305	TFAP2E	29		_3627	3627		29
_19961	19961		30		ERCC2_12657	12657	ERCC2	30			CDK7_9702	9702	CDK7	30		TUSC4_1728	1728	TUSC4	30			LCMT1_8049	8049	LCMT1	30		_8361	8361		30
OR8A1_9051	9051	OR8A1	31		AIP_9549	9549	AIP	31			C12orf46_32483	32483	C12orf46	31		TTLL3_449	449	TTLL3	31			DPPA2_16957	16957	DPPA2	31		_24723	24723		31
TMEM86A_18386	18386	TMEM86A	32		SLC30A5_15277	15277	SLC30A5	32			GCH1_267	267	GCH1	32		RBM6_12548	12548	RBM6	32			MYF5_4851	4851	MYF5	32		KIF6_5153	5153	KIF6	32
RPL37A_22287	22287	RPL37A	33		_28201	28201		33			IMPDH2_24221	24221	IMPDH2	33		PPM1K_16178	16178	PPM1K	33			_13110	13110		33		GGTL3_29261	29261	GGTL3	33
MRPS27_2506	2506	MRPS27	34		_18694	18694		34			CYP3A5_2472	2472	CYP3A5	34		NUDT9_24898	24898	NUDT9	34			_13068	13068		34		PTHR2_15271	15271	PTHR2	34
_7811	7811		35		_31286	31286		35			SEMA3E_2943	2943	SEMA3E	35		_14831	14831		35			_9005	9005		35		_12139	12139		35
BMP4_15912	15912	BMP4	36		_19961	19961		36			_14746	14746		36		NME3_3248	3248	NME3	36			NKX6-3_513	513	NKX6-3	36		GLUL_2648	2648	GLUL	36
_12955	12955		37		C7orf46_27943	27943	C7orf46	37			NME3_3248	3248	NME3	37		C6orf111_29276	29276	C6orf111	37			_2950	2950		37		_4425	4425		37
RPL32_24675	24675	RPL32	38		LOC137107_10025	10025	LOC137107	38			TNNT3_253	253	TNNT3	38		ZNRF2_3052	3052	ZNRF2	38			EEF1B2_22894	22894	EEF1B2	38		GAS2L3_16799	16799	GAS2L3	38
_2800	2800		39		RPL32_24675	24675	RPL32	39			SPATA17_16945	16945	SPATA17	39		CHI3L1_33207	33207	CHI3L1	39			FBXL17_2733	2733	FBXL17	39		RPS27_23717	23717	RPS27	39
ROBO3_27867	27867	ROBO3	40		_35218	35218		40			DNAH2_13010	13010	DNAH2	40		KCTD6_2921	2921	KCTD6	40			RPL23A_32769	32769	RPL23A	40		STAMBP_14338	14338	STAMBP	40
NME3_3248	3248	NME3	41		_9005	9005		41			C17orf45_21815	21815	C17orf45	41		CSMD2_13022	13022	CSMD2	41			INTU_10689	10689	INTU	41		_14795	14795		41
_26602	26602		42		_16389	16389		42			HOXD1_3382	3382	HOXD1	42		NUDT16L1_20957	20957	NUDT16L1	42			KLRC3_32334	32334	KLRC3	42		WNT9B_16915	16915	WNT9B	42
FKBP9_8037	8037	FKBP9	43		ZNRF2_3052	3052	ZNRF2	43			_18717	18717		43		_446	446		43			_12139	12139		43		MBOAT2_17623	17623	MBOAT2	43
MPP6_1786	1786	MPP6	44		ROBO3_27867	27867	ROBO3	44			DYNC2H1_20196	20196	DYNC2H1	44		MLL2_2792	2792	MLL2	44			RPS27_6182	6182	RPS27	44		_4169	4169		44
TBCB_8742	8742	TBCB	45		_6967	6967		45			_446	446		45		ZCCHC9_6540	6540	ZCCHC9	45			_10804	10804		45		MLL5_1575	1575	MLL5	45
DLGAP2_4031	4031	DLGAP2	46		LOC284998_20330	20330	LOC284998	46			CSMD2_13022	13022	CSMD2	46		CYP3A5_2472	2472	CYP3A5	46			IL1F10_12863	12863	IL1F10	46		_9951	9951		46
TTYH3_15995	15995	TTYH3	47		C7orf46_21671	21671	C7orf46	47			C16orf51_24298	24298	C16orf51	47		C13orf30_4652	4652	C13orf30	47			_2360	2360		47		_18692	18692		47
CCDC91_15093	15093	CCDC91	48		RPS11_11338	11338	RPS11	48			KCNMB4_19128	19128	KCNMB4	48		UTX_8228	8228	UTX	48			FAM54B_958	958	FAM54B	48		KLRC3_32334	32334	KLRC3	48
_35218	35218		49		_21718	21718		49			RALGPS1_317	317	RALGPS1	49		HSPB9_13240	13240	HSPB9	49			NLRC3_17822	17822	NLRC3	49		_5328	5328		49
MFAP2_17425	17425	MFAP2	50		GAS5_18021	18021	GAS5	50			ZNF521_20171	20171	ZNF521	50		TTYH3_15995	15995	TTYH3	50			IQCA_2618	2618	IQCA	50		_5959	5959		50
_28201	28201		51		_2800	2800		51			STK36_5974	5974	STK36	51		ERCC2_12657	12657	ERCC2	51			_8279	8279		51		_17850	17850		51
_15442	15442		52		_28170	28170		52			ZNF638_24512	24512	ZNF638	52		_15442	15442		52			BDP1_2729	2729	BDP1	52		MED19_19262	19262	MED19	52
EEF1B2_22894	22894	EEF1B2	53		_15442	15442		53			TMEM106B_16587	16587	TMEM106B	53		_24723	24723		53			GGTL3_29261	29261	GGTL3	53		_20585	20585		53
ERCC2_12657	12657	ERCC2	54		_8474	8474		54			HNRPDL_18454	18454	HNRPDL	54		PRELP_30254	30254	PRELP	54			ACTA1_5077	5077	ACTA1	54		_8523	8523		54
_11671	11671		55		_29646	29646		55			_9005	9005		55		FAM3D_5135	5135	FAM3D	55			NOS2A_16465	16465	NOS2A	55		PLP1_18254	18254	PLP1	55
PLAGL1_18204	18204	PLAGL1	56		FTSJ2_198	198	FTSJ2	56			_35218	35218		56		_9005	9005		56			ZNF174_1676	1676	ZNF174	56		_16507	16507		56
_9608	9608		57		DLG5_18437	18437	DLG5	57			CRYGN_8080	8080	CRYGN	57		FBXL17_2733	2733	FBXL17	57			KIF6_5153	5153	KIF6	57		GCH1_267	267	GCH1	57
_5253	5253		58		_13275	13275		58			NMRAL1_19245	19245	NMRAL1	58		ATP10B_2861	2861	ATP10B	58			_17850	17850		58		ZNF638_24512	24512	ZNF638	58
SCAMP1_2417	2417	SCAMP1	59		NME3_3248	3248	NME3	59			_2360	2360		59		ARHGEF9_16721	16721	ARHGEF9	59			_3685	3685		59		TFAP2E_3305	3305	TFAP2E	59
LOC284998_20330	20330	LOC284998	60		EEF1B2_22894	22894	EEF1B2	60			_3627	3627		60		MTERFD2_4904	4904	MTERFD2	60			KCNK4_6474	6474	KCNK4	60		_11763	11763		60
IFT20_7977	7977	IFT20	61		RPA3_21290	21290	RPA3	61			TUSC4_1728	1728	TUSC4	61		_5544	5544		61			_5328	5328		61		CCDC65_5048	5048	CCDC65	61
DUSP16_12686	12686	DUSP16	62		_24920	24920		62			MYO15B_13799	13799	MYO15B	62		_5876	5876		62			_16212	16212		62		CAST_16105	16105	CAST	62
C3orf50_18702	18702	C3orf50	63		GPR177_15945	15945	GPR177	63			_5876	5876		63		CHAD_5020	5020	CHAD	63			_2891	2891		63		FLJ35409_12429	12429	FLJ35409	63
RPL26_37319	37319	RPL26	64		PLAG1_36845	36845	PLAG1	64			CHAD_5020	5020	CHAD	64		NHP2L1_871	871	NHP2L1	64			DNAH2_13010	13010	DNAH2	64		DPPA2_16957	16957	DPPA2	64
_28170	28170		65		PLAGL1_18204	18204	PLAGL1	65			_15874	15874		65		TNNT3_253	253	TNNT3	65			CAMK2B_17279	17279	CAMK2B	65		SOX6_4848	4848	SOX6	65
C7orf46_21671	21671	C7orf46	66		_12955	12955		66			MGAT3_4159	4159	MGAT3	66		_2085	2085		66			MTERFD2_4904	4904	MTERFD2	66		_2380	2380		66
RPL13A_23886	23886	RPL13A	67		RPL37A_22287	22287	RPL37A	67			WDR19_36440	36440	WDR19	67		CDX4_4175	4175	CDX4	67			SLC38A4_16801	16801	SLC38A4	67		_3685	3685		67
GUCY1A2_2769	2769	GUCY1A2	68		_31874	31874		68			TRIAP1_19412	19412	TRIAP1	68		_17481	17481		68			ATG12_13711	13711	ATG12	68		IFT20_1705	1705	IFT20	68
_22695	22695		69		_7505	7505		69			FAM3D_5135	5135	FAM3D	69		_30956	30956		69			COX18_16181	16181	COX18	69		SOCS7_8334	8334	SOCS7	69
ZNRF2_3052	3052	ZNRF2	70		_7751	7751		70			_35481	35481		70		_35481	35481		70			OBFC1_2479	2479	OBFC1	70		RSL1D1_36669	36669	RSL1D1	70
PRELP_30254	30254	PRELP	71		_18027	18027		71			HEY1_18444	18444	HEY1	71		_9951	9951		71			RPS27_23717	23717	RPS27	71		DPP3_12396	12396	DPP3	71
_26150	26150		72		PLP1_18254	18254	PLP1	72			CCDC36_5338	5338	CCDC36	72		RNASET2_1588	1588	RNASET2	72			ZNF398_5474	5474	ZNF398	72		_27499	27499		72
BTF3L4_15197	15197	BTF3L4	73		RPL13A_23886	23886	RPL13A	73			PTHR2_15271	15271	PTHR2	73		ANKMY1_12132	12132	ANKMY1	73			FOXM1_12685	12685	FOXM1	73		PTK2_583	583	PTK2	73
TBCA_2051	2051	TBCA	74		C14orf172_18557	18557	C14orf172	74			_348	348		74		_5070	5070		74			ARHGEF9_16721	16721	ARHGEF9	74		SNX21_17477	17477	SNX21	74
_37482	37482		75		SERPINA1_25681	25681	SERPINA1	75			STX10_6386	6386	STX10	75		MCHR2_418	418	MCHR2	75			C3orf50_18702	18702	C3orf50	75		SMR3A_18955	18955	SMR3A	75
BTF3L3_28089	28089	BTF3L3	76		_16918	16918		76			MLL5_1575	1575	MLL5	76		MLL5_1575	1575	MLL5	76			TAF1A_16827	16827	TAF1A	76		TMEM106B_16587	16587	TMEM106B	76
_16918	16918		77		GUCY1A2_2769	2769	GUCY1A2	77			ABHD7_17862	17862	ABHD7	77		DNAH2_13010	13010	DNAH2	77			C3orf56_5415	5415	C3orf56	77		NLRC3_17822	17822	NLRC3	77
_30388	30388		78		TTYH3_15995	15995	TTYH3	78			ARHGEF9_16721	16721	ARHGEF9	78		CREB3L4_17620	17620	CREB3L4	78			_24723	24723		78		C3orf56_5415	5415	C3orf56	78
_18694	18694		79		SERPINA1_19409	19409	SERPINA1	79			ANKRA2_13052	13052	ANKRA2	79		HNRPDL_18454	18454	HNRPDL	79			CRISP1_11985	11985	CRISP1	79		MCHR2_418	418	MCHR2	79
_19487	19487		80		FKBP9_8037	8037	FKBP9	80			C11orf48_16161	16161	C11orf48	80		_35218	35218		80			ZNRF2_3052	3052	ZNRF2	80		IFNA1_11946	11946	IFNA1	80
_10069	10069		81		IFT20_7977	7977	IFT20	81			DNTTIP1_12759	12759	DNTTIP1	81		TRIM37_16595	16595	TRIM37	81			TRPM4_11238	11238	TRPM4	81		INTU_10689	10689	INTU	81
_24860	24860		82		GNB2L1_35663	35663	GNB2L1	82			_34462	34462		82		NBEA_2556	2556	NBEA	82			UCN_2065	2065	UCN	82		RORA_2389	2389	RORA	82
RPS11_11338	11338	RPS11	83		_7807	7807		83			NKTR_13489	13489	NKTR	83		MRPS27_2506	2506	MRPS27	83			SPATA4_2761	2761	SPATA4	83		_6850	6850		83
_28221	28221		84		BTF3L3_28089	28089	BTF3L3	84			KCTD6_2921	2921	KCTD6	84		NMRAL1_12973	12973	NMRAL1	84			MPG_106	106	MPG	84		_16892	16892		84
_31286	31286		85		_35784	35784		85			C1orf27_21615	21615	C1orf27	85		_14746	14746		85			TMEM67_19332	19332	TMEM67	85		_10804	10804		85
_24063	24063		86		BMP4_15912	15912	BMP4	86			_32495	32495		86		HCRTR1_16653	16653	HCRTR1	86			CASR_30591	30591	CASR	86		TNRC15_34536	34536	TNRC15	86
_2685	2685		87		ELA3A_32873	32873	ELA3A	87			C13orf30_4652	4652	C13orf30	87		ZNF638_24512	24512	ZNF638	87			_6850	6850		87		IL1F10_12863	12863	IL1F10	87
_29646	29646		88		TBCA_2051	2051	TBCA	88			PRSS21_30580	30580	PRSS21	88		RPL29_24001	24001	RPL29	88			ST6GAL2_1943	1943	ST6GAL2	88		WDR35_15861	15861	WDR35	88
FHAD1_11339	11339	FHAD1	89		_31316	31316		89			BTN3A3_15125	15125	BTN3A3	89		AKR1D1_12768	12768	AKR1D1	89			CYP3A5_2472	2472	CYP3A5	89		RPL23A_32769	32769	RPL23A	89
_30488	30488		90		OR8A1_9051	9051	OR8A1	90			CREB3L4_17620	17620	CREB3L4	90		_8999	8999		90			CPZ_921	921	CPZ	90		XRCC4_32562	32562	XRCC4	90
IMPDH2_24221	24221	IMPDH2	91		_12951	12951		91			SNCAIP_3952	3952	SNCAIP	91		_8159	8159		91			ZNF334_5702	5702	ZNF334	91		_23049	23049		91
_24132	24132		92		SUCLG2_21781	21781	SUCLG2	92			GDNF_17825	17825	GDNF	92		PTK2_583	583	PTK2	92			NBEA_2556	2556	NBEA	92		_3063	3063		92
_12479	12479		93		NRAP_13065	13065	NRAP	93			CHI3L1_33207	33207	CHI3L1	93		PTHR2_15271	15271	PTHR2	93			_5959	5959		93		ZNF174_1676	1676	ZNF174	93
_7751	7751		94		_28221	28221		94			IFT20_1705	1705	IFT20	94		VILL_12070	12070	VILL	94			C17orf45_21815	21815	C17orf45	94		ARNT_18397	18397	ARNT	94
_18191	18191		95		_22695	22695		95			HOXB5_30761	30761	HOXB5	95		C16orf42_24306	24306	C16orf42	95			GLUL_2648	2648	GLUL	95		_2519	2519		95
_18292	18292		96		_37482	37482		96			_5011	5011		96		_2360	2360		96			TRIM37_16595	16595	TRIM37	96		_37482	37482		96
FILIP1_18202	18202	FILIP1	97		_26150	26150		97			ERCC2_12657	12657	ERCC2	97		ARFIP1_16183	16183	ARFIP1	97			_5876	5876		97		TMEM142B_471	471	TMEM142B	97
TPPP_24003	24003	TPPP	98		GFM2_27164	27164	GFM2	98			_24723	24723		98		C16orf51_24298	24298	C16orf51	98			_3627	3627		98		_37630	37630		98
_8474	8474		99		RBM6_12548	12548	RBM6	99			AKR1D1_12768	12768	AKR1D1	99		KCNMB4_19128	19128	KCNMB4	99			CCDC36_5338	5338	CCDC36	99		CHMP7_5836	5836	CHMP7	99
NRAP_13065	13065	NRAP	100		FHAD1_11339	11339	FHAD1	100			_17481	17481		100		_216	216		100			_183	183		100		CXorf45_7941	7941	CXorf45	100
_18747	18747		101		_24063	24063		101			_347	347		101		ZNF434_34846	34846	ZNF434	101			_10659	10659		101		_14831	14831		101
_33219	33219		102		GLT8D2_189	189	GLT8D2	102			_8474	8474		102		IFT20_1705	1705	IFT20	102			RSL1D1_36669	36669	RSL1D1	102		LZTR2_17436	17436	LZTR2	102
_13165	13165		103		_18292	18292		103			IQCA_2618	2618	IQCA	103		UNC13B_18236	18236	UNC13B	103			BZW2_22270	22270	BZW2	103		_5603	5603		103
RBM5_36067	36067	RBM5	104		_26598	26598		104			_19016	19016		104		_16389	16389		104			_5029	5029		104		_34119	34119		104
RPS24_22289	22289	RPS24	105		_5253	5253		105			FOXI1_2924	2924	FOXI1	105		CRYGN_8080	8080	CRYGN	105			C3orf25_11600	11600	C3orf25	105		TNK2_7871	7871	TNK2	105
_29660	29660		106		DLGAP2_4031	4031	DLGAP2	106			_18692	18692		106		C12orf46_32483	32483	C12orf46	106			ZH2C2_1161	1161	ZH2C2	106		_2181	2181		106
MR1_18456	18456	MR1	107		_9608	9608		107			_16389	16389		107		ZFHX4_15764	15764	ZFHX4	107			_8441	8441		107		ZFHX4_15764	15764	ZFHX4	107
_21738	21738		108		_446	446		108			MRPS27_2506	2506	MRPS27	108		GALE_12718	12718	GALE	108			SLC1A7_5186	5186	SLC1A7	108		_11716	11716		108
BXDC5_11153	11153	BXDC5	109		_26602	26602		109			ERGIC2_17322	17322	ERGIC2	109		MYO15B_13799	13799	MYO15B	109			_11716	11716		109		KCNG4_17036	17036	KCNG4	109
GJB3_26531	26531	GJB3	110		_35248	35248		110			MYH6_1308	1308	MYH6	110		PVRL3_10104	10104	PVRL3	110			DEFA4_12270	12270	DEFA4	110		_5066	5066		110
SH3TC1_18262	18262	SH3TC1	111		_28172	28172		111			_1378	1378		111		NKTR_13489	13489	NKTR	111			_16892	16892		111		_5152	5152		111
_23259	23259		112		_33219	33219		112			ZCCHC9_6540	6540	ZCCHC9	112		_15604	15604		112			_5056	5056		112		_5070	5070		112
THAP8_21641	21641	THAP8	113		_21738	21738		113			GPR162_28366	28366	GPR162	113		GPR162_28366	28366	GPR162	113			_24363	24363		113		_12041	12041		113
_31316	31316		114		CCNB1IP1_880	880	CCNB1IP1	114			ZNRF2_3052	3052	ZNRF2	114		JPH4_20596	20596	JPH4	114			SFRS2_1652	1652	SFRS2	114		EDG3_35183	35183	EDG3	114
_446	446		115		_7799	7799		115			_8198	8198		115		_3627	3627		115			NIP7_18298	18298	NIP7	115		RPL10_2744	2744	RPL10	115
GPR177_15945	15945	GPR177	116		_35781	35781		116			NLRC3_17822	17822	NLRC3	116		ELOVL3_30758	30758	ELOVL3	116			_16507	16507		116		GCLM_12563	12563	GCLM	116
COX7C_14354	14354	COX7C	117		RPL26_37319	37319	RPL26	117			_15604	15604		117		LOC137107_10025	10025	LOC137107	117			_16961	16961		117		DCTD_14358	14358	DCTD	117
NMRAL1_19245	19245	NMRAL1	118		DUSP16_12686	12686	DUSP16	118			_5068	5068		118		_10659	10659		118			ZFAND2A_3848	3848	ZFAND2A	118		CAPN14_12917	12917	CAPN14	118
RPA3_21290	21290	RPA3	119		ACE2_22208	22208	ACE2	119			NHP2L1_871	871	NHP2L1	119		HOXD1_3382	3382	HOXD1	119			_4425	4425		119		_23014	23014		119
_35781	35781		120		_15544	15544		120			ZNF302_13397	13397	ZNF302	120		_584	584		120			_35358	35358		120		BAALC_5222	5222	BAALC	120
_18692	18692		121		LZTFL1_27158	27158	LZTFL1	121			PVRL3_10104	10104	PVRL3	121		GNPTG_16533	16533	GNPTG	121			CCDC34_32280	32280	CCDC34	121		PHB_36628	36628	PHB	121
_20606	20606		122		_11671	11671		122			ATP2A1_18576	18576	ATP2A1	122		_5068	5068		122			SNX21_17477	17477	SNX21	122		COX18_16181	16181	COX18	122
ACE2_22208	22208	ACE2	123		_30488	30488		123			C17orf75_23657	23657	C17orf75	123		_26057	26057		123			_785	785		123		PLEKHA5_2376	2376	PLEKHA5	123
FTSJ2_198	198	FTSJ2	124		_6207	6207		124			_21725	21725		124		_3125	3125		124			ZCCHC9_6540	6540	ZCCHC9	124		_3004	3004		124
IXL_7089	7089	IXL	125		PTPRO_17966	17966	PTPRO	125			RAXL1_10049	10049	RAXL1	125		GLT8D1_35290	35290	GLT8D1	125			_17026	17026		125		NFX1_3984	3984	NFX1	125
PLP1_18254	18254	PLP1	126		_10069	10069		126			DALRD3_19519	19519	DALRD3	126		_15874	15874		126			CRYBA2_10679	10679	CRYBA2	126		TRPC4_1848	1848	TRPC4	126
_34703	34703		127		_18692	18692		127			XRCC5_19655	19655	XRCC5	127		WDR86_1955	1955	WDR86	127			EDG3_35183	35183	EDG3	127		_13275	13275		127
_24920	24920		128		_30388	30388		128			_5070	5070		128		IQCA_2618	2618	IQCA	128			LAMA5_6530	6530	LAMA5	128		CCDC18_4928	4928	CCDC18	128
RERG_26960	26960	RERG	129		DNAH10_33110	33110	DNAH10	129			PNMT_12083	12083	PNMT	129		ZFP90_13232	13232	ZFP90	129			_9951	9951		129		_8357	8357		129
C7orf36_29132	29132	C7orf36	130		XPO5_32374	32374	XPO5	130			RPL13A_23886	23886	RPL13A	130		C14orf179_26050	26050	C14orf179	130			PTHR2_15271	15271	PTHR2	130		_20230	20230		130
PSMA8_18465	18465	PSMA8	131		RERG_26960	26960	RERG	131			UCN_2065	2065	UCN	131		BMP4_15912	15912	BMP4	131			C1orf79_17194	17194	C1orf79	131		MTERFD2_4904	4904	MTERFD2	131
_29235	29235		132		NOS2A_16465	16465	NOS2A	132			RPA3_21290	21290	RPA3	132		ERCC8_14136	14136	ERCC8	132			_21738	21738		132		_16961	16961		132
TMIGD2_18472	18472	TMIGD2	133		ARFIP1_16183	16183	ARFIP1	133			NUDT9_24898	24898	NUDT9	133		DOT1L_113	113	DOT1L	133			_35218	35218		133		C19orf28_34096	34096	C19orf28	133
_5068	5068		134		BXDC5_11153	11153	BXDC5	134			HSPB9_13240	13240	HSPB9	134		DNAH10_33110	33110	DNAH10	134			WDR35_15861	15861	WDR35	134		_32278	32278		134
PON1_26659	26659	PON1	135		RUNX1T1_14946	14946	RUNX1T1	135			LOC142937_30224	30224	LOC142937	135		NOS2A_16465	16465	NOS2A	135			CEP350_7362	7362	CEP350	135		ZSCAN1_2775	2775	ZSCAN1	135
SUCLG2_21781	21781	SUCLG2	136		DALRD3_19519	19519	DALRD3	136			POGZ_5853	5853	POGZ	136		GLP1R_4852	4852	GLP1R	136			IFT20_1705	1705	IFT20	136		_16325	16325		136
tcag7.350_36715	36715	tcag7.350	137		_19997	19997		137			RAB15_12890	12890	RAB15	137		ATG4B_4491	4491	ATG4B	137			_12254	12254		137		ARHGAP9_1008	1008	ARHGAP9	137
NBEA_2556	2556	NBEA	138		IMPDH2_24221	24221	IMPDH2	138			DYNLRB1_1018	1018	DYNLRB1	138		GCHFR_26199	26199	GCHFR	138			FEV_16951	16951	FEV	138		UCN_2065	2065	UCN	138
_8159	8159		139		_6914	6914		139			_24279	24279		139		GDNF_5281	5281	GDNF	139			_33484	33484		139		MAGOH_19214	19214	MAGOH	139
C14orf172_18557	18557	C14orf172	140		MAP1B_12834	12834	MAP1B	140			MTERFD2_4904	4904	MTERFD2	140		SDF2_16741	16741	SDF2	140			_8361	8361		140		SFRS7_32309	32309	SFRS7	140
_6257	6257		141		FZD7_15337	15337	FZD7	141			MGC3207_5507	5507	MGC3207	141		PGRMC2_23236	23236	PGRMC2	141			TTBK1_10571	10571	TTBK1	141		_22621	22621		141
KIAA1324L_16876	16876	KIAA1324L	142		FILIP1_18202	18202	FILIP1	142			ZFHX4_15764	15764	ZFHX4	142		EEF1B2_29166	29166	EEF1B2	142			SETDB2_12072	12072	SETDB2	142		_16806	16806		142
_7787	7787		143		C7orf46_34215	34215	C7orf46	143			GPR25_590	590	GPR25	143		MAP3K4_3981	3981	MAP3K4	143			C19orf28_34096	34096	C19orf28	143		RHEBL1_9188	9188	RHEBL1	143
_28172	28172		144		_5068	5068		144			_14831	14831		144		KIAA0355_5234	5234	KIAA0355	144			TADA3L_2954	2954	TADA3L	144		ZNF791_29637	29637	ZNF791	144
NPAS3_18438	18438	NPAS3	145		_23259	23259		145			C1GALT1_33834	33834	C1GALT1	145		OCRL_15877	15877	OCRL	145			_5603	5603		145		AGA_3936	3936	AGA	145
RHOT2_17603	17603	RHOT2	146		_6185	6185		146			PEG10_31749	31749	PEG10	146		MGAT3_4159	4159	MGAT3	146			_2753	2753		146		_34941	34941		146
_14082	14082		147		_20354	20354		147			OCRL_15877	15877	OCRL	147		CSTF3_4744	4744	CSTF3	147			WNT9B_16915	16915	WNT9B	147		_30464	30464		147
KCNJ5_9597	9597	KCNJ5	148		DYX1C1_22485	22485	DYX1C1	148			ASMT_18609	18609	ASMT	148		LMO3_32955	32955	LMO3	148			WFDC2_29893	29893	WFDC2	148		_80	80		148
SDC4_36290	36290	SDC4	149		GGTL3_29261	29261	GGTL3	149			_8999	8999		149		_7811	7811		149			BTF3L4_15197	15197	BTF3L4	149		CRYBA2_4407	4407	CRYBA2	149
GAS5_18021	18021	GAS5	150		_22359	22359		150			MAP3K4_3981	3981	MAP3K4	150		KLHL14_3002	3002	KLHL14	150			_8251	8251		150		LOC137107_10025	10025	LOC137107	150
_25010	25010		151		THAP8_21641	21641	THAP8	151			LOC442245_5685	5685	LOC442245	151		KCNJ16_8271	8271	KCNJ16	151			_31874	31874		151		_5699	5699		151
USP32_32863	32863	USP32	152		_18747	18747		152			LMO3_32955	32955	LMO3	152		ZNF302_13397	13397	ZNF302	152			_6680	6680		152		ANKRA2_13052	13052	ANKRA2	152
_19997	19997		153		_20606	20606		153			CCR5_384	384	CCR5	153		DHPS_861	861	DHPS	153			_26057	26057		153		CEP350_7362	7362	CEP350	153
SERPINA1_19409	19409	SERPINA1	154		C7orf36_29132	29132	C7orf36	154			LYRM4_37228	37228	LYRM4	154		C19orf12_8117	8117	C19orf12	154			_8523	8523		154		TRPM4_11238	11238	TRPM4	154
DYX1C1_22485	22485	DYX1C1	155		_2685	2685		155			XRCC4_32562	32562	XRCC4	155		MYH6_1308	1308	MYH6	155			_13299	13299		155		MAP3K10_8102	8102	MAP3K10	155
_20354	20354		156		IXL_7089	7089	IXL	156			_1460	1460		156		PEG10_31749	31749	PEG10	156			C1orf105_3905	3905	C1orf105	156		_24267	24267		156
ZNF521_20171	20171	ZNF521	157		_13165	13165		157			BAALC_5222	5222	BAALC	157		LOC138652_12819	12819	LOC138652	157			HSPBAP1_17041	17041	HSPBAP1	157		KRT10_30399	30399	KRT10	157
RUNX1T1_14946	14946	RUNX1T1	158		TMEM86A_18386	18386	TMEM86A	158			ZNF334_5702	5702	ZNF334	158		WDR19_36440	36440	WDR19	158			MGC13379_16085	16085	MGC13379	158		RPL36A_11863	11863	RPL36A	158
NOS2A_16465	16465	NOS2A	159		_24860	24860		159			_18191	18191		159		_8301	8301		159			_34941	34941		159		UCP1_136	136	UCP1	159
MRPS18C_2838	2838	MRPS18C	160		_20623	20623		160			GCHFR_26199	26199	GCHFR	160		MLL5_14119	14119	MLL5	160			FLJ35409_12429	12429	FLJ35409	160		MRPS18C_2838	2838	MRPS18C	160
_7807	7807		161		SH3TC1_18262	18262	SH3TC1	161			_216	216		161		C1orf27_21615	21615	C1orf27	161			_5066	5066		161		_5997	5997		161
_35784	35784		162		PTHR2_15271	15271	PTHR2	162			_8301	8301		162		_2092	2092		162			_2845	2845		162		_13225	13225		162
_13275	13275		163		GPRASP2_6723	6723	GPRASP2	163			C20orf78_5890	5890	C20orf78	163		_4557	4557		163			GPR25_590	590	GPR25	163		_24375	24375		163
_16748	16748		164		_36702	36702		164			_14847	14847		164		_406	406		164			_13275	13275		164		SLC38A4_16801	16801	SLC38A4	164
_31874	31874		165		SNCAIP_37054	37054	SNCAIP	165			PGM1_16302	16302	PGM1	165		ATP2A1_18576	18576	ATP2A1	165			_4169	4169		165		_6229	6229		165
SERPINA1_25681	25681	SERPINA1	166		ABTB2_26394	26394	ABTB2	166			JPH4_20596	20596	JPH4	166		_16579	16579		166			_2085	2085		166		CAMTA1_11638	11638	CAMTA1	166
CCNB1IP1_880	880	CCNB1IP1	167		SLC11A2_9551	9551	SLC11A2	167			CSTF3_4744	4744	CSTF3	167		_19016	19016		167			_16579	16579		167		_5056	5056		167
C7orf46_34215	34215	C7orf46	168		_22621	22621		168			MFAP2_17425	17425	MFAP2	168		BRF2_16571	16571	BRF2	168			BAALC_5222	5222	BAALC	168		SP4_218	218	SP4	168
LZTFL1_27158	27158	LZTFL1	169		_3861	3861		169			ZNF91_5267	5267	ZNF91	169		EXOSC7_3965	3965	EXOSC7	169			RPS6KA6_4748	4748	RPS6KA6	169		DECR2_107	107	DECR2	169
ZNF30_578	578	ZNF30	170		TPPP_24003	24003	TPPP	170			_3125	3125		170		TMEM106B_16587	16587	TMEM106B	170			_5224	5224		170		_2585	2585		170
_4331	4331		171		ZNF302_13397	13397	ZNF302	171			WDR86_1955	1955	WDR86	171		UCN_2065	2065	UCN	171			_8270	8270		171		_29011	29011		171
_15802	15802		172		_34703	34703		172			AMDHD1_18370	18370	AMDHD1	172		_1378	1378		172			LZTR2_17436	17436	LZTR2	172		NBEA_2556	2556	NBEA	172
_35248	35248		173		SMUG1_5760	5760	SMUG1	173			PRELP_30254	30254	PRELP	173		NRCAM_4780	4780	NRCAM	173			MRPS21_18603	18603	MRPS21	173		BZW2_22270	22270	BZW2	173
_1418	1418		174		RND2_17387	17387	RND2	174			USF1_2809	2809	USF1	174		_17444	17444		174			_17481	17481		174		PLCE1_5820	5820	PLCE1	174
_15544	15544		175		SCAMP1_2417	2417	SCAMP1	175			DHPS_861	861	DHPS	175		FZD7_15337	15337	FZD7	175			CAMTA1_11638	11638	CAMTA1	175		SMYD2_4283	4283	SMYD2	175
_22683	22683		176		C1orf107_15161	15161	C1orf107	176			_387	387		176		NPAS3_18438	18438	NPAS3	176			_27511	27511		176		_8254	8254		176
FZD7_15337	15337	FZD7	177		_26644	26644		177			C14orf179_26050	26050	C14orf179	177		C20orf78_5890	5890	C20orf78	177			_34462	34462		177		_6205	6205		177
_36702	36702		178		B4GALT6_18206	18206	B4GALT6	178			_10026	10026		178		MXD3_17831	17831	MXD3	178			PHB_36628	36628	PHB	178		_35358	35358		178
ABAT_111	111	ABAT	179		_29011	29011		179			_327	327		179		XRCC4_32562	32562	XRCC4	179			_3004	3004		179		_16054	16054		179
IQCA_2618	2618	IQCA	180		TEX13B_598	598	TEX13B	180			ZNF434_34846	34846	ZNF434	180		DPPA2_16957	16957	DPPA2	180			CRYBA2_4407	4407	CRYBA2	180		SYTL1_19181	19181	SYTL1	180
_31884	31884		181		COX7C_14354	14354	COX7C	181			_4548	4548		181		_18411	18411		181			STX10_6386	6386	STX10	181		_6185	6185		181
_11340	11340		182		_8999	8999		182			ENTPD3_6840	6840	ENTPD3	182		BTN3A3_15125	15125	BTN3A3	182			_29191	29191		182		TTBK1_10571	10571	TTBK1	182
CDCA7L_21678	21678	CDCA7L	183		KIAA1324L_16876	16876	KIAA1324L	183			FOXD4_18022	18022	FOXD4	183		_347	347		183			DDR2_4399	4399	DDR2	183		_2144	2144		183
ELA3A_32873	32873	ELA3A	184		MRPS18C_2838	2838	MRPS18C	184			CXorf45_7941	7941	CXorf45	184		NMRAL1_19245	19245	NMRAL1	184			C1QDC1_17394	17394	C1QDC1	184		ZNF91_5267	5267	ZNF91	184
TEX13B_598	598	TEX13B	185		_8159	8159		185			P4HA1_19800	19800	P4HA1	185		_24279	24279		185			_3112	3112		185		NEK10_5979	5979	NEK10	185
_7799	7799		186		MRPL27_11111	11111	MRPL27	186			_23332	23332		186		PHF17_53	53	PHF17	186			FRMD4A_17604	17604	FRMD4A	186		WWC1_4862	4862	WWC1	186
DALRD3_19519	19519	DALRD3	187		RPL23A_32769	32769	RPL23A	187			DNAH10_33110	33110	DNAH10	187		NCAPH2_12564	12564	NCAPH2	187			SUSD4_23103	23103	SUSD4	187		PRKAB2_6543	6543	PRKAB2	187
DNAH2_13010	13010	DNAH2	188		SDC4_36290	36290	SDC4	188			PLEKHG5_2835	2835	PLEKHG5	188		PSMA8_18465	18465	PSMA8	188			_12525	12525		188		_216	216		188
ZFAND2A_3848	3848	ZFAND2A	189		RPS20_10989	10989	RPS20	189			DCN_19608	19608	DCN	189		_26387	26387		189			_2978	2978		189		BTF3L4_15197	15197	BTF3L4	189
GNB2L1_35663	35663	GNB2L1	190		FKBP7_25923	25923	FKBP7	190			_26939	26939		190		TEX13B_13142	13142	TEX13B	190			_8999	8999		190		_256	256		190
PTBP2_26045	26045	PTBP2	191		_13361	13361		191			C14orf172_18557	18557	C14orf172	191		IQCG_1725	1725	IQCG	191			PTK2_583	583	PTK2	191		WSB1_6409	6409	WSB1	191
ZNF428_18289	18289	ZNF428	192		LOC138652_12819	12819	LOC138652	192			FRZB_3628	3628	FRZB	192		RNUXA_9926	9926	RNUXA	192			DGUOK_30837	30837	DGUOK	192		ZNF398_5474	5474	ZNF398	192
C5orf26_2247	2247	C5orf26	193		RPL23_6508	6508	RPL23	193			MR1_18456	18456	MR1	193		C19orf42_31923	31923	C19orf42	193			KIAA1377_10331	10331	KIAA1377	193		KIAA0773_2033	2033	KIAA0773	193
ABTB2_26394	26394	ABTB2	194		IER3_30092	30092	IER3	194			USP15_312	312	USP15	194		_26839	26839		194			KCNG4_17036	17036	KCNG4	194		CAMK2B_17279	17279	CAMK2B	194
_13361	13361		195		LASS5_11321	11321	LASS5	195			NBEA_2556	2556	NBEA	195		_34799	34799		195			MAP3K10_8102	8102	MAP3K10	195		DHPS_861	861	DHPS	195
FKBP7_25923	25923	FKBP7	196		SGCE_8869	8869	SGCE	196			LOC138652_12819	12819	LOC138652	196		CCDC88_569	569	CCDC88	196			EFNA3_11348	11348	EFNA3	196		ZDHHC17_2595	2595	ZDHHC17	196
_6914	6914		197		_18485	18485		197			_1532	1532		197		TSPAN18_35728	35728	TSPAN18	197			ZNF567_8472	8472	ZNF567	197		_9682	9682		197
GGTL3_29261	29261	GGTL3	198		SYT1_32964	32964	SYT1	198			PHIP_29188	29188	PHIP	198		CEP110_20568	20568	CEP110	198			_22621	22621		198		MRPS9_7369	7369	MRPS9	198
_9160	9160		199		PSMA8_18465	18465	PSMA8	199			STX10_114	114	STX10	199		HEY1_18444	18444	HEY1	199			XRCC4_32562	32562	XRCC4	199		FKBP14_13546	13546	FKBP14	199
DNAH10_33110	33110	DNAH10	200		RPS24_22289	22289	RPS24	200			KSR1_17600	17600	KSR1	200		ZNF281_9102	9102	ZNF281	200			RFX4_931	931	RFX4	200		_33771	33771		200
PTHR2_15271	15271	PTHR2	201		_9887	9887		201			VILL_12070	12070	VILL	201		FLJ22374_1288	1288	FLJ22374	201			_5801	5801		201		_19797	19797		201
GLT8D2_189	189	GLT8D2	202		ZNF398_5474	5474	ZNF398	202			_6972	6972		202		COQ5_36206	36206	COQ5	202			TIAM2_8391	8391	TIAM2	202		KLHL14_3002	3002	KLHL14	202
EEF1B2_29166	29166	EEF1B2	203		ZFAND2A_3848	3848	ZFAND2A	203			ERGIC3_8858	8858	ERGIC3	203		RAB15_12890	12890	RAB15	203			ARID1A_2526	2526	ARID1A	203		TADA3L_2954	2954	TADA3L	203
DNAJA3_21384	21384	DNAJA3	204		_26260	26260		204			GPR172B_5751	5751	GPR172B	204		HBP1_12762	12762	HBP1	204			SH3PX3_8473	8473	SH3PX3	204		RPL29_24001	24001	RPL29	204
NUDT16L1_20957	20957	NUDT16L1	205		EEF1B2_29166	29166	EEF1B2	205			_1075	1075		205		ABHD7_17862	17862	ABHD7	205			_750	750		205		ZCCHC9_6540	6540	ZCCHC9	205
SMUG1_5760	5760	SMUG1	206		NUDT16L1_20957	20957	NUDT16L1	206			FBXL17_2733	2733	FBXL17	206		_32495	32495		206			CLK1_2362	2362	CLK1	206		KIF15_19318	19318	KIF15	206
FMOD_36261	36261	FMOD	207		PON1_26659	26659	PON1	207			TRIM37_16595	16595	TRIM37	207		SPCS3_6518	6518	SPCS3	207			IKBKAP_2394	2394	IKBKAP	207		_6699	6699		207
MAP1B_12834	12834	MAP1B	208		CASP3_412	412	CASP3	208			_17416	17416		208		RPL30_23964	23964	RPL30	208			LILRA4_13140	13140	LILRA4	208		C3orf50_18702	18702	C3orf50	208
LOC138652_12819	12819	LOC138652	209		SERPINE1_25998	25998	SERPINE1	209			_10931	10931		209		SMUG1_5760	5760	SMUG1	209			PITPNA_8478	8478	PITPNA	209		_13289	13289		209
GFM2_27164	27164	GFM2	210		_24279	24279		210			RNASET2_1588	1588	RNASET2	210		STX10_6386	6386	STX10	210			AGRP_465	465	AGRP	210		KIAA1377_10331	10331	KIAA1377	210
_30315	30315		211		GJB3_26531	26531	GJB3	211			_11735	11735		211		LANCL1_4870	4870	LANCL1	211			LOC137107_10025	10025	LOC137107	211		_2753	2753		211
_10824	10824		212		PNMT_12083	12083	PNMT	212			_11973	11973		212		TRIAP1_19412	19412	TRIAP1	212			_6057	6057		212		RAB5B_33971	33971	RAB5B	212
ZNF302_13397	13397	ZNF302	213		_4331	4331		213			_6207	6207		213		DCN_792	792	DCN	213			_2196	2196		213		PURG_5326	5326	PURG	213
_6207	6207		214		_33486	33486		214			NMRAL1_12973	12973	NMRAL1	214		P4HA1_19800	19800	P4HA1	214			CNTN6_4998	4998	CNTN6	214		MRPL27_23655	23655	MRPL27	214
SNCAIP_37054	37054	SNCAIP	215		ERCC1_32153	32153	ERCC1	215			LOC137107_10025	10025	LOC137107	215		_1287	1287		215			_8357	8357		215		SQLE_28341	28341	SQLE	215
GPRASP2_6723	6723	GPRASP2	216		_23332	23332		216			MRPL27_11111	11111	MRPL27	216		LCMT1_8049	8049	LCMT1	216			SOX6_4848	4848	SOX6	216		CPZ_921	921	CPZ	216
TPP2_13633	13633	TPP2	217		NMRAL1_19245	19245	NMRAL1	217			ZNF800_27	27	ZNF800	217		_5424	5424		217			DLSTP_8808	8808	DLSTP	217		_31874	31874		217
TRIM37_16595	16595	TRIM37	218		CTSK_29369	29369	CTSK	218			_5483	5483		218		TPO_8003	8003	TPO	218			EVX2_1424	1424	EVX2	218		KCNMB1_23116	23116	KCNMB1	218
FAM24B_23068	23068	FAM24B	219		_10824	10824		219			COMP_34616	34616	COMP	219		TLE6_12659	12659	TLE6	219			TRPM6_4890	4890	TRPM6	219		_16779	16779		219
_22621	22621		220		KCNK4_12746	12746	KCNK4	220			UTX_8228	8228	UTX	220		_327	327		220			PPP1R7_18983	18983	PPP1R7	220		STX10_114	114	STX10	220
_24363	24363		221		C19orf2_8737	8737	C19orf2	221			GNPTG_16533	16533	GNPTG	221		MGC3207_5507	5507	MGC3207	221			ZFP14_10544	10544	ZFP14	221		PPP2R2C_7099	7099	PPP2R2C	221
_33486	33486		222		ZNF30_578	578	ZNF30	222			DOT1L_113	113	DOT1L	222		NLRC3_17822	17822	NLRC3	222			_14093	14093		222		_22683	22683		222
KIAA0355_5234	5234	KIAA0355	223		MPP3_18416	18416	MPP3	223			DPPA2_16957	16957	DPPA2	223		HSPB3_5288	5288	HSPB3	223			_99	99		223		MYF5_4851	4851	MYF5	223
ZCCHC8_8640	8640	ZCCHC8	224		_11028	11028		224			LILRA4_13140	13140	LILRA4	224		CCDC36_5338	5338	CCDC36	224			_16482	16482		224		SNX22_12209	12209	SNX22	224
MXD3_17831	17831	MXD3	225		_27179	27179		225			C1orf107_15161	15161	C1orf107	225		C3orf56_5415	5415	C3orf56	225			PRKDC_33982	33982	PRKDC	225		CYP4F8_6093	6093	CYP4F8	225
_34810	34810		226		ZNF428_18289	18289	ZNF428	226			CDC25B_5582	5582	CDC25B	226		_4548	4548		226			CLEC4C_1399	1399	CLEC4C	226		FOXM1_12685	12685	FOXM1	226
VIM_14128	14128	VIM	227		TMIGD2_18472	18472	TMIGD2	227			_12955	12955		227		GCH1_267	267	GCH1	227			ZNF484_275	275	ZNF484	227		_18067	18067		227
_12810	12810		228		EFNA3_11348	11348	EFNA3	228			_1287	1287		228		ZFAND2A_3848	3848	ZFAND2A	228			RBBP9_2422	2422	RBBP9	228		C10orf78_3583	3583	C10orf78	228
STUB1_18924	18924	STUB1	229		_29660	29660		229			WDR81_18597	18597	WDR81	229		SFRS6_36291	36291	SFRS6	229			CRYGS_243	243	CRYGS	229		_26839	26839		229
ULK4_572	572	ULK4	230		_17850	17850		230			RASGEF1C_4298	4298	RASGEF1C	230		_32856	32856		230			_18006	18006		230		_11492	11492		230
_24959	24959		231		IQCA_2618	2618	IQCA	231			_15442	15442		231		SEMA3E_2943	2943	SEMA3E	231			_12041	12041		231		ANKMY1_5860	5860	ANKMY1	231
_2916	2916		232		EML2_6509	6509	EML2	232			FOXK1_3122	3122	FOXK1	232		_7653	7653		232			RPS11_11338	11338	RPS11	232		LRRC36_13005	13005	LRRC36	232
_18067	18067		233		STUB1_18924	18924	STUB1	233			ATG4B_4491	4491	ATG4B	233		BCCIP_13455	13455	BCCIP	233			_5070	5070		233		_7638	7638		233
_2196	2196		234		ITIH3_17729	17729	ITIH3	234			MMP11_12630	12630	MMP11	234		C16orf45_20159	20159	C16orf45	234			ZNF432_23299	23299	ZNF432	234		TMEM14B_4241	4241	TMEM14B	234
_26260	26260		235		_18028	18028		235			_13068	13068		235		C17orf75_23657	23657	C17orf75	235			ZKSCAN5_15722	15722	ZKSCAN5	235		RFX4_931	931	RFX4	235
ODZ2_29388	29388	ODZ2	236		FAM24B_23068	23068	FAM24B	236			EFNB3_17384	17384	EFNB3	236		AP1S3_423	423	AP1S3	236			_22680	22680		236		_5029	5029		236
_200	200		237		_33436	33436		237			NRCAM_4780	4780	NRCAM	237		_348	348		237			_8474	8474		237		CCDC36_5338	5338	CCDC36	237
41341_18458	18458	2013-03-08	238		_6257	6257		238			SCN8A_18090	18090	SCN8A	238		_32999	32999		238			ZNF185_16896	16896	ZNF185	238		_19950	19950		238
FAM119B_18232	18232	FAM119B	239		_13299	13299		239			RPS27_23717	23717	RPS27	239		FBXL2_6697	6697	FBXL2	239			_5483	5483		239		LCMT1_8049	8049	LCMT1	239
CHAD_5020	5020	CHAD	240		VIM_14128	14128	VIM	240			SYS1_31589	31589	SYS1	240		NKX6-3_513	513	NKX6-3	240			DNAJB5_2674	2674	DNAJB5	240		_32518	32518		240
EML2_6509	6509	EML2	241		_15802	15802		241			FLJ22374_1288	1288	FLJ22374	241		_19455	19455		241			PIP5KL1_16241	16241	PIP5KL1	241		_8474	8474		241
_9887	9887		242		_397	397		242			C14orf58_27624	27624	C14orf58	242		BTF3L4_15197	15197	BTF3L4	242			SUV420H1_5708	5708	SUV420H1	242		CASR_30591	30591	CASR	242
RPL23_6508	6508	RPL23	243		MTERFD2_4904	4904	MTERFD2	243			MRPL43_29824	29824	MRPL43	243		MRPS18C_2838	2838	MRPS18C	243			_11520	11520		243		PUM2_4910	4910	PUM2	243
METAP1_18442	18442	METAP1	244		41341_18458	18458	2013-03-08	244			STUB1_18924	18924	STUB1	244		CAST_16105	16105	CAST	244			KLC2_3001	3001	KLC2	244		_5477	5477		244
HOXB5_30761	30761	HOXB5	245		NUF2_13694	13694	NUF2	245			KLHL14_3002	3002	KLHL14	245		_8474	8474		245			GDNF_5281	5281	GDNF	245		LCN6_2940	2940	LCN6	245
_26598	26598		246		MR1_18456	18456	MR1	246			PLAGL1_18204	18204	PLAGL1	246		KCNH6_12386	12386	KCNH6	246			_14795	14795		246		SNX25_2490	2490	SNX25	246
_24375	24375		247		GPHN_9227	9227	GPHN	247			FTSJ2_198	198	FTSJ2	247		ABCC4_28498	28498	ABCC4	247			BTN2A2_2580	2580	BTN2A2	247		C7orf48_22405	22405	C7orf48	247
_29011	29011		248		NPAS3_18438	18438	NPAS3	248			TTYH3_15995	15995	TTYH3	248		GSDML_20429	20429	GSDML	248			tcag7.350_36715	36715	tcag7.350	248		ATG5_4734	4734	ATG5	248
_22359	22359		249		SAE2_24540	24540	SAE2	249			HSPB3_5288	5288	HSPB3	249		FAM112B_24119	24119	FAM112B	249			C10orf78_3583	3583	C10orf78	249		FAM112A_4931	4931	FAM112A	249
_17850	17850		250		ZNF384_4595	4595	ZNF384	250			NEK10_5979	5979	NEK10	250		PTPRT_4778	4778	PTPRT	250			CCDC16_15430	15430	CCDC16	250		BDP1_2729	2729	BDP1	250
_13148	13148		251		_30315	30315		251			PRMT2_5952	5952	PRMT2	251		ASMT_18609	18609	ASMT	251			_11551	11551		251		DRD4_33753	33753	DRD4	251
_7013	7013		252		_29235	29235		252			C8B_15701	15701	C8B	252		DNAI2_608	608	DNAI2	252			_27996	27996		252		HSPB3_5288	5288	HSPB3	252
_16944	16944		253		TPP2_13633	13633	TPP2	253			SEC31A_338	338	SEC31A	253		_10026	10026		253			TUBD1_11887	11887	TUBD1	253		_11520	11520		253
_4169	4169		254		SLC35F4_12900	12900	SLC35F4	254			GALE_12718	12718	GALE	254		SUSD4_35647	35647	SUSD4	254			_30777	30777		254		YTHDC1_841	841	YTHDC1	254
_16071	16071		255		_29393	29393		255			SLC35F4_12900	12900	SLC35F4	255		RAXL1_10049	10049	RAXL1	255			RABL5_12005	12005	RABL5	255		_132	132		255
C19orf2_8737	8737	C19orf2	256		DNAJA3_21384	21384	DNAJA3	256			MGC45438_27013	27013	MGC45438	256		_6699	6699		256			SOCS7_8334	8334	SOCS7	256		PRKDC_33982	33982	PRKDC	256
_9245	9245		257		RBM5_36067	36067	RBM5	257			_20040	20040		257		FILIP1_18202	18202	FILIP1	257			NEBL_18871	18871	NEBL	257		SLCO3A1_24844	24844	SLCO3A1	257
_26644	26644		258		_16071	16071		258			_22683	22683		258		HHLA2_7997	7997	HHLA2	258			CDC25B_5582	5582	CDC25B	258		KIAA0367_30702	30702	KIAA0367	258
RBM6_12548	12548	RBM6	259		_30464	30464		259			OR8A1_9051	9051	OR8A1	259		_12727	12727		259			SNX25_2490	2490	SNX25	259		CRTC2_11450	11450	CRTC2	259
_20623	20623		260		SLCO2A1_5352	5352	SLCO2A1	260			WBP1_16296	16296	WBP1	260		USF1_2809	2809	USF1	260			FLJ13197_31005	31005	FLJ13197	260		TNFSF13_35755	35755	TNFSF13	260
MTERFD2_4904	4904	MTERFD2	261		ZCCHC8_8640	8640	ZCCHC8	261			_2585	2585		261		DYNLRB1_1018	1018	DYNLRB1	261			DCTD_14358	14358	DCTD	261		GFI1_2833	2833	GFI1	261
RNASEL_2662	2662	RNASEL	262		_24375	24375		262			CRYBA2_4407	4407	CRYBA2	262		_21725	21725		262			HNRPDL_18454	18454	HNRPDL	262		_29191	29191		262
ZSWIM5_476	476	ZSWIM5	263		TMEM125_13269	13269	TMEM125	263			OR4P4_34495	34495	OR4P4	263		_6207	6207		263			NQO2_2578	2578	NQO2	263		PGM1_16302	16302	PGM1	263
_32731	32731		264		_5339	5339		264			_1406	1406		264		OBFC1_2479	2479	OBFC1	264			ITIH5_2575	2575	ITIH5	264		DNAH2_13010	13010	DNAH2	264
TOMM40L_5938	5938	TOMM40L	265		_24959	24959		265			MLL5_14119	14119	MLL5	265		BAALC_5222	5222	BAALC	265			_2519	2519		265		FBXL18_6709	6709	FBXL18	265
ZNF146_9187	9187	ZNF146	266		FAM119B_18232	18232	FAM119B	266			IQCG_1725	1725	IQCG	266		IGFBP6_18595	18595	IGFBP6	266			C7orf48_22405	22405	C7orf48	266		AP1S3_423	423	AP1S3	266
C10orf97_20778	20778	C10orf97	267		RNASEL_2662	2662	RNASEL	267			_16478	16478		267		TRIM52_5865	5865	TRIM52	267			CYP2A6_2913	2913	CYP2A6	267		PPP1R7_18983	18983	PPP1R7	267
_17927	17927		268		EHBP1L1_27144	27144	EHBP1L1	268			_29834	29834		268		ZNF334_5702	5702	ZNF334	268			SH3TC1_18262	18262	SH3TC1	268		KIAA1147_19060	19060	KIAA1147	268
FKBP1B_970	970	FKBP1B	269		_11340	11340		269			_4257	4257		269		SPATA17_16945	16945	SPATA17	269			OCRL_15877	15877	OCRL	269		ZFP14_10544	10544	ZFP14	269
_22633	22633		270		VILL_12070	12070	VILL	270			BMP4_15912	15912	BMP4	270		KLHL30_2977	2977	KLHL30	270			RORA_2389	2389	RORA	270		HS1BP3_34677	34677	HS1BP3	270
_24858	24858		271		_14082	14082		271			AKR1CL2_18552	18552	AKR1CL2	271		_23332	23332		271			LIN7C_1186	1186	LIN7C	271		KIAA1539_18819	18819	KIAA1539	271
PVRL3_10104	10104	PVRL3	272		ZNF521_20171	20171	ZNF521	272			C1QDC1_17394	17394	C1QDC1	272		BCL2L14_32340	32340	BCL2L14	272			IFNA1_11946	11946	IFNA1	272		_6303	6303		272
C19orf28_34096	34096	C19orf28	273		_37572	37572		273			_5798	5798		273		_18469	18469		273			KCNC2_2873	2873	KCNC2	273		_7668	7668		273
PNMT_12083	12083	PNMT	274		NPDC1_22085	22085	NPDC1	274			GLUL_2648	2648	GLUL	274		LZTFL1_27158	27158	LZTFL1	274			STAMBP_14338	14338	STAMBP	274		ZNF334_5702	5702	ZNF334	274
_12951	12951		275		SSR2_18518	18518	SSR2	275			SLC30A5_15277	15277	SLC30A5	275		LYPD6_2706	2706	LYPD6	275			C8B_15701	15701	C8B	275		ST3GAL4_10330	10330	ST3GAL4	275
_24279	24279		276		GPR25_590	590	GPR25	276			SRP9_23894	23894	SRP9	276		AMDHD1_18370	18370	AMDHD1	276			_12526	12526		276		_7456	7456		276
C10orf25_18550	18550	C10orf25	277		_10712	10712		277			_26057	26057		277		CDC40_6056	6056	CDC40	277			_19423	19423		277		MGC13379_16085	16085	MGC13379	277
RP9_15405	15405	RP9	278		_29714	29714		278			AP1S3_423	423	AP1S3	278		ZNF521_20171	20171	ZNF521	278			PCDHB16_7752	7752	PCDHB16	278		CDC25B_5582	5582	CDC25B	278
_20410	20410		279		HOXB5_30761	30761	HOXB5	279			_750	750		279		TASP1_21240	21240	TASP1	279			CCDC98_27931	27931	CCDC98	279		BRF2_16571	16571	BRF2	279
_9358	9358		280		_30339	30339		280			MRPL27_23655	23655	MRPL27	280		MFAP2_17425	17425	MFAP2	280			CATSPER4_27136	27136	CATSPER4	280		E2F7_8368	8368	E2F7	280
AKR1CL2_18552	18552	AKR1CL2	281		_20296	20296		281			BRF2_16571	16571	BRF2	281		ZKSCAN1_15020	15020	ZKSCAN1	281			GNB2L1_35663	35663	GNB2L1	281		DCN_792	792	DCN	281
_20296	20296		282		USP32_32863	32863	USP32	282			_5424	5424		282		TRIM9_12636	12636	TRIM9	282			GCH1_267	267	GCH1	282		TPO_8003	8003	TPO	282
TTC9C_36541	36541	TTC9C	283		_13102	13102		283			GFER_1026	1026	GFER	283		EIF4A2_25537	25537	EIF4A2	283			_624	624		283		TGS1_19146	19146	TGS1	283
SERPINE1_25998	25998	SERPINE1	284		_18002	18002		284			CTBP2_21818	21818	CTBP2	284		_13205	13205		284			KCNH6_6114	6114	KCNH6	284		SFRS2_1652	1652	SFRS2	284
_307	307		285		DUSP9_27693	27693	DUSP9	285			_23231	23231		285		_200	200		285			CCDC65_5048	5048	CCDC65	285		PLOD2_16884	16884	PLOD2	285
_27179	27179		286		MRPS36_22246	22246	MRPS36	286			ASB15_8229	8229	ASB15	286		SLC35F4_12900	12900	SLC35F4	286			SCARF2_8606	8606	SCARF2	286		MAD2L1BP_2583	2583	MAD2L1BP	286
_30464	30464		287		_29651	29651		287			_15914	15914		287		DDX55_147	147	DDX55	287			_29011	29011		287		ACTA1_5077	5077	ACTA1	287
_18485	18485		288		TOMM40L_5938	5938	TOMM40L	288			GLT8D2_189	189	GLT8D2	288		_2144	2144		288			METTL2A_33139	33139	METTL2A	288		NEBL_18871	18871	NEBL	288
LASS5_11321	11321	LASS5	289		C7orf31_431	431	C7orf31	289			EEF1B2_29166	29166	EEF1B2	289		GLT8D2_189	189	GLT8D2	289			UBA52_16666	16666	UBA52	289		_23017	23017		289
_36835	36835		290		_14661	14661		290			SUSD4_29375	29375	SUSD4	290		_34093	34093		290			TTC31_17512	17512	TTC31	290		_638	638		290
_6185	6185		291		_10609	10609		291			CBX3_12741	12741	CBX3	291		_5798	5798		291			KIAA1147_19060	19060	KIAA1147	291		C17orf45_21815	21815	C17orf45	291
POLR3K_18503	18503	POLR3K	292		C14orf58_27624	27624	C14orf58	292			_12727	12727		292		RALGPS1_317	317	RALGPS1	292			CCDC91_15093	15093	CCDC91	292		_3543	3543		292
_5339	5339		293		_21124	21124		293			_2615	2615		293		_11735	11735		293			INSM1_5333	5333	INSM1	293		CBX3_19013	19013	CBX3	293
_16389	16389		294		_27996	27996		294			EPB49_4370	4370	EPB49	294		_20585	20585		294			RIPK5_1847	1847	RIPK5	294		CNNM1_16648	16648	CNNM1	294
C1orf165_23998	23998	C1orf165	295		_23275	23275		295			LANCL1_4870	4870	LANCL1	295		STARD13_281	281	STARD13	295			_5045	5045		295		_14661	14661		295
_397	397		296		ZNF567_8472	8472	ZNF567	296			MRPL28_4616	4616	MRPL28	296		LOC400590_32768	32768	LOC400590	296			ZNF773_1207	1207	ZNF773	296		TMEM67_19332	19332	TMEM67	296
ARFIP1_16183	16183	ARFIP1	297		_7013	7013		297			MUC4_19158	19158	MUC4	297		_1406	1406		297			_16791	16791		297		LOC442245_5685	5685	LOC442245	297
_3861	3861		298		ABAT_111	111	ABAT	298			MXD3_17831	17831	MXD3	298		THUMPD1_3177	3177	THUMPD1	298			RGL3_18150	18150	RGL3	298		_33350	33350		298
SSR2_18518	18518	SSR2	299		PFN2_29047	29047	PFN2	299			_8290	8290		299		WBP1_16296	16296	WBP1	299			C20orf194_1637	1637	C20orf194	299		C20orf194_1637	1637	C20orf194	299
C14orf58_27624	27624	C14orf58	300		POMT2_10990	10990	POMT2	300			KCNJ16_8271	8271	KCNJ16	300		FKBP7_25923	25923	FKBP7	300			AXUD1_29379	29379	AXUD1	300		_6844	6844		300
_30339	30339		301		DNAH2_13010	13010	DNAH2	301			STAMBP_14338	14338	STAMBP	301		C1orf107_15161	15161	C1orf107	301			ZNF33B_17518	17518	ZNF33B	301		_22397	22397		301
P4HA1_19800	19800	P4HA1	302		tcag7.350_36715	36715	tcag7.350	302			ATXN2L_6058	6058	ATXN2L	302		ZNF484_275	275	ZNF484	302			DECR2_107	107	DECR2	302		CCDC46_23093	23093	CCDC46	302
CST4_9513	9513	CST4	303		DOT1L_113	113	DOT1L	303			DLG5_18437	18437	DLG5	303		CCR5_384	384	CCR5	303			_7614	7614		303		AGRP_465	465	AGRP	303
_25809	25809		304		SLC12A3_18070	18070	SLC12A3	304			IL17RE_8250	8250	IL17RE	304		RPS6KA5_2447	2447	RPS6KA5	304			_348	348		304		IQCA_2618	2618	IQCA	304
NUF2_13694	13694	NUF2	305		CCDC12_6744	6744	CCDC12	305			MCHR2_418	418	MCHR2	305		CASP3_412	412	CASP3	305			TRIM52_5865	5865	TRIM52	305		LIN7C_1186	1186	LIN7C	305
C10orf80_29193	29193	C10orf80	306		TMEM180_18357	18357	TMEM180	306			ABCC4_28498	28498	ABCC4	306		PALB2_12604	12604	PALB2	306			_19950	19950		306		ITGAX_18378	18378	ITGAX	306
C9orf4_321	321	C9orf4	307		_29398	29398		307			OPTC_17710	17710	OPTC	307		MLL_15068	15068	MLL	307			GABARAPL2_29212	29212	GABARAPL2	307		HOXB5_30761	30761	HOXB5	307
SLCO2A1_5352	5352	SLCO2A1	308		_12479	12479		308			TRNT1_43	43	TRNT1	308		MRPL43_29824	29824	MRPL43	308			ANKRA2_13052	13052	ANKRA2	308		GDNF_5281	5281	GDNF	308
ITIH3_17729	17729	ITIH3	309		_2916	2916		309			C1orf105_3905	3905	C1orf105	309		_7863	7863		309			ZFHX4_15764	15764	ZFHX4	309		ZNF234_7438	7438	ZNF234	309
NTRK3_18372	18372	NTRK3	310		ABHD7_17862	17862	ABHD7	310			VEZT_1589	1589	VEZT	310		_32882	32882		310			_20162	20162		310		_16590	16590		310
NUDT11_26855	26855	NUDT11	311		_4169	4169		311			ANKMY1_12132	12132	ANKMY1	311		_5920	5920		311			_10439	10439		311		CPEB1_896	896	CPEB1	311
_12381	12381		312		RHOT2_17603	17603	RHOT2	312			_5544	5544		312		NEK10_5979	5979	NEK10	312			_7638	7638		312		ZNF484_275	275	ZNF484	312
RPL29P2_13292	13292	RPL29P2	313		_3867	3867		313			_8441	8441		313		CD300LG_5872	5872	CD300LG	313			RUNDC2B_14569	14569	RUNDC2B	313		_18662	18662		313
NUP35_17735	17735	NUP35	314		TTC9C_36541	36541	TTC9C	314			CYFIP1_7263	7263	CYFIP1	314		BAIAP3_30578	30578	BAIAP3	314			EHBP1L1_27144	27144	EHBP1L1	314		_33783	33783		314
_23275	23275		315		_19110	19110		315			ADC_366	366	ADC	315		RHOT2_17603	17603	RHOT2	315			CCDC88_569	569	CCDC88	315		NOTCH2NL_32637	32637	NOTCH2NL	315
CHRNA9_15532	15532	CHRNA9	316		_13029	13029		316			_14283	14283		316		_28201	28201		316			TNK2_7871	7871	TNK2	316		F12_12014	12014	F12	316
PTPRO_17966	17966	PTPRO	317		C10orf97_20778	20778	C10orf97	317			_36726	36726		317		_4011	4011		317			_18287	18287		317		SH3PX3_8473	8473	SH3PX3	317
NRGN_27871	27871	NRGN	318		ULK4_572	572	ULK4	318			ZC3H7A_15903	15903	ZC3H7A	318		MR1_18456	18456	MR1	318			_7739	7739		318		SEC31A_338	338	SEC31A	318
MCART2_360	360	MCART2	319		_22680	22680		319			NBPF4_26349	26349	NBPF4	319		LOC442245_5685	5685	LOC442245	319			_7668	7668		319		_11325	11325		319
PPP3CA_8961	8961	PPP3CA	320		_2196	2196		320			P4HA1_26072	26072	P4HA1	320		SLCO3A1_24844	24844	SLCO3A1	320			SFRS7_32309	32309	SFRS7	320		_29283	29283		320
RPUSD4_29528	29528	RPUSD4	321		_18067	18067		321			SARDH_10389	10389	SARDH	321		_4937	4937		321			POLN_2610	2610	POLN	321		CTBP2_21818	21818	CTBP2	321
_18754	18754		322		_24132	24132		322			_16156	16156		322		_16478	16478		322			SFRS11_23785	23785	SFRS11	322		CYP3A5_2472	2472	CYP3A5	322
_14795	14795		323		U2AF1L4_21637	21637	U2AF1L4	323			ELOVL3_30758	30758	ELOVL3	323		_20421	20421		323			YIPF4_2533	2533	YIPF4	323		XAB1_11921	11921	XAB1	323
_7720	7720		324		BDNF_27334	27334	BDNF	324			_9245	9245		324		SLC12A3_18070	18070	SLC12A3	324			_35248	35248		324		CD164_14422	14422	CD164	324
WDR86_1955	1955	WDR86	325		PCDH17_4889	4889	PCDH17	325			ZNF398_5474	5474	ZNF398	325		TNK2_7871	7871	TNK2	325			NME3_3248	3248	NME3	325		_7953	7953		325
_13102	13102		326		PTBP2_26045	26045	PTBP2	326			JAGN1_15494	15494	JAGN1	326		FOXI1_2924	2924	FOXI1	326			DBNDD1_10982	10982	DBNDD1	326		_13110	13110		326
PCOLCE_2473	2473	PCOLCE	327		NTRK3_18372	18372	NTRK3	327			_6168	6168		327		FOXP2_12001	12001	FOXP2	327			PLCE1_5820	5820	PLCE1	327		_452	452		327
DLG2_21086	21086	DLG2	328		NRGN_27871	27871	NRGN	328			C6orf111_29276	29276	C6orf111	328		C1QTNF3_18185	18185	C1QTNF3	328			ZDHHC11B_429	429	ZDHHC11B	328		EFHC1_3997	3997	EFHC1	328
_21812	21812		329		_17444	17444		329			RSL1D1_36669	36669	RSL1D1	329		DECR2_107	107	DECR2	329			FRMPD4_16270	16270	FRMPD4	329		APBB3_16615	16615	APBB3	329
_11028	11028		330		EYA4_1719	1719	EYA4	330			SSPN_1006	1006	SSPN	330		_9443	9443		330			PIK3CD_31965	31965	PIK3CD	330		PTPRT_4778	4778	PTPRT	330
SDF2_16741	16741	SDF2	331		FBXL2_6697	6697	FBXL2	331			IER3_30092	30092	IER3	331		_12525	12525		331			SARDH_16661	16661	SARDH	331		_1985	1985		331
_10572	10572		332		TRIM37_16595	16595	TRIM37	332			CDCP1_27154	27154	CDCP1	332		CCDC12_472	472	CCDC12	332			MAOB_7097	7097	MAOB	332		_6389	6389		332
TAF1C_26762	26762	TAF1C	333		_9471	9471		333			ZFAND2A_3848	3848	ZFAND2A	333		_12951	12951		333			_9443	9443		333		_9443	9443		333
CRYGN_8080	8080	CRYGN	334		RPL29P2_13292	13292	RPL29P2	334			MACF1_1023	1023	MACF1	334		_16507	16507		334			C1orf166_3993	3993	C1orf166	334		_16380	16380		334
_13029	13029		335		_25010	25010		335			NOTCH2NL_32637	32637	NOTCH2NL	335		KLC4_18347	18347	KLC4	335			WDR81_18597	18597	WDR81	335		EHBP1L1_27144	27144	EHBP1L1	335
EYA4_1719	1719	EYA4	336		_34810	34810		336			BCCIP_13455	13455	BCCIP	336		ULK4_572	572	ULK4	336			_1985	1985		336		_17097	17097		336
KSR1_17600	17600	KSR1	337		KCNJ5_9597	9597	KCNJ5	337			FKBP7_25923	25923	FKBP7	337		COL13A1_4793	4793	COL13A1	337			BMP4_9640	9640	BMP4	337		CCR5_384	384	CCR5	337
CCDC12_6744	6744	CCDC12	338		_34987	34987		338			_80	80		338		FOXD4_18022	18022	FOXD4	338			_22645	22645		338		TTC31_17512	17512	TTC31	338
VILL_12070	12070	VILL	339		_17868	17868		339			_8131	8131		339		HMBOX1_29397	29397	HMBOX1	339			NHP2L1_871	871	NHP2L1	339		SPATA4_2761	2761	SPATA4	339
_18028	18028		340		C10orf80_29193	29193	C10orf80	340			_8159	8159		340		ZC3H7A_15903	15903	ZC3H7A	340			LASS3_2780	2780	LASS3	340		RPS14_32648	32648	RPS14	340
EHBP1L1_27144	27144	EHBP1L1	341		_25809	25809		341			C3orf50_18702	18702	C3orf50	341		GDNF_17825	17825	GDNF	341			CBX3_19013	19013	CBX3	341		MRPS36_22246	22246	MRPS36	341
_34987	34987		342		_22683	22683		342			_18463	18463		342		_11973	11973		342			FOXI1_2924	2924	FOXI1	342		GPAA1_23452	23452	GPAA1	342
_33436	33436		343		DAP_27590	27590	DAP	343			COQ5_36206	36206	COQ5	343		ZRANB2_10463	10463	ZRANB2	343			ZNF638_24512	24512	ZNF638	343		HNRPDL_18454	18454	HNRPDL	343
NME7_15222	15222	NME7	344		_400	400		344			_4122	4122		344		MPG_106	106	MPG	344			REG4_11265	11265	REG4	344		_18469	18469		344
_9443	9443		345		ZNF146_9187	9187	ZNF146	345			SGCE_8869	8869	SGCE	345		PRMT2_5952	5952	PRMT2	345			DRD1_8306	8306	DRD1	345		FAM107A_2925	2925	FAM107A	345
_14384	14384		346		BZRPL1_36213	36213	BZRPL1	346			ARHGAP6_12570	12570	ARHGAP6	346		OR4P4_34495	34495	OR4P4	346			CEBPZ_168	168	CEBPZ	346		MRPL27_11111	11111	MRPL27	346
XPO5_32374	32374	XPO5	347		_13725	13725		347			CTHRC1_3650	3650	CTHRC1	347		SH3BP5_5743	5743	SH3BP5	347			_14801	14801		347		MLL2_2792	2792	MLL2	347
_18006	18006		348		_16748	16748		348			CCDC12_472	472	CCDC12	348		CACNA1E_4124	4124	CACNA1E	348			CDH17_27494	27494	CDH17	348		ZFAND2A_3848	3848	ZFAND2A	348
_34093	34093		349		_30635	30635		349			WDR36_4221	4221	WDR36	349		LARP2_1906	1906	LARP2	349			MCHR2_418	418	MCHR2	349		MPG_106	106	MPG	349
B4GALT6_18206	18206	B4GALT6	350		MXD3_17831	17831	MXD3	350			SLC37A4_12875	12875	SLC37A4	350		RBM26_30139	30139	RBM26	350			_18469	18469		350		_186	186		350
SAE2_24540	24540	SAE2	351		_32731	32731		351			NPAS3_18438	18438	NPAS3	351		FNDC1_35783	35783	FNDC1	351			_2865	2865		351		_5734	5734		351
TNNT3_253	253	TNNT3	352		_24363	24363		352			_30956	30956		352		LILRA4_13140	13140	LILRA4	352			WISP1_11872	11872	WISP1	352		_13068	13068		352
CLIP3_19715	19715	CLIP3	353		FMOD_36261	36261	FMOD	353			EPS15L1_19875	19875	EPS15L1	353		MRPL28_4616	4616	MRPL28	353			_216	216		353		ZH2C2_1161	1161	ZH2C2	353
_19110	19110		354		KIAA0355_5234	5234	KIAA0355	354			NPHS2_22901	22901	NPHS2	354		MPP6_8058	8058	MPP6	354			_36278	36278		354		_35218	35218		354
PCNXL2_33241	33241	PCNXL2	355		_33484	33484		355			EIF4A2_25537	25537	EIF4A2	355		MKRN1_15177	15177	MKRN1	355			CHERP_5545	5545	CHERP	355		PAIP2_25281	25281	PAIP2	355
C1QTNF3_18185	18185	C1QTNF3	356		WNT2B_30085	30085	WNT2B	356			_2085	2085		356		ZNF91_5267	5267	ZNF91	356			_2364	2364		356		TRIAP1_19412	19412	TRIAP1	356
BDNF_27334	27334	BDNF	357		VAMP2_29557	29557	VAMP2	357			_18485	18485		357		PPP3CA_8961	8961	PPP3CA	357			DEFB127_1641	1641	DEFB127	357		GTF2H1_17389	17389	GTF2H1	357
EGFLAM_33434	33434	EGFLAM	358		_11405	11405		358			BTN2A2_2580	2580	BTN2A2	358		_1075	1075		358			_17659	17659		358		SLC30A5_15277	15277	SLC30A5	358
_17614	17614		359		_26886	26886		359			DOPEY2_16044	16044	DOPEY2	359		NUF2_13694	13694	NUF2	359			LOC284701_16170	16170	LOC284701	359		METTL2A_33139	33139	METTL2A	359
_21067	21067		360		MTNR1A_29576	29576	MTNR1A	360			_12139	12139		360		SSPN_1006	1006	SSPN	360			PCOLCE_2473	2473	PCOLCE	360		ABHD7_17862	17862	ABHD7	360
_17468	17468		361		EGFLAM_33434	33434	EGFLAM	361			CD300LG_5872	5872	CD300LG	361		CCDC18_4928	4928	CCDC18	361			DNAI2_608	608	DNAI2	361		_27364	27364		361
C4orf26_13192	13192	C4orf26	362		MGC13379_16085	16085	MGC13379	362			_20641	20641		362		WDR35_15861	15861	WDR35	362			_10520	10520		362		_624	624		362
U2AF1L4_21637	21637	U2AF1L4	363		_10572	10572		363			_9443	9443		363		TBCB_8742	8742	TBCB	363			SEC31A_338	338	SEC31A	363		ZNF471_32676	32676	ZNF471	363
GPHN_9227	9227	GPHN	364		TGFBR2_12247	12247	TGFBR2	364			ZNF174_1676	1676	ZNF174	364		_750	750		364			SFRS12_1996	1996	SFRS12	364		OPTC_17710	17710	OPTC	364
C1orf107_15161	15161	C1orf107	365		_32987	32987		365			PHF17_53	53	PHF17	365		ZNF398_5474	5474	ZNF398	365			TNRC15_34536	34536	TNRC15	365		FBXL17_2733	2733	FBXL17	365
_3639	3639		366		_20410	20410		366			_26839	26839		366		_4651	4651		366			_7203	7203		366		ZKSCAN1_15020	15020	ZKSCAN1	366
MPP3_18416	18416	MPP3	367		_32583	32583		367			GNB5_7098	7098	GNB5	367		_8361	8361		367			HOXB5_30761	30761	HOXB5	367		_10925	10925		367
MEST_36971	36971	MEST	368		ODZ2_29388	29388	ODZ2	368			_26387	26387		368		C7orf46_27943	27943	C7orf46	368			C17orf80_1921	1921	C17orf80	368		DHRS1_23106	23106	DHRS1	368
_18002	18002		369		DDIT4L_31743	31743	DDIT4L	369			SPCS3_6518	6518	SPCS3	369		_17894	17894		369			COPS8_25254	25254	COPS8	369		GPR75_2537	2537	GPR75	369
ABHD7_17862	17862	ABHD7	370		_12525	12525		370			CYP1A2_18376	18376	CYP1A2	370		_23231	23231		370			C19orf43_26070	26070	C19orf43	370		WDR19_36440	36440	WDR19	370
ZCCHC9_6540	6540	ZCCHC9	371		_22633	22633		371			_4423	4423		371		STAMBP_14338	14338	STAMBP	371			_6207	6207		371		_6162	6162		371
NUDT13_18556	18556	NUDT13	372		_36835	36835		372			TNK2_7871	7871	TNK2	372		RPS6KC1_8158	8158	RPS6KC1	372			GML_21887	21887	GML	372		NOLA2_9009	9009	NOLA2	372
_4608	4608		373		_13148	13148		373			ARFIP1_16183	16183	ARFIP1	373		_21738	21738		373			PURG_5326	5326	PURG	373		AKR1D1_224	224	AKR1D1	373
MRPL27_23655	23655	MRPL27	374		_13079	13079		374			_2092	2092		374		MRPL27_23655	23655	MRPL27	374			PRDM1_17278	17278	PRDM1	374		REG4_11265	11265	REG4	374
_17444	17444		375		_4663	4663		375			APBB3_16615	16615	APBB3	375		SPRR2G_8222	8222	SPRR2G	375			_3063	3063		375		_785	785		375
_36755	36755		376		_17614	17614		376			_12130	12130		376		RASGEF1C_4298	4298	RASGEF1C	376			ZNF23_27217	27217	ZNF23	376		_10084	10084		376
_11405	11405		377		METAP1_18442	18442	METAP1	377			TMEM45A_21156	21156	TMEM45A	377		_6914	6914		377			NEK10_5979	5979	NEK10	377		_34799	34799		377
DUSP9_27693	27693	DUSP9	378		_7787	7787		378			RPS6KA5_2447	2447	RPS6KA5	378		ZNF625_5175	5175	ZNF625	378			POGZ_5853	5853	POGZ	378		_17026	17026		378
MRPL27_11111	11111	MRPL27	379		CDCA7L_21678	21678	CDCA7L	379			_16293	16293		379		_12607	12607		379			PPIL3_15160	15160	PPIL3	379		C20orf79_5765	5765	C20orf79	379
BHLHB9_451	451	BHLHB9	380		PVRL3_10104	10104	PVRL3	380			_605	605		380		MBOAT2_17623	17623	MBOAT2	380			_29023	29023		380		SLC12A3_18070	18070	SLC12A3	380
CTSK_29369	29369	CTSK	381		CCDC77_29988	29988	CCDC77	381			_10032	10032		381		HOXB5_30761	30761	HOXB5	381			SRP9_23894	23894	SRP9	381		RPL13_6766	6766	RPL13	381
RPL31P10_22160	22160	RPL31P10	382		LOC152663_37276	37276	LOC152663	382			ZNF483_16310	16310	ZNF483	382		SNCAIP_3952	3952	SNCAIP	382			COX7C_14354	14354	COX7C	382		EVX2_1424	1424	EVX2	382
_29714	29714		383		_19747	19747		383			SON_18489	18489	SON	383		ZFHX4_5382	5382	ZFHX4	383			RPL29_24001	24001	RPL29	383		PTCH1_26925	26925	PTCH1	383
C7orf31_431	431	C7orf31	384		NUP35_17735	17735	NUP35	384			BCCIP_911	911	BCCIP	384		_26112	26112		384			_18672	18672		384		_10520	10520		384
WDR35_15861	15861	WDR35	385		_1418	1418		385			RALGPS2_8788	8788	RALGPS2	385		NAV1_19105	19105	NAV1	385			MRPL27_11111	11111	MRPL27	385		_14093	14093		385
_29688	29688		386		_17224	17224		386			C14orf44_23171	23171	C14orf44	386		FAM112B_36663	36663	FAM112B	386			CCR5_384	384	CCR5	386		DMTF1_10496	10496	DMTF1	386
RPL19_16594	16594	RPL19	387		CHAD_5020	5020	CHAD	387			ZDHHC17_2595	2595	ZDHHC17	387		_16309	16309		387			YTHDC1_841	841	YTHDC1	387		AFF3_2720	2720	AFF3	387
SLC12A3_18070	18070	SLC12A3	388		_656	656		388			_21738	21738		388		RUTBC1_19171	19171	RUTBC1	388			TIMM10_15198	15198	TIMM10	388		SFRS14_3117	3117	SFRS14	388
_8999	8999		389		CDH2_24895	24895	CDH2	389			CLEC1B_16208	16208	CLEC1B	389		ASB15_8229	8229	ASB15	389			C16orf51_24298	24298	C16orf51	389		_32999	32999		389
ENSA_12121	12121	ENSA	390		_12358	12358		390			CHMP7_5836	5836	CHMP7	390		METAP1_18442	18442	METAP1	390			_37630	37630		390		C10orf97_20778	20778	C10orf97	390
TTC5_9727	9727	TTC5	391		_13134	13134		391			_12607	12607		391		_16212	16212		391			SMYD2_4283	4283	SMYD2	391		CYFIP1_7263	7263	CYFIP1	391
_14012	14012		392		JMJD1C_17732	17732	JMJD1C	392			CCDC130_115	115	CCDC130	392		MST1_19449	19449	MST1	392			NOLA2_9009	9009	NOLA2	392		ST6GAL2_1943	1943	ST6GAL2	392
_12525	12525		393		_29608	29608		393			_30334	30334		393		_6500	6500		393			SYTL1_19181	19181	SYTL1	393		HSPBAP1_17041	17041	HSPBAP1	393
_10822	10822		394		_14795	14795		394			_16071	16071		394		SRP9_23894	23894	SRP9	394			_33335	33335		394		_16791	16791		394
NHEJ1_26327	26327	NHEJ1	395		EPS8L3_12195	12195	EPS8L3	395			CRTC2_11450	11450	CRTC2	395		_13102	13102		395			_2027	2027		395		BCCIP_911	911	BCCIP	395
_22680	22680		396		_5968	5968		396			_16232	16232		396		_11028	11028		396			DNTTIP1_19031	19031	DNTTIP1	396		IHPK3_10666	10666	IHPK3	396
ZNF396_21784	21784	ZNF396	397		CRYGN_8080	8080	CRYGN	397			ULK4_860	860	ULK4	397		HSPBAP1_17041	17041	HSPBAP1	397			SYCP2_29	29	SYCP2	397		_30777	30777		397
_10975	10975		398		ANKMY2_11883	11883	ANKMY2	398			GNB2L1_35663	35663	GNB2L1	398		LDB2_6070	6070	LDB2	398			TEX14_32337	32337	TEX14	398		TRIM37_16595	16595	TRIM37	398
_9272	9272		399		HCRTR1_16653	16653	HCRTR1	399			_6129	6129		399		SCOC_34926	34926	SCOC	399			_12414	12414		399		POU4F2_17670	17670	POU4F2	399
ZNF398_5474	5474	ZNF398	400		_26112	26112		400			GDNF_5281	5281	GDNF	400		WSB1_6409	6409	WSB1	400			LDB2_6070	6070	LDB2	400		RPS6KA6_4748	4748	RPS6KA6	400
KCNK4_12746	12746	KCNK4	401		FKBP1B_970	970	FKBP1B	401			FOXP2_12001	12001	FOXP2	401		RSHL2_22206	22206	RSHL2	401			_25030	25030		401		CTCFL_17473	17473	CTCFL	401
RPS20_10989	10989	RPS20	402		NUDT11_26855	26855	NUDT11	402			_452	452		402		ZNF483_16310	16310	ZNF483	402			_23230	23230		402		_12525	12525		402
_3543	3543		403		_13143	13143		403			POU4F2_17670	17670	POU4F2	403		_15914	15914		403			_33783	33783		403		_2085	2085		403
OR9A4_1429	1429	OR9A4	404		C5orf26_2247	2247	C5orf26	404			_21875	21875		404		DRD4_33753	33753	DRD4	404			_34084	34084		404		_6446	6446		404
USPL1_12836	12836	USPL1	405		ZNF420_10795	10795	ZNF420	405			CYP4F8_6093	6093	CYP4F8	405		SOCS7_8334	8334	SOCS7	405			VILL_12070	12070	VILL	405		DDR2_4399	4399	DDR2	405
_3983	3983		406		ZSWIM5_476	476	ZSWIM5	406			_22359	22359		406		ERGIC3_8858	8858	ERGIC3	406			MBD3_9455	9455	MBD3	406		_18607	18607		406
_17894	17894		407		FLJ35409_12429	12429	FLJ35409	407			CECR6_5763	5763	CECR6	407		_2066	2066		407			_12032	12032		407		_2978	2978		407
SLC35F4_12900	12900	SLC35F4	408		_307	307		408			BTK_9	9	BTK	408		KIAA1086_7171	7171	KIAA1086	408			DARS_19302	19302	DARS	408		_26057	26057		408
RNF166_32601	32601	RNF166	409		LMAN2L_18190	18190	LMAN2L	409			FGFR1_14165	14165	FGFR1	409		_17416	17416		409			CBX3_12741	12741	CBX3	409		_18747	18747		409
C12orf46_32483	32483	C12orf46	410		TAF9_28525	28525	TAF9	410			MLL2_2792	2792	MLL2	410		EDG3_35183	35183	EDG3	410			LARP7_30442	30442	LARP7	410		NIP7_18298	18298	NIP7	410
FLJ35409_12429	12429	FLJ35409	411		ZNF638_18240	18240	ZNF638	411			FBXL2_6697	6697	FBXL2	411		_30777	30777		411			OR5BF1_3034	3034	OR5BF1	411		_446	446		411
LRCH1_18343	18343	LRCH1	412		PHIP_29188	29188	PHIP	412			JMJD1C_17732	17732	JMJD1C	412		_12955	12955		412			_6185	6185		412		_21738	21738		412
ZNF576_8071	8071	ZNF576	413		RNF166_32601	32601	RNF166	413			_4011	4011		413		NUDT6_14713	14713	NUDT6	413			RPS27_31932	31932	RPS27	413		DYNLRB1_1018	1018	DYNLRB1	413
GCK_22861	22861	GCK	414		C1orf165_23998	23998	C1orf165	414			PPAPDC1B_4310	4310	PPAPDC1B	414		C17orf80_1921	1921	C17orf80	414			_8210	8210		414		DEFA4_12270	12270	DEFA4	414
_9471	9471		415		ZNF483_16310	16310	ZNF483	415			LDHAL6A_2911	2911	LDHAL6A	415		CYP4F8_6093	6093	CYP4F8	415			PRKAB2_6543	6543	PRKAB2	415		PTCD2_13354	13354	PTCD2	415
MGC13379_16085	16085	MGC13379	416		MRPS12_22198	22198	MRPS12	416			C4orf20_7191	7191	C4orf20	416		_10931	10931		416			FBXL18_6709	6709	FBXL18	416		ASB11_26384	26384	ASB11	416
FUT4_18425	18425	FUT4	417		_9443	9443		417			_12631	12631		417		JMJD1C_17732	17732	JMJD1C	417			_36464	36464		417		_14283	14283		417
FBXW8_2997	2997	FBXW8	418		LOC388789_14081	14081	LOC388789	418			MASP1_6511	6511	MASP1	418		_19942	19942		418			_9385	9385		418		_22707	22707		418
_13299	13299		419		hCG_21078_25726	25726	hCG_21078	419			ZNF132_8111	8111	ZNF132	419		_18692	18692		419			FLJ21767_10695	10695	FLJ21767	419		_18574	18574		419
ZFP30_14305	14305	ZFP30	420		C10orf25_18550	18550	C10orf25	420			_34121	34121		420		NEBL_51	51	NEBL	420			TAF1B_1735	1735	TAF1B	420		UBXD5_23977	23977	UBXD5	420
CASP3_412	412	CASP3	421		C12orf46_32483	32483	C12orf46	421			SOCS7_8334	8334	SOCS7	421		_34854	34854		421			DYNLL2_7244	7244	DYNLL2	421		_5757	5757		421
NPDC1_22085	22085	NPDC1	422		FBXW8_2997	2997	FBXW8	422			_584	584		422		ZNF146_2915	2915	ZNF146	422			LANCL1_4870	4870	LANCL1	422		ZNRF2_3052	3052	ZNRF2	422
HCRTR1_16653	16653	HCRTR1	423		_7720	7720		423			CCDC34_32280	32280	CCDC34	423		JARID1B_4881	4881	JARID1B	423			_32987	32987		423		RAB4A_18462	18462	RAB4A	423
PDE8B_16612	16612	PDE8B	424		_10822	10822		424			FBXO2_30743	30743	FBXO2	424		_18793	18793		424			_34115	34115		424		IBRDC1_5052	5052	IBRDC1	424
AMN1_22376	22376	AMN1	425		_6229	6229		425			GSTO2_18063	18063	GSTO2	425		FCER1G_18482	18482	FCER1G	425			ZSCAN1_2775	2775	ZSCAN1	425		TAF1A_16827	16827	TAF1A	425
_33484	33484		426		GRIK1_18631	18631	GRIK1	426			ST3GAL3_18306	18306	ST3GAL3	426		LOC284701_16170	16170	LOC284701	426			_5307	5307		426		_10712	10712		426
BZRPL1_36213	36213	BZRPL1	427		_13287	13287		427			_1039	1039		427		RALGPS2_8788	8788	RALGPS2	427			_10818	10818		427		BCL2L12_5721	5721	BCL2L12	427
BAZ2B_24527	24527	BAZ2B	428		SLFNL1_32749	32749	SLFNL1	428			_18581	18581		428		DOPEY2_16044	16044	DOPEY2	428			RNASET2_1588	1588	RNASET2	428		_8441	8441		428
SLC13A3_31811	31811	SLC13A3	429		MORC2_13608	13608	MORC2	429			TCAP_5340	5340	TCAP	429		_15267	15267		429			THSD1_5794	5794	THSD1	429		MRPL28_4616	4616	MRPL28	429
KLC4_12075	12075	KLC4	430		SLK_10138	10138	SLK	430			_6699	6699		430		_16293	16293		430			_6205	6205		430		C6orf32_16606	16606	C6orf32	430
_12539	12539		431		ANKS1A_6893	6893	ANKS1A	431			CP_20589	20589	CP	431		_2573	2573		431			_16918	16918		431		SMCR7L_17462	17462	SMCR7L	431
_20340	20340		432		C20orf112_26722	26722	C20orf112	432			_8328	8328		432		ZNF567_8472	8472	ZNF567	432			_30334	30334		432		_4528	4528		432
SLC11A2_9551	9551	SLC11A2	433		TNK2_7871	7871	TNK2	433			_34093	34093		433		SULT1B1_2202	2202	SULT1B1	433			CSTF3_4744	4744	CSTF3	433		_23844	23844		433
POMT2_10990	10990	POMT2	434		CCL18_8629	8629	CCL18	434			CHKB_36934	36934	CHKB	434		ZNF638_18240	18240	ZNF638	434			_2901	2901		434		_12286	12286		434
TIMM50_8741	8741	TIMM50	435		BBS12_11741	11741	BBS12	435			NUP35_17735	17735	NUP35	435		C14orf172_18557	18557	C14orf172	435			SP4_218	218	SP4	435		WDR3_22766	22766	WDR3	435
CCNT2_6329	6329	CCNT2	436		C4orf26_13192	13192	C4orf26	436			SDF2_16741	16741	SDF2	436		_5279	5279		436			PTDSR_18072	18072	PTDSR	436		ZNF12_27945	27945	ZNF12	436
UCN_2065	2065	UCN	437		ZCCHC9_6540	6540	ZCCHC9	437			SELENBP1_30937	30937	SELENBP1	437		GPR172B_5751	5751	GPR172B	437			WBP1_16296	16296	WBP1	437		_36464	36464		437
_2894	2894		438		ACSL3_30020	30020	ACSL3	438			_23224	23224		438		ZNF800_27	27	ZNF800	438			STK36_5974	5974	STK36	438		SCARF1_828	828	SCARF1	438
_9951	9951		439		DCN_13336	13336	DCN	439			HDGF_1151	1151	HDGF	439		_8198	8198		439			ZNF415_2170	2170	ZNF415	439		_23231	23231		439
ACSL3_30020	30020	ACSL3	440		PRLH_36107	36107	PRLH	440			SCOC_34926	34926	SCOC	440		PNMT_12083	12083	PNMT	440			_14938	14938		440		CASC2_6181	6181	CASC2	440
NIP7_18298	18298	NIP7	441		SLC37A4_12875	12875	SLC37A4	441			SLC25A27_34929	34929	SLC25A27	441		NTHL1_5517	5517	NTHL1	441			BACH2_23672	23672	BACH2	441		_5111	5111		441
LOC152663_37276	37276	LOC152663	442		_24387	24387		442			_32621	32621		442		APOOL_6630	6630	APOOL	442			_20585	20585		442		_5307	5307		442
CECR6_5763	5763	CECR6	443		KSR1_17600	17600	KSR1	443			CEP110_20568	20568	CEP110	443		_16806	16806		443			THRB_16873	16873	THRB	443		NUDT6_14713	14713	NUDT6	443
_18555	18555		444		SSBP2_21548	21548	SSBP2	444			ARVCF_18905	18905	ARVCF	444		SPCS1_29269	29269	SPCS1	444			LOC440587_2980	2980	LOC440587	444		_348	348		444
IFNB1_29615	29615	IFNB1	445		BSN_29505	29505	BSN	445			CCDC88_569	569	CCDC88	445		ZNF174_1676	1676	ZNF174	445			MAGOH_19214	19214	MAGOH	445		_2685	2685		445
_15874	15874		446		PPP1R14A_2919	2919	PPP1R14A	446			SPRR2G_8222	8222	SPRR2G	446		INTU_10689	10689	INTU	446			FSTL4_11785	11785	FSTL4	446		LASS3_2780	2780	LASS3	446
_24984	24984		447		TNNT3_253	253	TNNT3	447			TLE6_12659	12659	TLE6	447		GAGE1_2391	2391	GAGE1	447			_28111	28111		447		BACH2_23672	23672	BACH2	447
GPR30_17674	17674	GPR30	448		_23065	23065		448			_18006	18006		448		_26850	26850		448			CRTC2_11450	11450	CRTC2	448		NRAP_13065	13065	NRAP	448
MATN2_35668	35668	MATN2	449		MFAP4_25622	25622	MFAP4	449			MCCC2_26927	26927	MCCC2	449		SARDH_10389	10389	SARDH	449			_21052	21052		449		C6orf148_11286	11286	C6orf148	449
CSMD2_13022	13022	CSMD2	450		_17468	17468		450			VIM_14128	14128	VIM	450		CRTC2_11450	11450	CRTC2	450			ABAT_111	111	ABAT	450		_2185	2185		450
ZNF787_17613	17613	ZNF787	451		RP9_15405	15405	RP9	451			TFEB_7990	7990	TFEB	451		TNKS_17878	17878	TNKS	451			NOTCH2NL_32637	32637	NOTCH2NL	451		MYO15B_13799	13799	MYO15B	451
_16169	16169		452		_16944	16944		452			SCUBE1_23981	23981	SCUBE1	452		_16153	16153		452			CAPN14_12917	12917	CAPN14	452		MTERF_15141	15141	MTERF	452
_3879	3879		453		FAM20A_11112	11112	FAM20A	453			THUMPD1_3177	3177	THUMPD1	453		KCNK4_6474	6474	KCNK4	453			FCRL3_13017	13017	FCRL3	453		TXNDC4_20588	20588	TXNDC4	453
MRPS36_22246	22246	MRPS36	454		FBL_19714	19714	FBL	454			OBFC1_2479	2479	OBFC1	454		_14847	14847		454			_22508	22508		454		NHP2L1_871	871	NHP2L1	454
SGCE_8869	8869	SGCE	455		C19orf28_34096	34096	C19orf28	455			_6283	6283		455		MAP1B_12834	12834	MAP1B	455			TAF9_3430	3430	TAF9	455		ZDHHC11B_429	429	ZDHHC11B	455
_22165	22165		456		MCART2_360	360	MCART2	456			TTC4_479	479	TTC4	456		_32781	32781		456			RBM5_36067	36067	RBM5	456		C9orf93_19328	19328	C9orf93	456
_3851	3851		457		C1QTNF3_18185	18185	C1QTNF3	457			_19134	19134		457		_37482	37482		457			TAF1A_23099	23099	TAF1A	457		_11837	11837		457
CDH2_24895	24895	CDH2	458		_36755	36755		458			KLHL30_2977	2977	KLHL30	458		C1GALT1_33834	33834	C1GALT1	458			ATP1A4_15972	15972	ATP1A4	458		CECR6_5763	5763	CECR6	458
PRRT2_6837	6837	PRRT2	459		TMEM68_5276	5276	TMEM68	459			LSM14B_16096	16096	LSM14B	459		_2753	2753		459			C6orf70_5737	5737	C6orf70	459		ZNF432_23299	23299	ZNF432	459
PCDH17_4889	4889	PCDH17	460		UCN3_19528	19528	UCN3	460			HPGD_35002	35002	HPGD	460		_20765	20765		460			_12479	12479		460		EIF1AY_5080	5080	EIF1AY	460
HBQ1_29073	29073	HBQ1	461		C9orf4_321	321	C9orf4	461			_9131	9131		461		BMP4_9640	9640	BMP4	461			_452	452		461		CCNL2_948	948	CCNL2	461
GRIK1_18631	18631	GRIK1	462		UCHL1_37277	37277	UCHL1	462			_2066	2066		462		SUMF2_19062	19062	SUMF2	462			EIF4A2_25537	25537	EIF4A2	462		_8411	8411		462
ERCC1_32153	32153	ERCC1	463		MPG_106	106	MPG	463			LIX1L_6690	6690	LIX1L	463		_32912	32912		463			TMEM142B_471	471	TMEM142B	463		ZKSCAN5_15722	15722	ZKSCAN5	463
EFNA3_11348	11348	EFNA3	464		RASGRF2_29157	29157	RASGRF2	464			NOS2A_16465	16465	NOS2A	464		TEX13B_598	598	TEX13B	464			_4235	4235		464		BHLHB9_451	451	BHLHB9	464
RPS8_33290	33290	RPS8	465		MYH6_1308	1308	MYH6	465			LMOD1_4410	4410	LMOD1	465		PPAPDC1A_6173	6173	PPAPDC1A	465			RPA4_5687	5687	RPA4	465		_22756	22756		465
_26271	26271		466		CAPN7_18294	18294	CAPN7	466			TRIM52_5865	5865	TRIM52	466		_29229	29229		466			_4758	4758		466		C14orf58_27624	27624	C14orf58	466
_13287	13287		467		NUDT9_24898	24898	NUDT9	467			CREBBP_12551	12551	CREBBP	467		ZNF384_4595	4595	ZNF384	467			_4257	4257		467		TPM2_20179	20179	TPM2	467
FBL_19714	19714	FBL	468		_22363	22363		468			FLJ35409_12429	12429	FLJ35409	468		C14orf44_23171	23171	C14orf44	468			RPL37A_22287	22287	RPL37A	468		PPIL3_15160	15160	PPIL3	468
SLC15A2_27933	27933	SLC15A2	469		_14012	14012		469			_22621	22621		469		BAZ2B_24527	24527	BAZ2B	469			_6967	6967		469		FOLR1_18170	18170	FOLR1	469
_20923	20923		470		_9160	9160		470			INTU_10689	10689	INTU	470		DEPDC7_35173	35173	DEPDC7	470			ANKMY1_12132	12132	ANKMY1	470		KRTAP4-13_24126	24126	KRTAP4-13	470
POLL_23257	23257	POLL	471		C11orf48_16161	16161	C11orf48	471			IL18BP_300	300	IL18BP	471		LMTK2_12263	12263	LMTK2	471			_1987	1987		471		CBFA2T3_5764	5764	CBFA2T3	471
_6229	6229		472		OR6Y1_23340	23340	OR6Y1	472			KCNH3_8136	8136	KCNH3	472		HRG_34657	34657	HRG	472			POU4F2_17670	17670	POU4F2	472		MGC3207_5507	5507	MGC3207	472
STARD3NL_26667	26667	STARD3NL	473		_32811	32811		473			_8254	8254		473		ROGDI_1604	1604	ROGDI	473			_5152	5152		473		DARS_19302	19302	DARS	473
_15380	15380		474		ZCCHC12_6128	6128	ZCCHC12	474			CRBN_11136	11136	CRBN	474		SQLE_28341	28341	SQLE	474			_3354	3354		474		KIAA0409_7322	7322	KIAA0409	474
_3516	3516		475		CST4_9513	9513	CST4	475			RPL32_24675	24675	RPL32	475		SUSD4_29375	29375	SUSD4	475			ZNF584_19420	19420	ZNF584	475		FILIP1_11930	11930	FILIP1	475
DCP1A_11457	11457	DCP1A	476		_17927	17927		476			TBCA_2051	2051	TBCA	476		_4122	4122		476			_13125	13125		476		_11437	11437		476
_14661	14661		477		_28084	28084		477			BTF3L3_28089	28089	BTF3L3	477		ENTPD3_6840	6840	ENTPD3	477			AHSA2_18650	18650	AHSA2	477		IL17RE_8250	8250	IL17RE	477
_18722	18722		478		POLL_23257	23257	POLL	478			FAM80B_535	535	FAM80B	478		FKBP9_8037	8037	FKBP9	478			_32518	32518		478		ZNF567_8472	8472	ZNF567	478
DOT1L_113	113	DOT1L	479		TDRD1_22816	22816	TDRD1	479			ATP6V0E1_17407	17407	ATP6V0E1	479		TBCA_2051	2051	TBCA	479			_23844	23844		479		C3orf25_11600	11600	C3orf25	479
_37572	37572		480		C11orf60_21345	21345	C11orf60	480			_149	149		480		C6orf111_23004	23004	C6orf111	480			_17097	17097		480		WDR86_1955	1955	WDR86	480
SNN_14718	14718	SNN	481		PCOLCE_2473	2473	PCOLCE	481			ISCA2_524	524	ISCA2	481		HAGHL_26767	26767	HAGHL	481			_19309	19309		481		THSD3_18913	18913	THSD3	481
MFAP4_25622	25622	MFAP4	482		_3983	3983		482			PARP16_8176	8176	PARP16	482		_6162	6162		482			AKAP8L_14122	14122	AKAP8L	482		_5866	5866		482
ZNF384_4595	4595	ZNF384	483		_21812	21812		483			MAP1B_12834	12834	MAP1B	483		TNFRSF14_3591	3591	TNFRSF14	483			_27364	27364		483		CDH7_11186	11186	CDH7	483
CCL18_8629	8629	CCL18	484		_24984	24984		484			_16871	16871		484		PLAGL1_18204	18204	PLAGL1	484			_5772	5772		484		PRELP_30254	30254	PRELP	484
_18701	18701		485		AMN1_22376	22376	AMN1	485			BAZ2B_24527	24527	BAZ2B	485		METTL3_14633	14633	METTL3	485			_6162	6162		485		RPS6_23051	23051	RPS6	485
C1QDC1_17394	17394	C1QDC1	486		_9272	9272		486			SPDYA_13042	13042	SPDYA	486		C11orf48_16161	16161	C11orf48	486			_32278	32278		486		C17orf48_1376	1376	C17orf48	486
_13134	13134		487		_570	570		487			_428	428		487		OPTC_17710	17710	OPTC	487			CHMP7_5836	5836	CHMP7	487		_18722	18722		487
_13725	13725		488		_12130	12130		488			CRYGS_243	243	CRYGS	488		LYRM4_37228	37228	LYRM4	488			_23231	23231		488		C17orf80_1921	1921	C17orf80	488
SAPS3_5625	5625	SAPS3	489		STARD3NL_26667	26667	STARD3NL	489			ZNF384_4595	4595	ZNF384	489		_1460	1460		489			C11orf16_5237	5237	C11orf16	489		CCDC91_15093	15093	CCDC91	489
_1039	1039		490		GPX2_12424	12424	GPX2	490			PPP1R1C_34125	34125	PPP1R1C	490		POGZ_5853	5853	POGZ	490			_22756	22756		490		_5344	5344		490
CEP350_7362	7362	CEP350	491		_27364	27364		491			_17997	17997		491		BHLHB9_451	451	BHLHB9	491			TPO_8003	8003	TPO	491		PSG7_19047	19047	PSG7	491
KLC4_18347	18347	KLC4	492		NIP7_18298	18298	NIP7	492			_5603	5603		492		_2565	2565		492			KIAA0372_17328	17328	KIAA0372	492		COQ2_34332	34332	COQ2	492
_27996	27996		493		_22165	22165		493			_2519	2519		493		_12344	12344		493			_12951	12951		493		_4789	4789		493
KCNG4_23308	23308	KCNG4	494		C1QDC1_17394	17394	C1QDC1	494			_33520	33520		494		_80	80		494			_20230	20230		494		C1orf159_15947	15947	C1orf159	494
IMPG2_36125	36125	IMPG2	495		PRSS27_7667	7667	PRSS27	495			ZNF638_18240	18240	ZNF638	495		_33219	33219		495			_32533	32533		495		C17orf32_36533	36533	C17orf32	495
C1orf103_24494	24494	C1orf103	496		FBXO39_17938	17938	FBXO39	496			_32416	32416		496		CNTNAP1_17386	17386	CNTNAP1	496			WDR65_4419	4419	WDR65	496		PRMT2_5952	5952	PRMT2	496
PPP1R16B_29897	29897	PPP1R16B	497		MSH3_5640	5640	MSH3	497			WDR78_29430	29430	WDR78	497		THAP8_21641	21641	THAP8	497			MFRP_12876	12876	MFRP	497		C1orf79_17194	17194	C1orf79	497
STK36_5974	5974	STK36	498		HOXD8_24184	24184	HOXD8	498			UTS2R_774	774	UTS2R	498		CNTN6_4998	4998	CNTN6	498			AIPL1_247	247	AIPL1	498		JARID1B_4881	4881	JARID1B	498
WNT2B_30085	30085	WNT2B	499		AKR1CL2_18552	18552	AKR1CL2	499			CMTM2_9757	9757	CMTM2	499		_16054	16054		499			F12_12014	12014	F12	499		CD47_23490	23490	CD47	499
_7467	7467		500		JAGN1_15494	15494	JAGN1	500			_18469	18469		500		_16304	16304		500			DUSP1_35466	35466	DUSP1	500		_22680	22680		500
SALL2_2089	2089	SALL2	501		MAP2K6_220	220	MAP2K6	501			RPS6KA6_4748	4748	RPS6KA6	501		CBX3_12741	12741	CBX3	501			_6088	6088		501		_24363	24363		501
_20421	20421		502		_10029	10029		502			NRAP_13065	13065	NRAP	502		VPS8_2012	2012	VPS8	502			_12942	12942		502		_22737	22737		502
_22363	22363		503		NBEA_2556	2556	NBEA	503			POLR3K_18503	18503	POLR3K	503		IER3_30092	30092	IER3	503			MAD2L1BP_2583	2583	MAD2L1BP	503		_4799	4799		503
_6730	6730		504		SALL2_2089	2089	SALL2	504			THAP11_7629	7629	THAP11	504		_29510	29510		504			FAM107A_2925	2925	FAM107A	504		COPS8_25254	25254	COPS8	504
_8548	8548		505		NME7_15222	15222	NME7	505			C11orf16_5237	5237	C11orf16	505		TUSC4_14272	14272	TUSC4	505			PLCD4_165	165	PLCD4	505		A1BG_2542	2542	A1BG	505
MYH6_1308	1308	MYH6	506		BAZ2B_24527	24527	BAZ2B	506			CCDC16_15430	15430	CCDC16	506		DCN_25880	25880	DCN	506			SDF2_16741	16741	SDF2	506		SLC5A4_16677	16677	SLC5A4	506
_33593	33593		507		OR2A25_628	628	OR2A25	507			PIGC_7367	7367	PIGC	507		_15800	15800		507			IBRDC1_5052	5052	IBRDC1	507		TAF1_1766	1766	TAF1	507
TMEM180_18357	18357	TMEM180	508		_6472	6472		508			UGT1A1_3702	3702	UGT1A1	508		ARHGAP17_18375	18375	ARHGAP17	508			PPP2R2C_7099	7099	PPP2R2C	508		LOC440587_2980	2980	LOC440587	508
MGC45438_27013	27013	MGC45438	509		CHRNA9_15532	15532	CHRNA9	509			_28153	28153		509		_8365	8365		509			BCL11A_23005	23005	BCL11A	509		HSPA1B_18110	18110	HSPA1B	509
_8523	8523		510		UCN_2065	2065	UCN	510			_36340	36340		510		_9245	9245		510			DPP3_12396	12396	DPP3	510		NPTX1_17065	17065	NPTX1	510
OR1B1_22561	22561	OR1B1	511		_15874	15874		511			C1orf160_6633	6633	C1orf160	511		PHF20L1_11868	11868	PHF20L1	511			WDR3_22766	22766	WDR3	511		_7739	7739		511
TOMM7_31582	31582	TOMM7	512		_29688	29688		512			ZFP90_13232	13232	ZFP90	512		DUOXA1_32484	32484	DUOXA1	512			SMYD2_10555	10555	SMYD2	512		ARID5B_19232	19232	ARID5B	512
SPAG7_28308	28308	SPAG7	513		KLC4_18347	18347	KLC4	513			DUSP16_12686	12686	DUSP16	513		_12658	12658		513			GHSR_11949	11949	GHSR	513		C3orf1_17408	17408	C3orf1	513
MTNR1A_29576	29576	MTNR1A	514		_18469	18469		514			ZNF281_9102	9102	ZNF281	514		_2627	2627		514			RBM6_12548	12548	RBM6	514		_14810	14810		514
_10609	10609		515		PODXL2_2613	2613	PODXL2	515			DUOXA1_32484	32484	DUOXA1	515		_8211	8211		515			CPO_2727	2727	CPO	515		CCT4_22120	22120	CCT4	515
PRLH_36107	36107	PRLH	516		RPL31P10_22160	22160	RPL31P10	516			KIAA1712_16092	16092	KIAA1712	516		B4GALT6_18206	18206	B4GALT6	516			_23014	23014		516		_260	260		516
CLEC1A_8245	8245	CLEC1A	517		FAM86A_17428	17428	FAM86A	517			_3943	3943		517		C12orf24_145	145	C12orf24	517			THSD4_7168	7168	THSD4	517		_12959	12959		517
DDIT4L_31743	31743	DDIT4L	518		NDUFA10_11234	11234	NDUFA10	518			EIF2B1_12691	12691	EIF2B1	518		NFX1_3984	3984	NFX1	518			COL13A1_3222	3222	COL13A1	518		CRYBA2_10679	10679	CRYBA2	518
CDX4_4175	4175	CDX4	519		_3879	3879		519			_34854	34854		519		ARMET_11355	11355	ARMET	519			RHBDF2_13579	13579	RHBDF2	519		TTN_15330	15330	TTN	519
SF3B3_2923	2923	SF3B3	520		_11356	11356		520			_23033	23033		520		_3116	3116		520			NRTN_2953	2953	NRTN	520		_7203	7203		520
NME2_2622	2622	NME2	521		ZFP30_14305	14305	ZFP30	521			RBMS3_5857	5857	RBMS3	521		SYS1_31589	31589	SYS1	521			TTC1_11912	11912	TTC1	521		_4091	4091		521
_28922	28922		522		ANKRA2_13052	13052	ANKRA2	522			B4GALT6_18206	18206	B4GALT6	522		FTSJ2_198	198	FTSJ2	522			ZNF193_12079	12079	ZNF193	522		LAMA5_6530	6530	LAMA5	522
_13145	13145		523		SDF2_16741	16741	SDF2	523			_28922	28922		523		APBB3_16615	16615	APBB3	523			_23866	23866		523		_3454	3454		523
TMEM125_13269	13269	TMEM125	524		DYNC2H1_20196	20196	DYNC2H1	524			BCL2L14_32340	32340	BCL2L14	524		ANKIB1_6241	6241	ANKIB1	524			FAM117A_26065	26065	FAM117A	524		SGCE_8869	8869	SGCE	524
_548	548		525		_2627	2627		525			HSPA1B_18110	18110	HSPA1B	525		CEP350_7362	7362	CEP350	525			ASB13_912	912	ASB13	525		SLC1A3_835	835	SLC1A3	525
NLGN2_10003	10003	NLGN2	526		_1039	1039		526			RSHL2_22206	22206	RSHL2	526		CBX3_19013	19013	CBX3	526			_34121	34121		526		NKX6-3_513	513	NKX6-3	526
_400	400		527		DCTN6_36181	36181	DCTN6	527			_5217	5217		527		_638	638		527			_11492	11492		527		WDR59_8056	8056	WDR59	527
HIST1H1D_1014	1014	HIST1H1D	528		_34107	34107		528			NOX5_2681	2681	NOX5	528		_6240	6240		528			_327	327		528		GADD45GIP1_23091	23091	GADD45GIP1	528
C7orf44_18156	18156	C7orf44	529		_18555	18555		529			_29229	29229		529		HDLBP_163	163	HDLBP	529			_16389	16389		529		TRDMT1_7967	7967	TRDMT1	529
C17orf75_23657	23657	C17orf75	530		_21970	21970		530			FAM112B_36663	36663	FAM112B	530		CECR6_5763	5763	CECR6	530			TRIM9_92	92	TRIM9	530		GPR177_15945	15945	GPR177	530
UNC45B_26979	26979	UNC45B	531		POLR3K_18503	18503	POLR3K	531			_13275	13275		531		_5334	5334		531			TNFSF13_35755	35755	TNFSF13	531		GNB2L1_35663	35663	GNB2L1	531
WDR19_36440	36440	WDR19	532		_20923	20923		532			ZNF146_2915	2915	ZNF146	532		ZNF146_15459	15459	ZNF146	532			_16991	16991		532		HEY1_18444	18444	HEY1	532
LOC388789_14081	14081	LOC388789	533		RPL19_16594	16594	RPL19	533			_37482	37482		533		PHB_36628	36628	PHB	533			UCP1_136	136	UCP1	533		SRP9_23894	23894	SRP9	533
JARID1B_4881	4881	JARID1B	534		_11425	11425		534			_16031	16031		534		_15380	15380		534			_24132	24132		534		OPRD1_16626	16626	OPRD1	534
_32748	32748		535		PPP1R1C_34125	34125	PPP1R1C	535			CACNB2_13854	13854	CACNB2	535		TROVE2_9581	9581	TROVE2	535			_7694	7694		535		_2981	2981		535
_18515	18515		536		_6730	6730		536			CCDC127_504	504	CCDC127	536		CEBPE_8052	8052	CEBPE	536			CD47_23490	23490	CD47	536		_11551	11551		536
PCGF5_36822	36822	PCGF5	537		RPS25_22909	22909	RPS25	537			_36313	36313		537		C17orf37_18355	18355	C17orf37	537			CNNM1_16648	16648	CNNM1	537		ZNF193_12079	12079	ZNF193	537
SYT1_32964	32964	SYT1	538		_2314	2314		538			FSTL4_11785	11785	FSTL4	538		_3063	3063		538			C20orf78_5890	5890	C20orf78	538		_29729	29729		538
RASSF3_30222	30222	RASSF3	539		C1QTNF7_13036	13036	C1QTNF7	539			_10659	10659		539		_17665	17665		539			SRGAP3_4293	4293	SRGAP3	539		GJA10_5746	5746	GJA10	539
TTLL3_449	449	TTLL3	540		ID1_19834	19834	ID1	540			NDRG2_33453	33453	NDRG2	540		_10824	10824		540			KIAA0367_30702	30702	KIAA0367	540		RNASET2_1588	1588	RNASET2	540
EDG3_35183	35183	EDG3	541		_18100	18100		541			SAP30_4422	4422	SAP30	541		TAX1BP1_7962	7962	TAX1BP1	541			_28201	28201		541		_7653	7653		541
IGF2BP3_4233	4233	IGF2BP3	542		PLEKHG5_2835	2835	PLEKHG5	542			RGS3_27774	27774	RGS3	542		C6orf130_21398	21398	C6orf130	542			PUM2_4910	4910	PUM2	542		EIF2S2_21402	21402	EIF2S2	542
GUCY1A3_5990	5990	GUCY1A3	543		POLR2I_32259	32259	POLR2I	543			RPL23A_32769	32769	RPL23A	543		FOXK1_3122	3122	FOXK1	543			CCDC130_115	115	CCDC130	543		ZNF23_27217	27217	ZNF23	543
_11356	11356		544		TTLL3_449	449	TTLL3	544			DRD4_33753	33753	DRD4	544		PSPH_12892	12892	PSPH	544			_15914	15914		544		TIAM2_8391	8391	TIAM2	544
JMJD1C_17732	17732	JMJD1C	545		MEST_36971	36971	MEST	545			_17850	17850		545		RIF1_35331	35331	RIF1	545			NCAM2_30150	30150	NCAM2	545		FOXI1_2924	2924	FOXI1	545
_4663	4663		546		_24723	24723		546			UBN1_36249	36249	UBN1	546		COPS8_25254	25254	COPS8	546			CHRNA1_16019	16019	CHRNA1	546		C6orf65_19238	19238	C6orf65	546
_6645	6645		547		_18701	18701		547			_13300	13300		547		COMP_34616	34616	COMP	547			WTAP_23910	23910	WTAP	547		FOXK1_3122	3122	FOXK1	547
FAM20A_11112	11112	FAM20A	548		_9951	9951		548			SH3BP5_5743	5743	SH3BP5	548		KLK3_30154	30154	KLK3	548			_20340	20340		548		_6026	6026		548
_27511	27511		549		_14384	14384		549			PSMA8_18465	18465	PSMA8	549		_31874	31874		549			RPL13_6766	6766	RPL13	549		_33447	33447		549
CAPNS1_10428	10428	CAPNS1	550		P4HA1_26072	26072	P4HA1	550			_26644	26644		550		_29834	29834		550			LYL1_7957	7957	LYL1	550		FCRL3_13017	13017	FCRL3	550
_18100	18100		551		SLC13A3_31811	31811	SLC13A3	551			G3BP2_1907	1907	G3BP2	551		_8209	8209		551			ECE2_380	380	ECE2	551		_32137	32137		551
_21124	21124		552		GPX4_13107	13107	GPX4	552			RBM26_30139	30139	RBM26	552		ERGIC2_17322	17322	ERGIC2	552			_22231	22231		552		_13465	13465		552
_24387	24387		553		RPS9_20984	20984	RPS9	553			_20585	20585		553		NOX5_2681	2681	NOX5	553			_16153	16153		553		BOC_5081	5081	BOC	553
ATP1A2_11180	11180	ATP1A2	554		IFNB1_29615	29615	IFNB1	554			WDR35_15861	15861	WDR35	554		SON_18489	18489	SON	554			_2338	2338		554		PLCD4_165	165	PLCD4	554
_29393	29393		555		CMBL_17757	17757	CMBL	555			C16orf42_24306	24306	C16orf42	555		CYP24A1_3151	3151	CYP24A1	555			_24375	24375		555		_13295	13295		555
_7745	7745		556		_11550	11550		556			GLT8D1_35290	35290	GLT8D1	556		_21718	21718		556			_16380	16380		556		_3781	3781		556
_29651	29651		557		C14orf172_12285	12285	C14orf172	557			_3772	3772		557		_1532	1532		557			KIAA0802_3714	3714	KIAA0802	557		SNX26_20388	20388	SNX26	557
MLX_23658	23658	MLX	558		ATP1A2_11180	11180	ATP1A2	558			ULK4_572	572	ULK4	558		_11576	11576		558			SGCD_5172	5172	SGCD	558		IL17RC_1978	1978	IL17RC	558
POU4F2_17670	17670	POU4F2	559		YARS2_15231	15231	YARS2	559			_10123	10123		559		_22707	22707		559			HBE1_18640	18640	HBE1	559		_19266	19266		559
_34107	34107		560		ZFP14_10544	10544	ZFP14	560			STARD13_281	281	STARD13	560		_18747	18747		560			TUT1_27842	27842	TUT1	560		_28395	28395		560
_10036	10036		561		POPDC3_16732	16732	POPDC3	561			UPB1_14203	14203	UPB1	561		ZNF142_8104	8104	ZNF142	561			GRINA_22499	22499	GRINA	561		_18287	18287		561
LMAN2L_18190	18190	LMAN2L	562		_21067	21067		562			_18287	18287		562		PI3_30021	30021	PI3	562			_3029	3029		562		_10594	10594		562
_17224	17224		563		ZNF396_21784	21784	ZNF396	563			ARMET_11355	11355	ARMET	563		_9711	9711		563			PAX2_16509	16509	PAX2	563		NRCAM_4780	4780	NRCAM	563
_3759	3759		564		_31884	31884		564			BTF3L4_15197	15197	BTF3L4	564		ZDHHC17_2595	2595	ZDHHC17	564			C11orf58_28365	28365	C11orf58	564		RABGAP1_2363	2363	RABGAP1	564
_14805	14805		565		_6645	6645		565			MRPS18C_2838	2838	MRPS18C	565		_37406	37406		565			DDN_8614	8614	DDN	565		COIL_21360	21360	COIL	565
SLFNL1_32749	32749	SLFNL1	566		CLEC1A_8245	8245	CLEC1A	566			_11550	11550		566		_15788	15788		566			LOC138652_12819	12819	LOC138652	566		FKBP7_25923	25923	FKBP7	566
TMEM67_19332	19332	TMEM67	567		MGC39900_31817	31817	MGC39900	567			_3781	3781		567		LRIG3_23070	23070	LRIG3	567			CCDC112_36573	36573	CCDC112	567		FOXJ1_7303	7303	FOXJ1	567
_31083	31083		568		_32820	32820		568			ATP6V0A4_7963	7963	ATP6V0A4	568		KCNJ5_9597	9597	KCNJ5	568			ARID3B_23284	23284	ARID3B	568		_28980	28980		568
CAPN7_18294	18294	CAPN7	569		AMT_28609	28609	AMT	569			_5334	5334		569		_1937	1937		569			PDCL_1100	1100	PDCL	569		CCDC98_27931	27931	CCDC98	569
_7017	7017		570		EYA4_7991	7991	EYA4	570			FZR1_27559	27559	FZR1	570		_2380	2380		570			LAX1_17445	17445	LAX1	570		_5068	5068		570
_5070	5070		571		CREB3L1_18476	18476	CREB3L1	571			BARHL2_31727	31727	BARHL2	571		MRPL27_11111	11111	MRPL27	571			THSD4_13440	13440	THSD4	571		_2353	2353		571
_29608	29608		572		CYP2C8_12085	12085	CYP2C8	572			ZRANB2_10463	10463	ZRANB2	572		CRELD1_25583	25583	CRELD1	572			_11437	11437		572		GRM2_18533	18533	GRM2	572
_13079	13079		573		_17416	17416		573			NIPBL_16189	16189	NIPBL	573		SMYD2_4283	4283	SMYD2	573			NMRAL1_19245	19245	NMRAL1	573		_34633	34633		573
CREB3L1_18476	18476	CREB3L1	574		_15404	15404		574			_2627	2627		574		ZH2C2_32525	32525	ZH2C2	574			_13287	13287		574		PIGL_5616	5616	PIGL	574
_2627	2627		575		_12388	12388		575			LOC284701_16170	16170	LOC284701	575		PPP1R1C_34125	34125	PPP1R1C	575			_390	390		575		CRISP1_11985	11985	CRISP1	575
ISCU_8937	8937	ISCU	576		_34093	34093		576			SERPINC1_15069	15069	SERPINC1	576		ANGPTL7_2961	2961	ANGPTL7	576			HBD_2825	2825	HBD	576		_25227	25227		576
_17416	17416		577		_2862	2862		577			RAB8B_2876	2876	RAB8B	577		PLEKHG5_2835	2835	PLEKHG5	577			MYH14_10773	10773	MYH14	577		OGT_9010	9010	OGT	577
DCTN6_36181	36181	DCTN6	578		PCNXL2_33241	33241	PCNXL2	578			ZNF559_16532	16532	ZNF559	578		_20801	20801		578			_9245	9245		578		_28111	28111		578
_27499	27499		579		WDR86_1955	1955	WDR86	579			TRPM6_4890	4890	TRPM6	579		DGKB_17546	17546	DGKB	579			_36244	36244		579		MANBA_1703	1703	MANBA	579
_25083	25083		580		_12810	12810		580			CXXC1_9849	9849	CXXC1	580		_19640	19640		580			SLC13A3_25539	25539	SLC13A3	580		GCHFR_26199	26199	GCHFR	580
C14orf172_12285	12285	C14orf172	581		MUS81_17870	17870	MUS81	581			FOXM1_12685	12685	FOXM1	581		NQO2_2578	2578	NQO2	581			_16159	16159		581		GNL3L_16715	16715	GNL3L	581
_8328	8328		582		ENSA_12121	12121	ENSA	582			SORT1_9712	9712	SORT1	582		DYNLT1_30178	30178	DYNLT1	582			KLHL30_2977	2977	KLHL30	582		BTN2A2_2580	2580	BTN2A2	582
_5968	5968		583		_14805	14805		583			FAM86A_17428	17428	FAM86A	583		_32041	32041		583			TRPC4_1848	1848	TRPC4	583		KCNH6_6114	6114	KCNH6	583
CDCA7L_27950	27950	CDCA7L	584		CCNT2_6329	6329	CCNT2	584			TIGD2_749	749	TIGD2	584		PHLDB2_3513	3513	PHLDB2	584			MGC3207_5507	5507	MGC3207	584		_29398	29398		584
OXGR1_5136	5136	OXGR1	585		MRPL1_5292	5292	MRPL1	585			CNTNAP5_437	437	CNTNAP5	585		LSM1_17904	17904	LSM1	585			ZNF157_8972	8972	ZNF157	585		_8290	8290		585
_2862	2862		586		_5070	5070		586			_4789	4789		586		STEAP3_11919	11919	STEAP3	586			DHPS_861	861	DHPS	586		_6057	6057		586
ZNF545_30561	30561	ZNF545	587		CPT1C_5164	5164	CPT1C	587			ANGEL2_9904	9904	ANGEL2	587		BBS12_11741	11741	BBS12	587			TRAF2_8082	8082	TRAF2	587		C6orf130_21398	21398	C6orf130	587
GLT8D1_35290	35290	GLT8D1	588		SNN_14718	14718	SNN	588			CDX4_4175	4175	CDX4	588		SLC2A6_10657	10657	SLC2A6	588			BBS12_11741	11741	BBS12	588		LOC142937_30224	30224	LOC142937	588
_21599	21599		589		_32100	32100		589			_33219	33219		589		NDRG1_28441	28441	NDRG1	589			_26839	26839		589		C18orf43_1927	1927	C18orf43	589
_23065	23065		590		OR1B1_22561	22561	OR1B1	590			_7392	7392		590		_2891	2891		590			_18662	18662		590		_16531	16531		590
DDX25_15031	15031	DDX25	591		_24858	24858		591			WBSCR27_1300	1300	WBSCR27	591		SYTL1_19181	19181	SYTL1	591			CCDC44_36385	36385	CCDC44	591		VILL_12070	12070	VILL	591
PSPH_12892	12892	PSPH	592		_18532	18532		592			C3orf56_5415	5415	C3orf56	592		_694	694		592			_6694	6694		592		PHF17_53	53	PHF17	592
POLR2I_32259	32259	POLR2I	593		KIAA0913_15168	15168	KIAA0913	593			MCART2_360	360	MCART2	593		KIAA1324L_16876	16876	KIAA1324L	593			ZKSCAN1_15020	15020	ZKSCAN1	593		_22871	22871		593
_13921	13921		594		LOC439992_30638	30638	LOC439992	594			KCNAB2_25909	25909	KCNAB2	594		RPL32_24675	24675	RPL32	594			_11562	11562		594		_23599	23599		594
ZP1_11385	11385	ZP1	595		_3542	3542		595			GFM2_27164	27164	GFM2	595		UPK1B_27598	27598	UPK1B	595			LOC348262_12972	12972	LOC348262	595		_6544	6544		595
_9819	9819		596		PPP3CA_8961	8961	PPP3CA	596			HCRTR1_16653	16653	HCRTR1	596		DENND1A_12730	12730	DENND1A	596			FAM91A2_8585	8585	FAM91A2	596		CHAT_30617	30617	CHAT	596
GRM2_18533	18533	GRM2	597		RASAL2_5534	5534	RASAL2	597			THSD1_5794	5794	THSD1	597		AGGF1_16185	16185	AGGF1	597			ITSN2_16624	16624	ITSN2	597		_19309	19309		597
_13125	13125		598		_33127	33127		598			FFAR1_5724	5724	FFAR1	598		PPP1R3F_32170	32170	PPP1R3F	598			_17416	17416		598		DNAJC4_2492	2492	DNAJC4	598
BSN_29505	29505	BSN	599		_8290	8290		599			ELK1_15919	15919	ELK1	599		LOC388789_14081	14081	LOC388789	599			_35852	35852		599		STARD3NL_26667	26667	STARD3NL	599
FAM24B_8588	8588	FAM24B	600		AHCY_4805	4805	AHCY	600			PHLDB1_21967	21967	PHLDB1	600		TIGD2_749	749	TIGD2	600			PLP1_18254	18254	PLP1	600		_7032	7032		600
_32987	32987		601		_22703	22703		601			PHB_36628	36628	PHB	601		EFHC1_3997	3997	EFHC1	601			_18722	18722		601		_6854	6854		601
XRCC5_19655	19655	XRCC5	602		RPUSD4_29528	29528	RPUSD4	602			CACNA1C_16818	16818	CACNA1C	602		PDGFRL_35387	35387	PDGFRL	602			NUP54_1903	1903	NUP54	602		_1846	1846		602
GNRHR2_24270	24270	GNRHR2	603		_562	562		603			_545	545		603		FAM32A_19716	19716	FAM32A	603			OPTC_23982	23982	OPTC	603		HCRTR1_16653	16653	HCRTR1	603
SCNM1_20871	20871	SCNM1	604		_6028	6028		604			CDK5R2_16284	16284	CDK5R2	604		_18314	18314		604			_3879	3879		604		SORT1_9712	9712	SORT1	604
_27364	27364		605		WDR35_15861	15861	WDR35	605			_12388	12388		605		IL18BP_300	300	IL18BP	605			MSH3_5640	5640	MSH3	605		_12254	12254		605
_34115	34115		606		_18515	18515		606			TIAM2_8391	8391	TIAM2	606		FAM53A_6913	6913	FAM53A	606			SLC35E2_5293	5293	SLC35E2	606		NLRP14_5161	5161	NLRP14	606
_8290	8290		607		OR52A5_23345	23345	OR52A5	607			TASP1_21240	21240	TASP1	607		_5011	5011		607			FLJ44796_11602	11602	FLJ44796	607		_35120	35120		607
_13143	13143		608		_149	149		608			ZDHHC11_6701	6701	ZDHHC11	608		_23388	23388		608			_19016	19016		608		_33335	33335		608
C20orf112_26722	26722	C20orf112	609		PCGF5_36822	36822	PCGF5	609			_13145	13145		609		_19110	19110		609			BCCIP_911	911	BCCIP	609		MSH3_5640	5640	MSH3	609
BMP1_17038	17038	BMP1	610		KCNA6_4274	4274	KCNA6	610			TRIM9_12636	12636	TRIM9	610		_29646	29646		610			C4orf20_7191	7191	C4orf20	610		SLC30A5_21549	21549	SLC30A5	610
DRD1_8306	8306	DRD1	611		_20340	20340		611			_5391	5391		611		HIST1H1D_1014	1014	HIST1H1D	611			ABLIM2_2850	2850	ABLIM2	611		RPRML_7790	7790	RPRML	611
_13003	13003		612		_30079	30079		612			_6914	6914		612		MYO15A_4786	4786	MYO15A	612			MLL2_2792	2792	MLL2	612		_5022	5022		612
DRD4_33753	33753	DRD4	613		_32621	32621		613			PI3_30021	30021	PI3	613		DNALI1_1284	1284	DNALI1	613			_13318	13318		613		C3orf15_3293	3293	C3orf15	613
_21970	21970		614		TEX101_12017	12017	TEX101	614			_23373	23373		614		_29342	29342		614			AP1S3_423	423	AP1S3	614		_21841	21841		614
GCH1_267	267	GCH1	615		GSTO2_18063	18063	GSTO2	615			_664	664		615		PLEKHG2_11188	11188	PLEKHG2	615			RASGEF1A_3660	3660	RASGEF1A	615		CLEC4C_1399	1399	CLEC4C	615
HBD_2825	2825	HBD	616		_12539	12539		616			_16321	16321		616		KRT36_35102	35102	KRT36	616			_37375	37375		616		_10036	10036		616
VPS8_2012	2012	VPS8	617		STK36_5974	5974	STK36	617			IL17RC_27155	27155	IL17RC	617		_11551	11551		617			MRPL27_17383	17383	MRPL27	617		ANKRD9_9855	9855	ANKRD9	617
GJB1_13914	13914	GJB1	618		_9382	9382		618			_12951	12951		618		EPDR1_16524	16524	EPDR1	618			_8541	8541		618		C6orf35_11174	11174	C6orf35	618
_32583	32583		619		_18637	18637		619			UBC_20016	20016	UBC	619		OPTC_23982	23982	OPTC	619			RABGAP1_2363	2363	RABGAP1	619		SARDH_16661	16661	SARDH	619
SPRY1_5988	5988	SPRY1	620		_3849	3849		620			_35622	35622		620		_3467	3467		620			_3376	3376		620		RBBP9_2422	2422	RBBP9	620
SARS2_217	217	SARS2	621		_33121	33121		621			SMR3A_18955	18955	SMR3A	621		C3orf23_10132	10132	C3orf23	621			PTPRN2_6706	6706	PTPRN2	621		_6967	6967		621
TSGA14_18250	18250	TSGA14	622		_11689	11689		622			SNRPB2_1016	1016	SNRPB2	622		EPB49_4370	4370	EPB49	622			_7529	7529		622		ZNF302_13397	13397	ZNF302	622
CIRBP_9499	9499	CIRBP	623		SON_18489	18489	SON	623			_3548	3548		623		PAIP2_25281	25281	PAIP2	623			NPAS4_18670	18670	NPAS4	623		LAX1_17445	17445	LAX1	623
_19539	19539		624		GTF2E2_25915	25915	GTF2E2	624			_3136	3136		624		TMEM101_29876	29876	TMEM101	624			_16358	16358		624		FLJ22374_1288	1288	FLJ22374	624
TGFBR2_12247	12247	TGFBR2	625		C20orf79_5765	5765	C20orf79	625			CYCS_5316	5316	CYCS	625		SFRS11_23785	23785	SFRS11	625			C8orf31_5392	5392	C8orf31	625		KCND3_5187	5187	KCND3	625
YARS2_15231	15231	YARS2	626		_25783	25783		626			OR2A12_13172	13172	OR2A12	626		_2920	2920		626			_5997	5997		626		ZMYM3_13714	13714	ZMYM3	626
_32878	32878		627		IHPK2_20426	20426	IHPK2	627			LOC400590_32768	32768	LOC400590	627		HSPA1B_18110	18110	HSPA1B	627			EEF1A1_28669	28669	EEF1A1	627		_6283	6283		627
PFN2_29047	29047	PFN2	628		SMARCA5_13261	13261	SMARCA5	628			_23311	23311		628		_17097	17097		628			FLJ22374_1288	1288	FLJ22374	628		_387	387		628
_10029	10029		629		_13003	13003		629			_19950	19950		629		_4879	4879		629			_637	637		629		IDS_7852	7852	IDS	629
BUD13_20714	20714	BUD13	630		CASR_30591	30591	CASR	630			CPZ_921	921	CPZ	630		IL17RE_8250	8250	IL17RE	630			_24920	24920		630		_7093	7093		630
_32134	32134		631		_1969	1969		631			_6854	6854		631		FBXW8_2997	2997	FBXW8	631			DSG4_2999	2999	DSG4	631		CCIN_1791	1791	CCIN	631
C1orf107_21433	21433	C1orf107	632		ATPAF2_12365	12365	ATPAF2	632			FNDC1_35783	35783	FNDC1	632		MLX_23658	23658	MLX	632			C16orf42_24306	24306	C16orf42	632		C11orf16_5237	5237	C11orf16	632
COCH_26870	26870	COCH	633		COL13A1_4793	4793	COL13A1	633			NEBL_51	51	NEBL	633		LCN6_2940	2940	LCN6	633			_3039	3039		633		SGCD_5172	5172	SGCD	633
_16218	16218		634		NDUFA12L_3640	3640	NDUFA12L	634			_2189	2189		634		FAM13A1_12881	12881	FAM13A1	634			CASP3_31866	31866	CASP3	634		_6905	6905		634
GPR25_590	590	GPR25	635		TMEM45A_21156	21156	TMEM45A	635			SRP68_30360	30360	SRP68	635		_15234	15234		635			RHBDL3_1923	1923	RHBDL3	635		SFRS6_36291	36291	SFRS6	635
_3849	3849		636		MST1_19449	19449	MST1	636			SFRS6_36291	36291	SFRS6	636		CLDN10_8928	8928	CLDN10	636			_11325	11325		636		_5224	5224		636
CASR_30591	30591	CASR	637		RPL5_22176	22176	RPL5	637			_16153	16153		637		RAB4A_18462	18462	RAB4A	637			CSAD_34842	34842	CSAD	637		C1orf160_6633	6633	C1orf160	637
MPG_106	106	MPG	638		SNHG5_8349	8349	SNHG5	638			FGD3_6514	6514	FGD3	638		TTC5_9727	9727	TTC5	638			FGFR1OP2_15043	15043	FGFR1OP2	638		SIPA1L3_17369	17369	SIPA1L3	638
COL9A3_1650	1650	COL9A3	639		TTC5_9727	9727	TTC5	639			_33436	33436		639		MMP11_12630	12630	MMP11	639			NME2_2622	2622	NME2	639		_5801	5801		639
_26311	26311		640		DDX25_15031	15031	DDX25	640			H2BFWT_104	104	H2BFWT	640		SCYL3_9610	9610	SCYL3	640			MFAP2_17425	17425	MFAP2	640		_15320	15320		640
TOB2_13162	13162	TOB2	641		OR9A4_1429	1429	OR9A4	641			_19997	19997		641		RPL13A_23886	23886	RPL13A	641			LNX1_3185	3185	LNX1	641		TPP2_13633	13633	TPP2	641
HOXD8_24184	24184	HOXD8	642		HAND1_11911	11911	HAND1	642			TERF2IP_4454	4454	TERF2IP	642		DNTTIP1_12759	12759	DNTTIP1	642			RPL11_364	364	RPL11	642		_22645	22645		642
CTBP2_21818	21818	CTBP2	643		RPS6_23051	23051	RPS6	643			UBXD5_36521	36521	UBXD5	643		CD209_3994	3994	CD209	643			MAP3K4_3981	3981	MAP3K4	643		_2475	2475		643
SLC37A4_12875	12875	SLC37A4	644		_32134	32134		644			_27511	27511		644		_16991	16991		644			DCAKD_2969	2969	DCAKD	644		SOHLH2_7266	7266	SOHLH2	644
_8239	8239		645		_11618	11618		645			_19524	19524		645		SCT_21210	21210	SCT	645			_4062	4062		645		NUDT16L1_20957	20957	NUDT16L1	645
_11722	11722		646		_8239	8239		646			RASL10B_353	353	RASL10B	646		_14283	14283		646			_4952	4952		646		RPL38_19437	19437	RPL38	646
TWISTNB_23646	23646	TWISTNB	647		NIF3L1_8789	8789	NIF3L1	647			_299	299		647		C19orf55_13890	13890	C19orf55	647			NDST3_16966	16966	NDST3	647		_2162	2162		647
WDR35_9589	9589	WDR35	648		RNF13_14176	14176	RNF13	648			_17627	17627		648		_5170	5170		648			PTCH1_26925	26925	PTCH1	648		MFRP_12876	12876	MFRP	648
SIRPB1_413	413	SIRPB1	649		OXGR1_5136	5136	OXGR1	649			PIP5K3_4075	4075	PIP5K3	649		COIL_21360	21360	COIL	649			_11522	11522		649		_35248	35248		649
UCHL1_37277	37277	UCHL1	650		_16169	16169		650			C10orf129_18517	18517	C10orf129	650		KCNH3_8136	8136	KCNH3	650			COPZ2_12547	12547	COPZ2	650		C12orf41_23865	23865	C12orf41	650
hCG_21078_25726	25726	hCG_21078	651		_9358	9358		651			_2743	2743		651		TTBK1_10571	10571	TTBK1	651			TWISTNB_23646	23646	TWISTNB	651		CHRNA1_16019	16019	CHRNA1	651
_16507	16507		652		_12381	12381		652			_3062	3062		652		BAG4_19263	19263	BAG4	652			NIP7_24570	24570	NIP7	652		_18701	18701		652
_27847	27847		653		C17orf75_23657	23657	C17orf75	653			IRX4_11913	11913	IRX4	653		ITGA9_4291	4291	ITGA9	653			SMEK3P_388	388	SMEK3P	653		_8548	8548		653
SNCAIP_3952	3952	SNCAIP	654		ACP1_17617	17617	ACP1	654			DDIT4L_31743	31743	DDIT4L	654		ROBO1_18620	18620	ROBO1	654			SCOC_34926	34926	SCOC	654		C1orf9_2433	2433	C1orf9	654
CUTA_150	150	CUTA	655		ZNF428_24561	24561	ZNF428	655			KIAA1086_7171	7171	KIAA1086	655		APBA2BP_26106	26106	APBA2BP	655			FBXO11_5818	5818	FBXO11	655		COL4A2_27744	27744	COL4A2	655
_18094	18094		656		DNAH10_29598	29598	DNAH10	656			_24297	24297		656		_20800	20800		656			_29646	29646		656		CDX4_4175	4175	CDX4	656
GSTO2_18063	18063	GSTO2	657		UBXD8_18183	18183	UBXD8	657			AGGF1_16185	16185	AGGF1	657		B3GALNT2_5966	5966	B3GALNT2	657			_18067	18067		657		GRINA_22499	22499	GRINA	657
CTHRC1_3650	3650	CTHRC1	658		_4608	4608		658			_5889	5889		658		AFF3_2720	2720	AFF3	658			VEZT_1589	1589	VEZT	658		DHRS9_1617	1617	DHRS9	658
_26610	26610		659		_31267	31267		659			MEIS2_5005	5005	MEIS2	659		_18463	18463		659			C14orf44_23171	23171	C14orf44	659		_25030	25030		659
NTN4_14943	14943	NTN4	660		CIRBP_9499	9499	CIRBP	660			_34633	34633		660		HCFC1R1_25194	25194	HCFC1R1	660			ZNF502_34967	34967	ZNF502	660		KCTD6_2921	2921	KCTD6	660
_11425	11425		661		MLX_23658	23658	MLX	661			SLC12A3_18070	18070	SLC12A3	661		KLHL14_15546	15546	KLHL14	661			CCDC18_4928	4928	CCDC18	661		SNX2_20181	20181	SNX2	661
C16orf42_24306	24306	C16orf42	662		DUSP19_30279	30279	DUSP19	662			_23259	23259		662		_22716	22716		662			_12858	12858		662		GLCCI1_16682	16682	GLCCI1	662
ZNF567_8472	8472	ZNF567	663		NCAM2_36422	36422	NCAM2	663			COPS4_31694	31694	COPS4	663		MPP3_18416	18416	MPP3	663			ZNF791_29637	29637	ZNF791	663		MRPL27_17383	17383	MRPL27	663
CYP4F8_6093	6093	CYP4F8	664		TWISTNB_23646	23646	TWISTNB	664			TMEM68_5276	5276	TMEM68	664		_6694	6694		664			_260	260		664		ERO1LB_18092	18092	ERO1LB	664
_29398	29398		665		BDP1_2729	2729	BDP1	665			_32292	32292		665		_1039	1039		665			_25165	25165		665		C1QTNF3_18185	18185	C1QTNF3	665
PDZRN3_15092	15092	PDZRN3	666		C16orf42_24306	24306	C16orf42	666			_3543	3543		666		CCDC34_32280	32280	CCDC34	666			AKR1D1_224	224	AKR1D1	666		RPS25_7439	7439	RPS25	666
_1454	1454		667		_9245	9245		667			ZDHHC11_12470	12470	ZDHHC11	667		_16592	16592		667			CAMLG_20105	20105	CAMLG	667		BBS4_8971	8971	BBS4	667
MST1_19449	19449	MST1	668		EEF1G_21042	21042	EEF1G	668			_15683	15683		668		C12orf43_23975	23975	C12orf43	668			_8181	8181		668		FRMPD4_16270	16270	FRMPD4	668
_32811	32811		669		POU4F2_17670	17670	POU4F2	669			ARL1_12733	12733	ARL1	669		KIAA0367_30702	30702	KIAA0367	669			COG5_13837	13837	COG5	669		_10163	10163		669
C20orf194_1637	1637	C20orf194	670		DCN_19608	19608	DCN	670			DECR2_107	107	DECR2	670		XRCC5_19655	19655	XRCC5	670			THSD3_18913	18913	THSD3	670		CRYGC_2756	2756	CRYGC	670
_28194	28194		671		_21599	21599		671			AGA_3936	3936	AGA	671		_23065	23065		671			_25004	25004		671		_477	477		671
CENTD2_19433	19433	CENTD2	672		GCKR_13388	13388	GCKR	672			DCN_792	792	DCN	672		_3029	3029		672			_8515	8515		672		ARHGEF15_6492	6492	ARHGEF15	672
LRIG3_23070	23070	LRIG3	673		NHEJ1_26327	26327	NHEJ1	673			RPL31P10_22160	22160	RPL31P10	673		GSTO2_18063	18063	GSTO2	673			TRIAP1_19412	19412	TRIAP1	673		_9688	9688		673
VAMP2_29557	29557	VAMP2	674		MYO15B_13799	13799	MYO15B	674			_12478	12478		674		_28395	28395		674			RALGPS1_317	317	RALGPS1	674		ATP10B_2861	2861	ATP10B	674
_27523	27523		675		EPS15L1_19875	19875	EPS15L1	675			PHF3_22913	22913	PHF3	675		DPH3B_29491	29491	DPH3B	675			_17081	17081		675		C17orf37_18355	18355	C17orf37	675
GPX2_12424	12424	GPX2	676		_16700	16700		676			MAD2L1_18530	18530	MAD2L1	676		C10orf129_18517	18517	C10orf129	676			_2611	2611		676		_15725	15725		676
PPP1R1C_34125	34125	PPP1R1C	677		_24250	24250		677			SPCS1_29269	29269	SPCS1	677		_2685	2685		677			ZNF643_4880	4880	ZNF643	677		CSTF3_4744	4744	CSTF3	677
SUMF2_19062	19062	SUMF2	678		RPLP0P2_35850	35850	RPLP0P2	678			ANKS3_2137	2137	ANKS3	678		C6orf199_8277	8277	C6orf199	678			PSG11_2167	2167	PSG11	678		GFM2_27164	27164	GFM2	678
ZNF420_10795	10795	ZNF420	679		ADM_1180	1180	ADM	679			CRELD1_25583	25583	CRELD1	679		VPS25_9679	9679	VPS25	679			IMPDH2_24221	24221	IMPDH2	679		SFRS11_23785	23785	SFRS11	679
_24291	24291		680		_3516	3516		680			C20orf52_2586	2586	C20orf52	680		MMP24_2589	2589	MMP24	680			OR5L2_6882	6882	OR5L2	680		_12471	12471		680
_30635	30635		681		C1orf103_18222	18222	C1orf103	681			_28221	28221		681		NLRP4_3520	3520	NLRP4	681			PRKD3_33092	33092	PRKD3	681		INSM1_5333	5333	INSM1	681
HNRPDL_18454	18454	HNRPDL	682		_19539	19539		682			ATP10A_158	158	ATP10A	682		_22359	22359		682			ZNF471_32676	32676	ZNF471	682		C7orf41_8589	8589	C7orf41	682
MSH3_5640	5640	MSH3	683		_18754	18754		683			_5307	5307		683		SPRED2_16930	16930	SPRED2	683			MRPS9_7369	7369	MRPS9	683		CNTN6_4998	4998	CNTN6	683
_3818	3818		684		LSM1_17904	17904	LSM1	684			C10orf137_32271	32271	C10orf137	684		C10orf90_12187	12187	C10orf90	684			_446	446		684		BUB3_16895	16895	BUB3	684
_9382	9382		685		TAF5_7457	7457	TAF5	685			TEX14_32337	32337	TEX14	685		GABARAPL2_29212	29212	GABARAPL2	685			_8803	8803		685		_327	327		685
_10712	10712		686		_10409	10409		686			NUF2_13694	13694	NUF2	686		_387	387		686			_22550	22550		686		MLF1_22658	22658	MLF1	686
MRPS12_22198	22198	MRPS12	687		_13921	13921		687			ATP10B_2861	2861	ATP10B	687		_23259	23259		687			TNFRSF13B_16593	16593	TNFRSF13B	687		POGZ_5853	5853	POGZ	687
DUSP26_35565	35565	DUSP26	688		TSGA14_18250	18250	TSGA14	688			TNFRSF14_3591	3591	TNFRSF14	688		_11414	11414		688			C12orf24_145	145	C12orf24	688		PHF19_180	180	PHF19	688
_16925	16925		689		SLC30A5_27821	27821	SLC30A5	689			GLP1R_4852	4852	GLP1R	689		ESF1_14966	14966	ESF1	689			KSR1_17600	17600	KSR1	689		TEF_3700	3700	TEF	689
FXYD7_16045	16045	FXYD7	690		ARHGAP20_19148	19148	ARHGAP20	690			TRIM9_92	92	TRIM9	690		C8B_15701	15701	C8B	690			ZNF273_10430	10430	ZNF273	690		ICOS_34996	34996	ICOS	690
_4683	4683		691		NLE1_25137	25137	NLE1	691			FAM24B_8588	8588	FAM24B	691		MADCAM1_18901	18901	MADCAM1	691			_7392	7392		691		_10320	10320		691
FAM3D_5135	5135	FAM3D	692		ARHGAP19_6086	6086	ARHGAP19	692			BDKRB2_37302	37302	BDKRB2	692		RPS27_23717	23717	RPS27	692			PHIP_29188	29188	PHIP	692		OR7G2_6870	6870	OR7G2	692
DUSP19_30279	30279	DUSP19	693		SLIT2_342	342	SLIT2	693			_11990	11990		693		RGS3_27774	27774	RGS3	693			POPDC3_16732	16732	POPDC3	693		MYO18B_2632	2632	MYO18B	693
ID1_19834	19834	ID1	694		CDK5R2_16284	16284	CDK5R2	694			_22637	22637		694		_37049	37049		694			TERF2IP_4454	4454	TERF2IP	694		FRMD4A_17604	17604	FRMD4A	694
_17868	17868		695		HOMER2_29117	29117	HOMER2	695			MXI1_10376	10376	MXI1	695		NUP210_1047	1047	NUP210	695			RNASEL_2662	2662	RNASEL	695		GLP1R_4852	4852	GLP1R	695
CCDC8_1369	1369	CCDC8	696		_23854	23854		696			KIAA0350_18052	18052	KIAA0350	696		RPL23A_32769	32769	RPL23A	696			_22874	22874		696		ZNF313_1796	1796	ZNF313	696
_25004	25004		697		HBQ1_29073	29073	HBQ1	697			_9272	9272		697		_32328	32328		697			UTX_8228	8228	UTX	697		_4787	4787		697
PEMT_12823	12823	PEMT	698		BZW2_22270	22270	BZW2	698			ANKMY2_11883	11883	ANKMY2	698		_22683	22683		698			MMP24_12361	12361	MMP24	698		PNMT_12083	12083	PNMT	698
_656	656		699		UBQLNL_33584	33584	UBQLNL	699			TMEM157_32001	32001	TMEM157	699		HFE_13	13	HFE	699			C9orf4_321	321	C9orf4	699		TSHR_5914	5914	TSHR	699
_4294	4294		700		COPZ2_12547	12547	COPZ2	700			_18314	18314		700		C16orf48_36289	36289	C16orf48	700			_18717	18717		700		_16988	16988		700
PRDM2_3401	3401	PRDM2	701		_200	200		701			_17223	17223		701		CTBP2_21818	21818	CTBP2	701			HSPBAP1_10769	10769	HSPBAP1	701		IMPDH2_24221	24221	IMPDH2	701
BDP1_2729	2729	BDP1	702		C20orf103_7288	7288	C20orf103	702			_22756	22756		702		C3orf50_18702	18702	C3orf50	702			TEX101_5745	5745	TEX101	702		ZFHX4_5382	5382	ZFHX4	702
CCDC3_3557	3557	CCDC3	703		_8493	8493		703			_7653	7653		703		KIAA1212_29842	29842	KIAA1212	703			_8456	8456		703		_24983	24983		703
NQO1_28994	28994	NQO1	704		_17894	17894		704			DLSTP_8808	8808	DLSTP	704		NUPL2_37161	37161	NUPL2	704			_12810	12810		704		GPR25_590	590	GPR25	704
HHLA2_7997	7997	HHLA2	705		_18722	18722		705			C17orf79_1268	1268	C17orf79	705		BACH1_22398	22398	BACH1	705			ALKBH8_7356	7356	ALKBH8	705		SYNGR1_15894	15894	SYNGR1	705
PHIP_29188	29188	PHIP	706		_13125	13125		706			SOD1_37208	37208	SOD1	706		PCOLCE_2473	2473	PCOLCE	706			IQCG_1725	1725	IQCG	706		IFT81_2552	2552	IFT81	706
OPTC_17710	17710	OPTC	707		_8810	8810		707			PLEKHA5_2376	2376	PLEKHA5	707		LOC142937_30224	30224	LOC142937	707			SFRS6_36291	36291	SFRS6	707		PLA2R1_17675	17675	PLA2R1	707
_15528	15528		708		TRIAP1_19412	19412	TRIAP1	708			_11689	11689		708		TGFBR2_12247	12247	TGFBR2	708			RNUXA_9926	9926	RNUXA	708		FLJ44796_11602	11602	FLJ44796	708
_16700	16700		709		_8523	8523		709			KIAA1797_12058	12058	KIAA1797	709		EPS8L3_12195	12195	EPS8L3	709			_4779	4779		709		_7058	7058		709
C19orf50_23644	23644	C19orf50	710		_10107	10107		710			DDHD2_29070	29070	DDHD2	710		NPBWR2_17486	17486	NPBWR2	710			EIF2S2_21402	21402	EIF2S2	710		DEFB127_1641	1641	DEFB127	710
_7731	7731		711		_15528	15528		711			MBD2_5776	5776	MBD2	711		BTN2A3_8849	8849	BTN2A3	711			_26640	26640		711		FUBP3_3268	3268	FUBP3	711
MSLN_17357	17357	MSLN	712		_10975	10975		712			_7287	7287		712		IXL_817	817	IXL	712			_5068	5068		712		FAM117A_26065	26065	FAM117A	712
PLEKHG5_2835	2835	PLEKHG5	713		CLDN9_18742	18742	CLDN9	713			TPO_8003	8003	TPO	713		_1502	1502		713			_19797	19797		713		PKD2L1_18947	18947	PKD2L1	713
_21819	21819		714		_4836	4836		714			OC90_1061	1061	OC90	714		RPL13_6766	6766	RPL13	714			ZNF576_8071	8071	ZNF576	714		_4937	4937		714
HOMER2_29117	29117	HOMER2	715		C16orf45_20159	20159	C16orf45	715			SLCO3A1_24844	24844	SLCO3A1	715		ACRBP_7201	7201	ACRBP	715			TMEM101_29876	29876	TMEM101	715		_1420	1420		715
_15234	15234		716		CDX4_4175	4175	CDX4	716			PRDM9_28734	28734	PRDM9	716		_29003	29003		716			KCNA5_4166	4166	KCNA5	716		_6986	6986		716
COMP_34616	34616	COMP	717		PSPH_12892	12892	PSPH	717			ART3_12196	12196	ART3	717		ZSCAN1_2775	2775	ZSCAN1	717			_13037	13037		717		PDE5A_335	335	PDE5A	717
IER3_30092	30092	IER3	718		_27511	27511		718			KIAA0355_5234	5234	KIAA0355	718		RPS27_6182	6182	RPS27	718			OR7G2_6870	6870	OR7G2	718		ADCY4_7305	7305	ADCY4	718
_33011	33011		719		ROPN1_18062	18062	ROPN1	719			_61	61		719		CNOT2_27584	27584	CNOT2	719			C17orf71_2130	2130	C17orf71	719		_5542	5542		719
_24121	24121		720		_26453	26453		720			PSPH_12892	12892	PSPH	720		_6814	6814		720			ALS2CR11_2787	2787	ALS2CR11	720		MUC4_19158	19158	MUC4	720
KIAA0913_15168	15168	KIAA0913	721		ERCC2_6385	6385	ERCC2	721			LZTR2_17436	17436	LZTR2	721		QARS_22567	22567	QARS	721			ZNF12_27945	27945	ZNF12	721		FGFR4_27125	27125	FGFR4	721
C1orf103_18222	18222	C1orf103	722		TIMM50_32258	32258	TIMM50	722			DNAJB1_20651	20651	DNAJB1	722		MAMDC1_345	345	MAMDC1	722			_1842	1842		722		MUC3B_5296	5296	MUC3B	722
_15404	15404		723		NME2_2622	2622	NME2	723			DACT3_19382	19382	DACT3	723		SF3B3_2923	2923	SF3B3	723			GPATCH1_4913	4913	GPATCH1	723		TMEM45A_21156	21156	TMEM45A	723
GNL3_15393	15393	GNL3	724		SIRPB1_413	413	SIRPB1	724			RUNDC1_17817	17817	RUNDC1	724		NUP35_17735	17735	NUP35	724			MTFR1_11017	11017	MTFR1	724		CHERP_5545	5545	CHERP	724
CYP51A1_15681	15681	CYP51A1	725		_2615	2615		725			TTC5_9727	9727	TTC5	725		SFRS10_30114	30114	SFRS10	725			_13834	13834		725		ZNF614_16043	16043	ZNF614	725
TEX14_32337	32337	TEX14	726		GCK_22861	22861	GCK	726			ERGIC1_17403	17403	ERGIC1	726		_12631	12631		726			GFER_1026	1026	GFER	726		SPCS3_6518	6518	SPCS3	726
ACP1_17617	17617	ACP1	727		COPS3_22304	22304	COPS3	727			BBX_6433	6433	BBX	727		RPS6KA6_4748	4748	RPS6KA6	727			LSS_4379	4379	LSS	727		RAD17_5911	5911	RAD17	727
_31951	31951		728		NLRP4_34968	34968	NLRP4	728			_3063	3063		728		_515	515		728			RPS25_7439	7439	RPS25	728		MYO7A_11303	11303	MYO7A	728
PPP1R14A_2919	2919	PPP1R14A	729		POLR3B_21182	21182	POLR3B	729			_34814	34814		729		AKAP8L_14122	14122	AKAP8L	729			GPR172B_5751	5751	GPR172B	729		CNR1_11936	11936	CNR1	729
ST3GAL3_18306	18306	ST3GAL3	730		EIF3S12_3069	3069	EIF3S12	730			SMYD2_4283	4283	SMYD2	730		C16orf75_21706	21706	C16orf75	730			C6orf32_16606	16606	C6orf32	730		C4orf20_7191	7191	C4orf20	730
_16917	16917		731		REXO4_6669	6669	REXO4	731			TNRC6A_15760	15760	TNRC6A	731		_19997	19997		731			GAGE1_2391	2391	GAGE1	731		GPATCH1_4913	4913	GPATCH1	731
C13orf30_4652	4652	C13orf30	732		DCP1A_11457	11457	DCP1A	732			_588	588		732		_664	664		732			ARHGAP9_1008	1008	ARHGAP9	732		MYH7B_2405	2405	MYH7B	732
KCNJ2_16663	16663	KCNJ2	733		E2F6_35859	35859	E2F6	733			CTNNB1_19388	19388	CTNNB1	733		HS1BP3_34677	34677	HS1BP3	733			_7058	7058		733		KLHL21_13020	13020	KLHL21	733
_3336	3336		734		_26271	26271		734			_33544	33544		734		SDCCAG10_31000	31000	SDCCAG10	734			PEG10_31749	31749	PEG10	734		OBFC1_2479	2479	OBFC1	734
EYA4_7991	7991	EYA4	735		TTC26_18936	18936	TTC26	735			LDB2_6070	6070	LDB2	735		_2585	2585		735			HSDL1_18926	18926	HSDL1	735		TBCA_2051	2051	TBCA	735
UNC13A_13800	13800	UNC13A	736		CECR6_5763	5763	CECR6	736			CASP3_412	412	CASP3	736		GAL3ST2_4277	4277	GAL3ST2	736			ATP9B_16210	16210	ATP9B	736		IKBKAP_2394	2394	IKBKAP	736
OR2A12_13172	13172	OR2A12	737		FRS2_23258	23258	FRS2	737			BCL2L12_5721	5721	BCL2L12	737		KIF13B_8642	8642	KIF13B	737			_8548	8548		737		_5049	5049		737
DUSP12_4766	4766	DUSP12	738		IFNA8_18218	18218	IFNA8	738			A1BG_2542	2542	A1BG	738		AGA_3936	3936	AGA	738			RPL24_31517	31517	RPL24	738		_23237	23237		738
RNPS1_9982	9982	RNPS1	739		MREG_29177	29177	MREG	739			RHOT2_17603	17603	RHOT2	739		_548	548		739			CNTNAP4_30994	30994	CNTNAP4	739		_32856	32856		739
OR9Q1_18566	18566	OR9Q1	740		_14637	14637		740			C17orf48_1376	1376	C17orf48	740		EHBP1L1_27144	27144	EHBP1L1	740			CYP4F8_6093	6093	CYP4F8	740		IRX4_11913	11913	IRX4	740
_33435	33435		741		_31981	31981		741			ZH2C2_1161	1161	ZH2C2	741		ZMYND10_1	1	ZMYND10	741			DRD4_33753	33753	DRD4	741		_18267	18267		741
ANKRA2_13052	13052	ANKRA2	742		_28922	28922		742			RPUSD3_8285	8285	RPUSD3	742		TFEB_7990	7990	TFEB	742			DCN_792	792	DCN	742		_5384	5384		742
MGST1_29800	29800	MGST1	743		CEP350_7362	7362	CEP350	743			TAX1BP1_7962	7962	TAX1BP1	743		GML_4921	4921	GML	743			KNG1_4864	4864	KNG1	743		NDUFB7_19029	19029	NDUFB7	743
C11orf48_16161	16161	C11orf48	744		HNRPDL_18454	18454	HNRPDL	744			IFT172_35609	35609	IFT172	744		CNIH3_17619	17619	CNIH3	744			_34119	34119		744		ARID1A_2526	2526	ARID1A	744
_30659	30659		745		OBFC1_2479	2479	OBFC1	745			SHPRH_9798	9798	SHPRH	745		_17850	17850		745			RPL38_19437	19437	RPL38	745		_7720	7720		745
DPP3_18668	18668	DPP3	746		_20353	20353		746			ZFHX4_5382	5382	ZFHX4	746		ULK4_860	860	ULK4	746			_2565	2565		746		C16orf45_32703	32703	C16orf45	746
_26427	26427		747		WBP1_16296	16296	WBP1	747			TEX13B_13142	13142	TEX13B	747		C1orf74_4396	4396	C1orf74	747			DNASE2_18151	18151	DNASE2	747		_12727	12727		747
TMEM60_23041	23041	TMEM60	748		ZNF12_27945	27945	ZNF12	748			MRVI1_7887	7887	MRVI1	748		_605	605		748			DYNLRB1_1018	1018	DYNLRB1	748		KIAA1189_6570	6570	KIAA1189	748
MMP23B_18039	18039	MMP23B	749		YIF1B_10632	10632	YIF1B	749			_2891	2891		749		ASH2L_8875	8875	ASH2L	749			_24131	24131		749		_18221	18221		749
ESCO1_20736	20736	ESCO1	750		_2095	2095		750			_200	200		750		_22354	22354		750			ZNF43_1359	1359	ZNF43	750		ZNF281_9102	9102	ZNF281	750
IFRD1_2355	2355	IFRD1	751		CCDC8_1369	1369	CCDC8	751			_16806	16806		751		FRZB_3628	3628	FRZB	751			TM4SF19_5089	5089	TM4SF19	751		SCN1B_3257	3257	SCN1B	751
FSCN1_35324	35324	FSCN1	752		ZP1_11385	11385	ZP1	752			CCDC56_24193	24193	CCDC56	752		_13125	13125		752			PHLDB2_3038	3038	PHLDB2	752		ZNF415_2170	2170	ZNF415	752
EPB49_4370	4370	EPB49	753		TIMM50_8741	8741	TIMM50	753			KRTAP4-13_24126	24126	KRTAP4-13	753		_390	390		753			EPHA4_21914	21914	EPHA4	753		DNAI2_608	608	DNAI2	753
RNF13_14176	14176	RNF13	754		_132	132		754			NCAPH2_12564	12564	NCAPH2	754		ARHGAP6_12570	12570	ARHGAP6	754			TP53AP1_2593	2593	TP53AP1	754		FCRL2_4996	4996	FCRL2	754
_3535	3535		755		OR6M1_11609	11609	OR6M1	755			C16orf45_20159	20159	C16orf45	755		_30334	30334		755			_18607	18607		755		FREM2_2758	2758	FREM2	755
_18532	18532		756		_32878	32878		756			FBLIM1_25565	25565	FBLIM1	756		PITPNA_8478	8478	PITPNA	756			LUM_37186	37186	LUM	756		RPL22_18296	18296	RPL22	756
_3039	3039		757		C16orf68_14151	14151	C16orf68	757			_11340	11340		757		FCRL3_13017	13017	FCRL3	757			WDR86_1955	1955	WDR86	757		PTPRV_8484	8484	PTPRV	757
CHEK1_23925	23925	CHEK1	758		CUTA_150	150	CUTA	758			YTHDC1_841	841	YTHDC1	758		PFN2_29047	29047	PFN2	758			MYBL2_4015	4015	MYBL2	758		_5705	5705		758
SMARCA5_13261	13261	SMARCA5	759		SAPS3_5625	5625	SAPS3	759			_20340	20340		759		_5035	5035		759			SLCO3A1_18572	18572	SLCO3A1	759		FZD4_33576	33576	FZD4	759
PSENEN_29915	29915	PSENEN	760		TPTE_18464	18464	TPTE	760			_5279	5279		760		CCDC65_5048	5048	CCDC65	760			_2752	2752		760		_831	831		760
APBB1IP_36116	36116	APBB1IP	761		_31951	31951		761			CREB3L1_18476	18476	CREB3L1	761		_12485	12485		761			FCRL2_4996	4996	FCRL2	761		TMEM49_33918	33918	TMEM49	761
MRPL28_4616	4616	MRPL28	762		TOMM7_31582	31582	TOMM7	762			TRERF1_15124	15124	TRERF1	762		_7131	7131		762			MEGF6_1263	1263	MEGF6	762		CRYGN_8080	8080	CRYGN	762
SLC6A15_22000	22000	SLC6A15	763		SLC6A7_6282	6282	SLC6A7	763			CUTL1_8314	8314	CUTL1	763		P4HA1_26072	26072	P4HA1	763			C9orf93_19328	19328	C9orf93	763		_32987	32987		763
_3050	3050		764		INTS7_5854	5854	INTS7	764			LRRC37B_33643	33643	LRRC37B	764		ZNF80_2212	2212	ZNF80	764			TTC18_5927	5927	TTC18	764		ANKRD13C_16636	16636	ANKRD13C	764
_23854	23854		765		VPS8_2012	2012	VPS8	765			GUCY1A2_2769	2769	GUCY1A2	765		FRMD4A_17604	17604	FRMD4A	765			_22359	22359		765		_18672	18672		765
INTS7_5854	5854	INTS7	766		REG3A_30402	30402	REG3A	766			ACHE_17318	17318	ACHE	766		IL13_16266	16266	IL13	766			PON3_11102	11102	PON3	766		FMR1NB_5390	5390	FMR1NB	766
QARS_22567	22567	QARS	767		KIAA0953_3589	3589	KIAA0953	767			ITGBL1_12864	12864	ITGBL1	767		MYH3_8060	8060	MYH3	767			ATP6V0A4_7963	7963	ATP6V0A4	767		_2338	2338		767
GUCY1A2_34134	34134	GUCY1A2	768		DCN_25880	25880	DCN	768			_4758	4758		768		MFSD11_26084	26084	MFSD11	768			CORIN_19193	19193	CORIN	768		_1828	1828		768
_570	570		769		TBC1D21_22514	22514	TBC1D21	769			IXL_7089	7089	IXL	769		_4462	4462		769			HFE_13	13	HFE	769		_36278	36278		769
_16887	16887		770		PLA2G4D_11441	11441	PLA2G4D	770			_33227	33227		770		ST3GAL3_18306	18306	ST3GAL3	770			DRP2_30679	30679	DRP2	770		C20orf91_3114	3114	C20orf91	770
SLK_10138	10138	SLK	771		_31083	31083		771			OPTC_23982	23982	OPTC	771		DTNA_34001	34001	DTNA	771			LYRM4_37228	37228	LYRM4	771		PTDSR_18072	18072	PTDSR	771
C6orf70_12009	12009	C6orf70	772		_19557	19557		772			_24132	24132		772		_922	922		772			_15855	15855		772		RPL19_16594	16594	RPL19	772
CNTNAP2_13224	13224	CNTNAP2	773		_248	248		773			_8209	8209		773		_11077	11077		773			_33350	33350		773		PEG10_31749	31749	PEG10	773
METT11D1_8272	8272	METT11D1	774		RPS27_6182	6182	RPS27	774			FZD7_15337	15337	FZD7	774		_5603	5603		774			CCNG2_26208	26208	CCNG2	774		METT5D1_19463	19463	METT5D1	774
C3orf22_761	761	C3orf22	775		_10000	10000		775			_34708	34708		775		TTLL1_29094	29094	TTLL1	775			CCDC46_23093	23093	CCDC46	775		CBX3_12741	12741	CBX3	775
LMO3_32955	32955	LMO3	776		DLG2_21086	21086	DLG2	776			PHF15_21979	21979	PHF15	776		_32671	32671		776			_2116	2116		776		_26573	26573		776
COX15_36856	36856	COX15	777		C12orf43_23975	23975	C12orf43	777			TSSC1_19620	19620	TSSC1	777		CCDC16_15430	15430	CCDC16	777			IDS_7852	7852	IDS	777		_2845	2845		777
GRP_26945	26945	GRP	778		C11orf61_3325	3325	C11orf61	778			_30879	30879		778		CYP1A2_18376	18376	CYP1A2	778			TMEM106B_16587	16587	TMEM106B	778		ANKRD32_5637	5637	ANKRD32	778
_6922	6922		779		CCDC3_3557	3557	CCDC3	779			KCNK4_12746	12746	KCNK4	779		_17997	17997		779			C1orf67_11610	11610	C1orf67	779		ZNF483_16310	16310	ZNF483	779
FCRL5_21534	21534	FCRL5	780		TUBB2B_23058	23058	TUBB2B	780			EFHC1_3997	3997	EFHC1	780		CPZ_921	921	CPZ	780			TIGD5_28969	28969	TIGD5	780		RAB2B_1033	1033	RAB2B	780
CHST3_8064	8064	CHST3	781		SMO_30068	30068	SMO	781			HFE_13	13	HFE	781		ANKRD9_9855	9855	ANKRD9	781			_14661	14661		781		NTHL1_5517	5517	NTHL1	781
C11orf60_21345	21345	C11orf60	782		BACH1_16126	16126	BACH1	782			HRC_17510	17510	HRC	782		MORC2_19880	19880	MORC2	782			OPTC_17710	17710	OPTC	782		_18651	18651		782
TRMT11_9449	9449	TRMT11	783		RASSF3_30222	30222	RASSF3	783			_20300	20300		783		_33646	33646		783			_26150	26150		783		ACSS2_16717	16717	ACSS2	783
_23192	23192		784		NDUFA10_4962	4962	NDUFA10	784			SLC26A10_12854	12854	SLC26A10	784		MON2_1599	1599	MON2	784			FMR1NB_5390	5390	FMR1NB	784		PCTP_1891	1891	PCTP	784
ARHGEF15_12764	12764	ARHGEF15	785		VPS33A_3479	3479	VPS33A	785			EPB41L2_16517	16517	EPB41L2	785		TNKS1BP1_24655	24655	TNKS1BP1	785			_13098	13098		785		_26956	26956		785
_21482	21482		786		SARS2_217	217	SARS2	786			ZFHX2_11291	11291	ZFHX2	786		_9272	9272		786			SAMD11_17896	17896	SAMD11	786		RIMS3_22124	22124	RIMS3	786
PTCD2_13354	13354	PTCD2	787		COCH_20598	20598	COCH	787			_13143	13143		787		C1orf160_6633	6633	C1orf160	787			_132	132		787		USP24_11436	11436	USP24	787
OBFC1_2479	2479	OBFC1	788		FBXL17_2733	2733	FBXL17	788			_11356	11356		788		_9708	9708		788			ZNF30_578	578	ZNF30	788		FCER1G_18482	18482	FCER1G	788
DCN_7064	7064	DCN	789		_7467	7467		789			JARID1B_4881	4881	JARID1B	789		FGFR1_7893	7893	FGFR1	789			_32781	32781		789		_406	406		789
MGC39900_31817	31817	MGC39900	790		_750	750		790			C16orf75_21706	21706	C16orf75	790		_14739	14739		790			KRT10_30399	30399	KRT10	790		DYNC1I1_9079	9079	DYNC1I1	790
CPT1C_5164	5164	CPT1C	791		CSMD2_13022	13022	CSMD2	791			_18466	18466		791		GLUL_2648	2648	GLUL	791			C3orf15_3293	3293	C3orf15	791		NME3_3248	3248	NME3	791
TIGD6_11486	11486	TIGD6	792		SLC15A2_27933	27933	SLC15A2	792			_21135	21135		792		WIPI2_16136	16136	WIPI2	792			CLDND1_3976	3976	CLDND1	792		CLUAP1_20496	20496	CLUAP1	792
_23455	23455		793		GUCY1A3_5990	5990	GUCY1A3	793			PURA_29389	29389	PURA	793		PIP5K3_4075	4075	PIP5K3	793			NTRK3_18372	18372	NTRK3	793		KIAA0372_11056	11056	KIAA0372	793
LAMA1_20487	20487	LAMA1	794		_2568	2568		794			_29646	29646		794		ZCCHC11_8925	8925	ZCCHC11	794			STX10_114	114	STX10	794		_12032	12032		794
GALNT6_16021	16021	GALNT6	795		NUPL2_37161	37161	NUPL2	795			DPP3_12396	12396	DPP3	795		SLC26A3_17329	17329	SLC26A3	795			_34331	34331		795		KIAA0430_7615	7615	KIAA0430	795
_5572	5572		796		TMEM60_16769	16769	TMEM60	796			_36488	36488		796		PSG6_12592	12592	PSG6	796			SLC4A1AP_8341	8341	SLC4A1AP	796		_5798	5798		796
DNAH10_29598	29598	DNAH10	797		UPF2_9764	9764	UPF2	797			_5661	5661		797		MGC15885_18636	18636	MGC15885	797			ST3GAL4_10330	10330	ST3GAL4	797		_18970	18970		797
RPS12_604	604	RPS12	798		CAPNS1_10428	10428	CAPNS1	798			ZFPM1_2297	2297	ZFPM1	798		PRMT7_37114	37114	PRMT7	798			_31286	31286		798		ZNF607_1537	1537	ZNF607	798
EIF5_7938	7938	EIF5	799		RPL24_31517	31517	RPL24	799			ESF1_14966	14966	ESF1	799		RPL29P2_13292	13292	RPL29P2	799			IRGC_1799	1799	IRGC	799		COG4_4816	4816	COG4	799
_35932	35932		800		TUSC2_20544	20544	TUSC2	800			UNC13B_18236	18236	UNC13B	800		POFUT2_3223	3223	POFUT2	800			ZMYM5_4992	4992	ZMYM5	800		_23224	23224		800
UBQLNL_33584	33584	UBQLNL	801		PHB_31204	31204	PHB	801			_17097	17097		801		PPP2R5A_29831	29831	PPP2R5A	801			_6229	6229		801		ATP9B_16210	16210	ATP9B	801
_2743	2743		802		ARL4A_26878	26878	ARL4A	802			_6814	6814		802		HSH2D_30831	30831	HSH2D	802			_18034	18034		802		STX16_1841	1841	STX16	802
HIST1H4G_33938	33938	HIST1H4G	803		TAF1C_26762	26762	TAF1C	803			DGUOK_10350	10350	DGUOK	803		GFM2_27164	27164	GFM2	803			C6orf52_3463	3463	C6orf52	803		GNPTG_16533	16533	GNPTG	803
C3orf25_17872	17872	C3orf25	804		_28810	28810		804			LSM1_17904	17904	LSM1	804		DLG5_18437	18437	DLG5	804			SGOL1_32396	32396	SGOL1	804		_13318	13318		804
_2260	2260		805		ZNF433_15436	15436	ZNF433	805			C12orf24_145	145	C12orf24	805		SOSTDC1_23337	23337	SOSTDC1	805			GPS2_18303	18303	GPS2	805		_5217	5217		805
SSBP2_21548	21548	SSBP2	806		_32727	32727		806			_16054	16054		806		TLR5_31053	31053	TLR5	806			CHD4_13473	13473	CHD4	806		TTC14_6772	6772	TTC14	806
ZNF791_29637	29637	ZNF791	807		_10036	10036		807			KIF5A_23170	23170	KIF5A	807		ZNF403_19601	19601	ZNF403	807			DBF4B_16937	16937	DBF4B	807		DYNLT1_30178	30178	DYNLT1	807
POLR3B_21182	21182	POLR3B	808		PPL_11156	11156	PPL	808			RPL13_6766	6766	RPL13	808		BAG4_12991	12991	BAG4	808			FILIP1_18202	18202	FILIP1	808		MLL3_36270	36270	MLL3	808
CFDP1_31791	31791	CFDP1	809		CDH23_26784	26784	CDH23	809			MMD_29932	29932	MMD	809		H2AFZ_5987	5987	H2AFZ	809			_11435	11435		809		RPL37A_22287	22287	RPL37A	809
MRPS21_18603	18603	MRPS21	810		LMO3_32955	32955	LMO3	810			MGRN1_11085	11085	MGRN1	810		RPUSD3_8285	8285	RPUSD3	810			ARSJ_3109	3109	ARSJ	810		_1075	1075		810
CRISPLD1_13520	13520	CRISPLD1	811		C6orf70_12009	12009	C6orf70	811			MPP6_1786	1786	MPP6	811		_34121	34121		811			C20orf179_2584	2584	C20orf179	811		_33659	33659		811
_21808	21808		812		_1549	1549		812			CCL28_27077	27077	CCL28	812		_29688	29688		812			_12302	12302		812		MGAT3_4159	4159	MGAT3	812
_7739	7739		813		CYP2R1_32546	32546	CYP2R1	813			_550	550		813		TGM4_13046	13046	TGM4	813			OR52L1_6251	6251	OR52L1	813		DOT1L_25205	25205	DOT1L	813
DPYSL5_9858	9858	DPYSL5	814		COL9A3_1650	1650	COL9A3	814			_25449	25449		814		RAB8B_2876	2876	RAB8B	814			_20040	20040		814		BRSK1_12227	12227	BRSK1	814
CYP2R1_32546	32546	CYP2R1	815		_16218	16218		815			_5705	5705		815		_11307	11307		815			ZNF254_2312	2312	ZNF254	815		_12055	12055		815
_12130	12130		816		_24121	24121		816			TNFSF11_11172	11172	TNFSF11	816		_35239	35239		816			C16orf45_32703	32703	C16orf45	816		LOC284821_34389	34389	LOC284821	816
RASAL2_5534	5534	RASAL2	817		_30659	30659		817			_6162	6162		817		_8959	8959		817			FBXW8_2997	2997	FBXW8	817		CLDN12_1232	1232	CLDN12	817
WASF1_17402	17402	WASF1	818		USPL1_12836	12836	USPL1	818			C11orf17_9968	9968	C11orf17	818		DARS_19302	19302	DARS	818			WIPF1_2616	2616	WIPF1	818		PCGF1_36229	36229	PCGF1	818
OR6Y1_23340	23340	OR6Y1	819		PDRG1_1640	1640	PDRG1	819			_18023	18023		819		_18287	18287		819			TMEM163_6696	6696	TMEM163	819		FLJ21767_10695	10695	FLJ21767	819
_22645	22645		820		_27358	27358		820			COX6BP3_13169	13169	COX6BP3	820		_17435	17435		820			TAF5_7457	7457	TAF5	820		_15914	15914		820
NCAM2_36422	36422	NCAM2	821		CTNNBL1_30071	30071	CTNNBL1	821			GABRB3_24830	24830	GABRB3	821		_26456	26456		821			PIGL_5616	5616	PIGL	821		_17665	17665		821
_2189	2189		822		C19orf12_8117	8117	C19orf12	822			TAF9_28525	28525	TAF9	822		_8663	8663		822			C1orf103_18222	18222	C1orf103	822		C14orf129_27535	27535	C14orf129	822
_32839	32839		823		ZNF146_15459	15459	ZNF146	823			KCNC2_2873	2873	KCNC2	823		SLCO3A1_35626	35626	SLCO3A1	823			_3891	3891		823		SUV420H1_5708	5708	SUV420H1	823
RPL23A_32769	32769	RPL23A	824		PDZRN3_15092	15092	PDZRN3	824			_3861	3861		824		_31358	31358		824			USP15_312	312	USP15	824		BBS12_11741	11741	BBS12	824
PSCD3_23723	23723	PSCD3	825		THOC5_18122	18122	THOC5	825			CEP350_7362	7362	CEP350	825		_10334	10334		825			CRYZL1_28606	28606	CRYZL1	825		OR5L2_6882	6882	OR5L2	825
_30333	30333		826		XKR6_21764	21764	XKR6	826			HEATR2_18542	18542	HEATR2	826		C6orf114_10057	10057	C6orf114	826			_34940	34940		826		YIPF4_2533	2533	YIPF4	826
PFTK1_34531	34531	PFTK1	827		EFHD2_5071	5071	EFHD2	827			KIAA0319_5809	5809	KIAA0319	827		F11R_21625	21625	F11R	827			RREB1_5716	5716	RREB1	827		FBXO3_22876	22876	FBXO3	827
KCNA6_4274	4274	KCNA6	828		_27057	27057		828			_18895	18895		828		_18034	18034		828			FBXW11_32971	32971	FBXW11	828		F11R_21625	21625	F11R	828
PTPRR_36491	36491	PTPRR	829		RASGEF1A_3660	3660	RASGEF1A	829			_32533	32533		829		_6217	6217		829			DNAJC10_4755	4755	DNAJC10	829		FOXN4_3456	3456	FOXN4	829
C12orf41_30137	30137	C12orf41	830		CYP2B_13151	13151	CYP2B	830			LZTS2_133	133	LZTS2	830		LOC285407_6094	6094	LOC285407	830			ANKRD9_9855	9855	ANKRD9	830		HBE1_18640	18640	HBE1	830
DYNC2H1_20196	20196	DYNC2H1	831		JARID1B_4881	4881	JARID1B	831			PRKG2_334	334	PRKG2	831		RTBDN_32412	32412	RTBDN	831			LOC144776_27356	27356	LOC144776	831		MRPL10_31028	31028	MRPL10	831
_5011	5011		832		PTCD2_13354	13354	PTCD2	832			SUMF2_19062	19062	SUMF2	832		EFNB3_17384	17384	EFNB3	832			AKAP2_10637	10637	AKAP2	832		ODF2L_18652	18652	ODF2L	832
PPL_11156	11156	PPL	833		_34814	34814		833			_21718	21718		833		UTS2R_774	774	UTS2R	833			GHRH_15864	15864	GHRH	833		C7orf31_431	431	C7orf31	833
_3542	3542		834		IGF2BP3_4233	4233	IGF2BP3	834			TMEM170_9157	9157	TMEM170	834		DCN_19608	19608	DCN	834			CCDC120_1174	1174	CCDC120	834		ULK4_860	860	ULK4	834
ESF1_14966	14966	ESF1	835		_29617	29617		835			ZNF403_19601	19601	ZNF403	835		DLEC1_33553	33553	DLEC1	835			HCRTR1_16653	16653	HCRTR1	835		_11435	11435		835
SP8_15406	15406	SP8	836		_4651	4651		836			_7863	7863		836		_17627	17627		836			ZNF142_8104	8104	ZNF142	836		_9268	9268		836
_132	132		837		VEZT_1589	1589	VEZT	837			SCOC_3561	3561	SCOC	837		ZNF273_10430	10430	ZNF273	837			FAM3D_5135	5135	FAM3D	837		THRB_16873	16873	THRB	837
INPP5F_21220	21220	INPP5F	838		DYNLRB1_1018	1018	DYNLRB1	838			_15627	15627		838		_13843	13843		838			SFRS5_26754	26754	SFRS5	838		CTSK_29369	29369	CTSK	838
RND2_17387	17387	RND2	839		CYP51A1_15681	15681	CYP51A1	839			TMEM101_29876	29876	TMEM101	839		PGM1_16302	16302	PGM1	839			_17881	17881		839		_18567	18567		839
_18469	18469		840		_99	99		840			_16507	16507		840		_5217	5217		840			_4855	4855		840		WDR36_4221	4221	WDR36	840
OR8B8_15323	15323	OR8B8	841		NUDT13_18556	18556	NUDT13	841			SSPN_33909	33909	SSPN	841		BARHL2_31727	31727	BARHL2	841			_22862	22862		841		ZRANB2_10463	10463	ZRANB2	841
_24094	24094		842		BZW2_15998	15998	BZW2	842			FAM57B_14466	14466	FAM57B	842		ASB11_32656	32656	ASB11	842			PAM_1165	1165	PAM	842		WBP1_16296	16296	WBP1	842
ARL4A_26878	26878	ARL4A	843		HIST1H1D_1014	1014	HIST1H1D	843			SP110_2658	2658	SP110	843		PCDHA3_15744	15744	PCDHA3	843			_32076	32076		843		_21247	21247		843
C20orf79_5765	5765	C20orf79	844		ST3GAL3_18306	18306	ST3GAL3	844			UHRF2_23917	23917	UHRF2	844		_8357	8357		844			NBPF4_26349	26349	NBPF4	844		SRP68_24088	24088	SRP68	844
MAP2K6_220	220	MAP2K6	845		_2818	2818		845			_12055	12055		845		GULP1_1155	1155	GULP1	845			TUSC4_1728	1728	TUSC4	845		SIRT3_16824	16824	SIRT3	845
PECR_17415	17415	PECR	846		OR6C4_7009	7009	OR6C4	846			_28395	28395		846		GPR30_17674	17674	GPR30	846			TRIM55_5878	5878	TRIM55	846		_22700	22700		846
UCN3_19528	19528	UCN3	847		_9819	9819		847			BDNF_27334	27334	BDNF	847		41341_18458	18458	2013-03-08	847			_15725	15725		847		_33567	33567		847
DCN_19608	19608	DCN	848		FXYD7_16045	16045	FXYD7	848			HMBOX1_29397	29397	HMBOX1	848		STX10_114	114	STX10	848			NEDD8_13578	13578	NEDD8	848		ZNF30_578	578	ZNF30	848
CTNNB1_19388	19388	CTNNB1	849		CTHRC1_3650	3650	CTHRC1	849			LZTFL1_27158	27158	LZTFL1	849		_13360	13360		849			ASTN2_5106	5106	ASTN2	849		_2752	2752		849
FOLR1_18170	18170	FOLR1	850		MATN2_35668	35668	MATN2	850			ZC3H15_29043	29043	ZC3H15	850		_18515	18515		850			LDHAL6A_2911	2911	LDHAL6A	850		TMEM16H_32189	32189	TMEM16H	850
_32237	32237		851		WASF1_17402	17402	WASF1	851			_15380	15380		851		TMEM138_36418	36418	TMEM138	851			SOSTDC1_23337	23337	SOSTDC1	851		_5876	5876		851
DAP_27590	27590	DAP	852		OR56B1_19581	19581	OR56B1	852			_31937	31937		852		PLA2G10_14937	14937	PLA2G10	852			_5197	5197		852		_6617	6617		852
NUDT9_24898	24898	NUDT9	853		_18094	18094		853			DUSP12_4766	4766	DUSP12	853		CREB1_30745	30745	CREB1	853			PNMT_12083	12083	PNMT	853		TRIM68_19377	19377	TRIM68	853
MLL2_2792	2792	MLL2	854		CKB_24829	24829	CKB	854			_32879	32879		854		_24387	24387		854			C20orf91_3114	3114	C20orf91	854		_8712	8712		854
_18411	18411		855		_36619	36619		855			C10orf97_20778	20778	C10orf97	855		_15047	15047		855			C1QTNF7_6764	6764	C1QTNF7	855		_7011	7011		855
_550	550		856		COL3A1_30371	30371	COL3A1	856			_11520	11520		856		_2894	2894		856			_5384	5384		856		RAMP1_8901	8901	RAMP1	856
RAB11FIP2_12671	12671	RAB11FIP2	857		_20261	20261		857			INPP5F_21220	21220	INPP5F	857		_4425	4425		857			IFT81_2552	2552	IFT81	857		_4758	4758		857
TTC26_18936	18936	TTC26	858		PDE8B_16612	16612	PDE8B	858			RCN1_32169	32169	RCN1	858		USP15_312	312	USP15	858			DKFZp686A1627_23253	23253	DKFZp686A1627	858		FAM91A2_8585	8585	FAM91A2	858
C19orf12_8117	8117	C19orf12	859		C15orf51_1494	1494	C15orf51	859			_20801	20801		859		GLI3_18152	18152	GLI3	859			SRPRB_17629	17629	SRPRB	859		_32796	32796		859
GCHFR_26199	26199	GCHFR	860		CLIP3_19715	19715	CLIP3	860			_6730	6730		860		_33654	33654		860			KCND3_5187	5187	KCND3	860		_4495	4495		860
C6orf78_27161	27161	C6orf78	861		ZNF167_16060	16060	ZNF167	861			_11425	11425		861		EXOSC9_4119	4119	EXOSC9	861			PYDC1_16273	16273	PYDC1	861		KIAA1257_33490	33490	KIAA1257	861
ZNF428_24561	24561	ZNF428	862		CENTD2_19433	19433	CENTD2	862			_15802	15802		862		_27499	27499		862			_33436	33436		862		_1223	1223		862
FBXL2_6697	6697	FBXL2	863		BANP_10802	10802	BANP	863			IGF2_8593	8593	IGF2	863		C1orf105_3905	3905	C1orf105	863			CDCA7_2726	2726	CDCA7	863		GAGE1_2391	2391	GAGE1	863
ETNK1_10528	10528	ETNK1	864		NEUROG2_10121	10121	NEUROG2	864			LOC284296_745	745	LOC284296	864		ITGB1BP3_29846	29846	ITGB1BP3	864			_33011	33011		864		_28201	28201		864
FANCD2_12128	12128	FANCD2	865		C10orf83_23335	23335	C10orf83	865			GLT8D1_5501	5501	GLT8D1	865		_33121	33121		865			CTBP2_21818	21818	CTBP2	865		SLC25A17_4800	4800	SLC25A17	865
_32727	32727		866		MATN3_26140	26140	MATN3	866			MFAP4_25622	25622	MFAP4	866		QRICH1_14812	14812	QRICH1	866			_16054	16054		866		PTPRN2_6706	6706	PTPRN2	866
ARHGAP20_19148	19148	ARHGAP20	867		NQO1_28994	28994	NQO1	867			ZNF654_24952	24952	ZNF654	867		_656	656		867			_8470	8470		867		_36758	36758		867
OR7A10_1813	1813	OR7A10	868		_15380	15380		868			_29183	29183		868		_12055	12055		868			_14746	14746		868		_20236	20236		868
SP4_34457	34457	SP4	869		HSPB8_27076	27076	HSPB8	869			_15267	15267		869		STUB1_18924	18924	STUB1	869			FBXL16_8866	8866	FBXL16	869		_4651	4651		869
FLJ20850_7061	7061	FLJ20850	870		TMEM67_19332	19332	TMEM67	870			NAPSA_3404	3404	NAPSA	870		WDR12_30127	30127	WDR12	870			_12658	12658		870		USP15_312	312	USP15	870
_2568	2568		871		EBF3_8755	8755	EBF3	871			PFN2_29047	29047	PFN2	871		CCDC130_115	115	CCDC130	871			_14437	14437		871		C16orf51_24298	24298	C16orf51	871
JAGN1_15494	15494	JAGN1	872		UBN1_36249	36249	UBN1	872			TMEM16G_23115	23115	TMEM16G	872		SFRS16_33145	33145	SFRS16	872			_16897	16897		872		C9orf130_13866	13866	C9orf130	872
TFDP1_4990	4990	TFDP1	873		FBXO2_30743	30743	FBXO2	873			SNX21_17477	17477	SNX21	873		C1orf159_3403	3403	C1orf159	873			DNAH3_7432	7432	DNAH3	873		_18094	18094		873
PHB_31204	31204	PHB	874		SMARCA1_14995	14995	SMARCA1	874			GABRB2_32529	32529	GABRB2	874		_30339	30339		874			_29420	29420		874		_16688	16688		874
KIF1A_15933	15933	KIF1A	875		INHBB_20874	20874	INHBB	875			TXK_32193	32193	TXK	875		HPCA_4116	4116	HPCA	875			MMP24_2589	2589	MMP24	875		_16887	16887		875
PRSS21_30580	30580	PRSS21	876		OR2A12_13172	13172	OR2A12	876			TMEM130_9941	9941	TMEM130	876		_5391	5391		876			_26062	26062		876		C1orf156_3338	3338	C1orf156	876
PSMC3IP_3399	3399	PSMC3IP	877		OR9Q1_18566	18566	OR9Q1	877			COL1A2_18538	18538	COL1A2	877		THAP11_7629	7629	THAP11	877			FANCM_81	81	FANCM	877		NBPF4_26349	26349	NBPF4	877
_20800	20800		878		_16054	16054		878			LOC388789_14081	14081	LOC388789	878		FBXO8_22364	22364	FBXO8	878			CDX4_4175	4175	CDX4	878		HBP1_12762	12762	HBP1	878
TPTE_18464	18464	TPTE	879		_23192	23192		879			USPL1_12836	12836	USPL1	879		ITCH_15105	15105	ITCH	879			MAST2_16522	16522	MAST2	879		OTUD4_36567	36567	OTUD4	879
TAF15_6104	6104	TAF15	880		_30067	30067		880			FAM130A2_6860	6860	FAM130A2	880		_452	452		880			EDF1_11108	11108	EDF1	880		SCAND2_9337	9337	SCAND2	880
KRT38_16286	16286	KRT38	881		_2512	2512		881			ATPAF2_12365	12365	ATPAF2	881		IFT172_35609	35609	IFT172	881			_3964	3964		881		_7337	7337		881
_36799	36799		882		_27499	27499		882			ASPSCR1_18492	18492	ASPSCR1	882		SLAMF6_31055	31055	SLAMF6	882			_16646	16646		882		BICC1_1792	1792	BICC1	882
_37389	37389		883		RPS3A_22436	22436	RPS3A	883			TTC9C_36541	36541	TTC9C	883		PPP1CC_23149	23149	PPP1CC	883			SCN1B_3257	3257	SCN1B	883		_10609	10609		883
_16232	16232		884		PDHB_34281	34281	PDHB	884			ZFP14_10544	10544	ZFP14	884		DNAJA3_21384	21384	DNAJA3	884			KCNMB1_23116	23116	KCNMB1	884		ULK4_572	572	ULK4	884
_11520	11520		885		_25698	25698		885			_1382	1382		885		MOV10L1_48	48	MOV10L1	885			_11500	11500		885		PARP15_16396	16396	PARP15	885
COL3A1_30371	30371	COL3A1	886		LRCH3_17448	17448	LRCH3	886			EXOSC9_4119	4119	EXOSC9	886		_4472	4472		886			_32286	32286		886		_6107	6107		886
_6472	6472		887		_24291	24291		887			_5920	5920		887		_534	534		887			KPNA5_16608	16608	KPNA5	887		VGLL2_25679	25679	VGLL2	887
C9orf93_19328	19328	C9orf93	888		_29741	29741		888			SRGAP3_4293	4293	SRGAP3	888		S100A5_17721	17721	S100A5	888			_35734	35734		888		NTRK3_18372	18372	NTRK3	888
ZNF658_15545	15545	ZNF658	889		_6842	6842		889			C20orf28_18126	18126	C20orf28	889		_36340	36340		889			SQLE_28341	28341	SQLE	889		USP44_10488	10488	USP44	889
_31981	31981		890		_21808	21808		890			RNF125_14215	14215	RNF125	890		LOC284296_745	745	LOC284296	890			ZCCHC11_2653	2653	ZCCHC11	890		_10026	10026		890
GTF2E2_25915	25915	GTF2E2	891		PSMC3IP_3399	3399	PSMC3IP	891			SFRS11_23785	23785	SFRS11	891		MXD1_12577	12577	MXD1	891			ZNF234_7438	7438	ZNF234	891		GRM1_23154	23154	GRM1	891
EEF1G_21042	21042	EEF1G	892		INPP5F_21220	21220	INPP5F	892			_35816	35816		892		HEXA_5808	5808	HEXA	892			_13300	13300		892		PIK3CD_31965	31965	PIK3CD	892
GPC4_17301	17301	GPC4	893		MGC45438_27013	27013	MGC45438	893			_17444	17444		893		_18191	18191		893			HCG4P6_28213	28213	HCG4P6	893		_7529	7529		893
_12358	12358		894		IRS1_23316	23316	IRS1	894			WDR57_34	34	WDR57	894		_3548	3548		894			UBXD5_23977	23977	UBXD5	894		_5831	5831		894
_4836	4836		895		COMMD3_19217	19217	COMMD3	895			_5997	5997		895		LARP7_30442	30442	LARP7	895			BCL2L12_5721	5721	BCL2L12	895		C12orf24_145	145	C12orf24	895
ZCCHC12_6128	6128	ZCCHC12	896		DEPDC7_35173	35173	DEPDC7	896			GPR177_15945	15945	GPR177	896		_11520	11520		896			_4759	4759		896		_6097	6097		896
DCN_13336	13336	DCN	897		CSMD3_10702	10702	CSMD3	897			CTR9_4059	4059	CTR9	897		_3402	3402		897			_29510	29510		897		NLRP4_3520	3520	NLRP4	897
41524_1840	1840	2013-09-07	898		_18697	18697		898			_2916	2916		898		GFER_1026	1026	GFER	898			PCSK1_5358	5358	PCSK1	898		GPR30_17674	17674	GPR30	898
CCDC16_15430	15430	CCDC16	899		COX6BP3_13169	13169	COX6BP3	899			GCK_22861	22861	GCK	899		KSR1_17600	17600	KSR1	899			_638	638		899		DCAMKL3_5202	5202	DCAMKL3	899
NDUFA10_4962	4962	NDUFA10	900		GCH1_267	267	GCH1	900			LSM6_24023	24023	LSM6	900		GABRB3_24830	24830	GABRB3	900			_2512	2512		900		WTAP_23910	23910	WTAP	900
IL17RE_8250	8250	IL17RE	901		STX18_2810	2810	STX18	901			PALB2_12604	12604	PALB2	901		FAM80B_535	535	FAM80B	901			MRPL10_31028	31028	MRPL10	901		KALRN_16656	16656	KALRN	901
EEF1B2_6664	6664	EEF1B2	902		_5849	5849		902			FUZ_14120	14120	FUZ	902		_20340	20340		902			MAP9_24806	24806	MAP9	902		_4235	4235		902
_20040	20040		903		COQ5_36206	36206	COQ5	903			_32999	32999		903		_36488	36488		903			AJAP1_24469	24469	AJAP1	903		MBD3_9455	9455	MBD3	903
_32621	32621		904		_21297	21297		904			NIP7_18298	18298	NIP7	904		_36580	36580		904			C7orf44_18156	18156	C7orf44	904		ISCU_15209	15209	ISCU	904
_2615	2615		905		SPAG7_28308	28308	SPAG7	905			KCNAB2_32181	32181	KCNAB2	905		FXR1_6429	6429	FXR1	905			_14831	14831		905		WDR81_18597	18597	WDR81	905
_20002	20002		906		RBM22_30636	30636	RBM22	906			_27034	27034		906		_149	149		906			SLC25A14_7156	7156	SLC25A14	906		ZMYM5_4992	4992	ZMYM5	906
ADM_1180	1180	ADM	907		MMP23B_18039	18039	MMP23B	907			ACOX1_20075	20075	ACOX1	907		_7505	7505		907			_32894	32894		907		IQCG_1725	1725	IQCG	907
_25621	25621		908		_2260	2260		908			_1233	1233		908		RREB1_5716	5716	RREB1	908			CHRNA1_22291	22291	CHRNA1	908		ROBO1_24892	24892	ROBO1	908
SLC17A2_148	148	SLC17A2	909		_29399	29399		909			_37406	37406		909		_36037	36037		909			_24709	24709		909		_3879	3879		909
COL4A3BP_30727	30727	COL4A3BP	910		RPL13_6766	6766	RPL13	910			DLEC1_33553	33553	DLEC1	910		_27034	27034		910			KLHL14_3002	3002	KLHL14	910		_2901	2901		910
_28084	28084		911		MAP6_20990	20990	MAP6	911			_15860	15860		911		POLR3K_18503	18503	POLR3K	911			_31316	31316		911		C20orf117_5118	5118	C20orf117	911
EPS8L3_12195	12195	EPS8L3	912		DLL3_4916	4916	DLL3	912			C14orf105_7932	7932	C14orf105	912		SSPN_33909	33909	SSPN	912			COL4A2_34016	34016	COL4A2	912		PLAC8_381	381	PLAC8	912
FAM86A_17428	17428	FAM86A	913		_2743	2743		913			KIAA0372_17328	17328	KIAA0372	913		_18485	18485		913			AFF3_2720	2720	AFF3	913		KLK7_6067	6067	KLK7	913
SNHG5_8349	8349	SNHG5	914		_4675	4675		914			_12775	12775		914		_9609	9609		914			EDA2R_35537	35537	EDA2R	914		NUPL2_37161	37161	NUPL2	914
MLL5_14119	14119	MLL5	915		UNC45B_26979	26979	UNC45B	915			_3851	3851		915		CYLD_15106	15106	CYLD	915			_2820	2820		915		C17orf71_2130	2130	C17orf71	915
POLR1D_17520	17520	POLR1D	916		FLJ20850_7061	7061	FLJ20850	916			NLRP4_3520	3520	NLRP4	916		HSD3B1_32631	32631	HSD3B1	916			C14orf179_26050	26050	C14orf179	916		SULT4A1_19102	19102	SULT4A1	916
HSPB8_27076	27076	HSPB8	917		MLL5_14119	14119	MLL5	917			SMARCAL1_23857	23857	SMARCAL1	917		SMARCAL1_23857	23857	SMARCAL1	917			_14126	14126		917		_12810	12810		917
SPATA21_20864	20864	SPATA21	918		_35932	35932		918			_21937	21937		918		SLC30A5_15277	15277	SLC30A5	918			CAST_16105	16105	CAST	918		_17037	17037		918
TNFRSF14_3591	3591	TNFRSF14	919		XRCC5_19655	19655	XRCC5	919			_23044	23044		919		_17939	17939		919			_21135	21135		919		CEBPZ_168	168	CEBPZ	919
RPL3_30667	30667	RPL3	920		_7017	7017		920			PPAPDC1A_6173	6173	PPAPDC1A	920		_8486	8486		920			UTP6_36201	36201	UTP6	920		NDRG2_33453	33453	NDRG2	920
OR2A25_628	628	OR2A25	921		_6838	6838		921			_21702	21702		921		OPRL1_17482	17482	OPRL1	921			KBTBD5_7503	7503	KBTBD5	921		SMG5_17719	17719	SMG5	921
PCSK2_8859	8859	PCSK2	922		EPC1_29982	29982	EPC1	922			IL31RA_27852	27852	IL31RA	922		ALPK1_7888	7888	ALPK1	922			_7519	7519		922		TPPP_24003	24003	TPPP	922
_21702	21702		923		_6205	6205		923			FBXO8_22364	22364	FBXO8	923		ECE2_380	380	ECE2	923			C1orf107_15161	15161	C1orf107	923		CHRNA7_35153	35153	CHRNA7	923
COL1A2_18538	18538	COL1A2	924		_8548	8548		924			_16791	16791		924		HDAC5_4843	4843	HDAC5	924			MTERF_15141	15141	MTERF	924		_37463	37463		924
_33121	33121		925		FSCN1_11807	11807	FSCN1	925			_18292	18292		925		C20orf119_29104	29104	C20orf119	925			RFX4_33855	33855	RFX4	925		_10634	10634		925
PODXL2_2613	2613	PODXL2	926		PTGDR_15467	15467	PTGDR	926			RGS3_13666	13666	RGS3	926		DNHD2_12131	12131	DNHD2	926			STUB1_18924	18924	STUB1	926		_515	515		926
MGC24103_26596	26596	MGC24103	927		DOM3Z_12334	12334	DOM3Z	927			STEAP3_11919	11919	STEAP3	927		_5483	5483		927			_8691	8691		927		LARP7_30442	30442	LARP7	927
_2512	2512		928		GOSR2_18163	18163	GOSR2	928			VPS25_9679	9679	VPS25	928		NHEJ1_26327	26327	NHEJ1	928			NOL11_26126	26126	NOL11	928		_16064	16064		928
RPL13_6766	6766	RPL13	929		SLIT2_6614	6614	SLIT2	929			F11R_15353	15353	F11R	929		_32833	32833		929			_6846	6846		929		SUSD4_23103	23103	SUSD4	929
_23432	23432		930		HSPB3_5288	5288	HSPB3	930			TGM4_13046	13046	TGM4	930		_4758	4758		930			_8486	8486		930		DNAJB14_12259	12259	DNAJB14	930
TEX101_12017	12017	TEX101	931		_6957	6957		931			_4922	4922		931		ZNF133_2626	2626	ZNF133	931			SLC25A23_8075	8075	SLC25A23	931		_3029	3029		931
ZFHX4_15764	15764	ZFHX4	932		_33335	33335		932			TUSC4_14272	14272	TUSC4	932		FBXO2_30743	30743	FBXO2	932			GLI3_18152	18152	GLI3	932		TWISTNB_23646	23646	TWISTNB	932
SLC30A5_27821	27821	SLC30A5	933		_4997	4997		933			TEX13B_598	598	TEX13B	933		_16156	16156		933			CCDC45_25438	25438	CCDC45	933		GCAT_14986	14986	GCAT	933
TAS1R2_18579	18579	TAS1R2	934		SRP19_5912	5912	SRP19	934			LAMB4_17324	17324	LAMB4	934		TRDMT1_7967	7967	TRDMT1	934			ANKRD32_19879	19879	ANKRD32	934		MDS1_7660	7660	MDS1	934
KIF15_25590	25590	KIF15	935		_548	548		935			_6097	6097		935		_7983	7983		935			_10594	10594		935		_8556	8556		935
CCDC77_29988	29988	CCDC77	936		C3orf25_17872	17872	C3orf25	936			C10orf54_7968	7968	C10orf54	936		_2978	2978		936			_26644	26644		936		_8655	8655		936
RNF17_26948	26948	RNF17	937		_18034	18034		937			_4937	4937		937		CRYBA2_4407	4407	CRYBA2	937			ADC_366	366	ADC	937		RAB2A_18140	18140	RAB2A	937
_6028	6028		938		_16232	16232		938			_922	922		938		PSG7_19047	19047	PSG7	938			RNASE11_6898	6898	RNASE11	938		THOC1_8678	8678	THOC1	938
_22397	22397		939		_34941	34941		939			_22680	22680		939		_31167	31167		939			RPL19_16594	16594	RPL19	939		CDH17_27494	27494	CDH17	939
_6591	6591		940		_10026	10026		940			COQ5_29934	29934	COQ5	940		_13997	13997		940			_25495	25495		940		TAS1R3_11566	11566	TAS1R3	940
_2585	2585		941		RPS12_604	604	RPS12	941			_24187	24187		941		RPA3_21290	21290	RPA3	941			RHOBTB2_17257	17257	RHOBTB2	941		_922	922		941
TATDN3_34491	34491	TATDN3	942		_411	411		942			_33121	33121		942		_10036	10036		942			NRAP_13065	13065	NRAP	942		_23044	23044		942
CRTAC1_18244	18244	CRTAC1	943		BHLHB9_451	451	BHLHB9	943			_5656	5656		943		GNB5_7098	7098	GNB5	943			ZNF222_27123	27123	ZNF222	943		SDCCAG10_31000	31000	SDCCAG10	943
_16690	16690		944		_11520	11520		944			_13043	13043		944		_17223	17223		944			C20orf62_8416	8416	C20orf62	944		_16212	16212		944
_12388	12388		945		_15234	15234		945			_9240	9240		945		_6257	6257		945			FILIP1_11930	11930	FILIP1	945		C8orf16_17009	17009	C8orf16	945
_28437	28437		946		RNPS1_9982	9982	RNPS1	946			ABCC8_14901	14901	ABCC8	946		SLC37A4_12875	12875	SLC37A4	946			SLAMF6_31055	31055	SLAMF6	946		_3376	3376		946
ZNF483_16310	16310	ZNF483	947		_1454	1454		947			_32781	32781		947		_18662	18662		947			_7416	7416		947		MGC45438_27013	27013	MGC45438	947
ASPSCR1_18492	18492	ASPSCR1	948		_25083	25083		948			_8211	8211		948		SNRPB2_1016	1016	SNRPB2	948			_18613	18613		948		_7575	7575		948
LSM1_17904	17904	LSM1	949		_1243	1243		949			_17103	17103		949		TNFSF11_11172	11172	TNFSF11	949			_15874	15874		949		CMTM2_9757	9757	CMTM2	949
IFT88_21184	21184	IFT88	950		_32593	32593		950			BHLHB9_451	451	BHLHB9	950		PDRG1_1640	1640	PDRG1	950			CYC1_36612	36612	CYC1	950		MDH1_3928	3928	MDH1	950
NUPL2_37161	37161	NUPL2	951		_6936	6936		951			C19orf42_31923	31923	C19orf42	951		_28111	28111		951			_30464	30464		951		SRPRB_17629	17629	SRPRB	951
TUSC2_20544	20544	TUSC2	952		_1550	1550		952			_16380	16380		952		WHSC1L1_5874	5874	WHSC1L1	952			_32431	32431		952		_37553	37553		952
GIF_2654	2654	GIF	953		MPP6_8058	8058	MPP6	953			_37628	37628		953		_34977	34977		953			CCDC67_7576	7576	CCDC67	953		APOA2_12210	12210	APOA2	953
C2orf42_8786	8786	C2orf42	954		C6orf35_11174	11174	C6orf35	954			HIST1H4G_33938	33938	HIST1H4G	954		_8377	8377		954			WDR21B_32785	32785	WDR21B	954		ZNF521_20171	20171	ZNF521	954
_6556	6556		955		_29183	29183		955			_8336	8336		955		_11492	11492		955			_6239	6239		955		ACPT_3502	3502	ACPT	955
_27057	27057		956		_3543	3543		956			ZNF12_27945	27945	ZNF12	956		POLK_9680	9680	POLK	956			_2235	2235		956		_20162	20162		956
DNAJA3_27656	27656	DNAJA3	957		CDH3_26691	26691	CDH3	957			_10163	10163		957		KIAA1712_16092	16092	KIAA1712	957			_256	256		957		TRIM52_5865	5865	TRIM52	957
_18793	18793		958		_25004	25004		958			_23307	23307		958		RGMB_13185	13185	RGMB	958			SEMA3E_2943	2943	SEMA3E	958		_299	299		958
RASGRF2_29157	29157	RASGRF2	959		HIST1H3C_8855	8855	HIST1H3C	959			_27370	27370		959		SEC22C_19676	19676	SEC22C	959			COQ2_34332	34332	COQ2	959		KIAA0802_3714	3714	KIAA0802	959
_3867	3867		960		FLJ20152_15327	15327	FLJ20152	960			_14251	14251		960		_18516	18516		960			_12978	12978		960		KCNJ5_9597	9597	KCNJ5	960
ZNF35_9999	9999	ZNF35	961		IQGAP2_2732	2732	IQGAP2	961			AFF2_5846	5846	AFF2	961		_35197	35197		961			SNCAIP_3952	3952	SNCAIP	961		_19016	19016		961
_17841	17841		962		_16917	16917		962			SRP19_5912	5912	SRP19	962		_18094	18094		962			SPDYA_13042	13042	SPDYA	962		POPDC2_5758	5758	POPDC2	962
_15152	15152		963		MPHOSPH10_20614	20614	MPHOSPH10	963			ZSCAN1_2775	2775	ZSCAN1	963		_8538	8538		963			FOXD3_6880	6880	FOXD3	963		_29023	29023		963
PDGFRL_35387	35387	PDGFRL	964		TBX6_12953	12953	TBX6	964			E2F7_8368	8368	E2F7	964		RPL37A_22287	22287	RPL37A	964			FGD3_6514	6514	FGD3	964		CCDC34_32280	32280	CCDC34	964
_33335	33335		965		NMUR2_30073	30073	NMUR2	965			MFRP_12876	12876	MFRP	965		_4789	4789		965			C4orf16_1905	1905	C4orf16	965		_711	711		965
_20332	20332		966		CDK8_12826	12826	CDK8	966			PRKCBP1_29103	29103	PRKCBP1	966		ABAT_111	111	ABAT	966			EZH1_4842	4842	EZH1	966		_12302	12302		966
ZNF334_5702	5702	ZNF334	967		_2085	2085		967			_32415	32415		967		_7158	7158		967			CNTNAP1_17386	17386	CNTNAP1	967		SNRPB2_1016	1016	SNRPB2	967
_11689	11689		968		SLC9A3R1_14332	14332	SLC9A3R1	968			_18515	18515		968		_1382	1382		968			RBM26_30139	30139	RBM26	968		_5434	5434		968
_24250	24250		969		DKK3_14918	14918	DKK3	969			_11028	11028		969		COX6BP3_13169	13169	COX6BP3	969			_2353	2353		969		CDCA7L_21678	21678	CDCA7L	969
REXO4_6669	6669	REXO4	970		EIF1AY_5080	5080	EIF1AY	970			_13360	13360		970		KRT10_30399	30399	KRT10	970			MGC15885_18636	18636	MGC15885	970		_29510	29510		970
FBXO39_17938	17938	FBXO39	971		ABHD11_26090	26090	ABHD11	971			APBA2BP_26106	26106	APBA2BP	971		KCNG4_17036	17036	KCNG4	971			_5254	5254		971		TFCP2L1_22892	22892	TFCP2L1	971
OVCA2_4844	4844	OVCA2	972		_32748	32748		972			COPS8_25254	25254	COPS8	972		TAF9_28525	28525	TAF9	972			SIN3A_8422	8422	SIN3A	972		_426	426		972
NPR2_2035	2035	NPR2	973		_6591	6591		973			PLEKHG2_11188	11188	PLEKHG2	973		C4orf20_7191	7191	C4orf20	973			RPS20_10989	10989	RPS20	973		DNAJC10_4755	4755	DNAJC10	973
C18orf10_8913	8913	C18orf10	974		PEMT_12823	12823	PEMT	974			SMUG1_5760	5760	SMUG1	974		EXOSC9_29232	29232	EXOSC9	974			ACY3_4986	4986	ACY3	974		DPP6_3422	3422	DPP6	974
_35482	35482		975		EIF5_7938	7938	EIF5	975			ADA_35372	35372	ADA	975		_4257	4257		975			C12orf41_17593	17593	C12orf41	975		C16orf45_20159	20159	C16orf45	975
ESX1_4118	4118	ESX1	976		TMEM130_9941	9941	TMEM130	976			GUCY1B2_2550	2550	GUCY1B2	976		TRERF1_15124	15124	TRERF1	976			SMARCA4_1027	1027	SMARCA4	976		GPR151_16168	16168	GPR151	976
CRNN_37215	37215	CRNN	977		PSCD3_23723	23723	PSCD3	977			CHI3L2_5520	5520	CHI3L2	977		_14772	14772		977			GCHFR_26199	26199	GCHFR	977		_3354	3354		977
_9296	9296		978		ZNF403_19601	19601	ZNF403	978			_10036	10036		978		CAMK2B_17279	17279	CAMK2B	978			_13956	13956		978		GRM1_10610	10610	GRM1	978
CBX3_12741	12741	CBX3	979		TATDN3_34491	34491	TATDN3	979			C1orf67_11610	11610	C1orf67	979		BTN3A1_32945	32945	BTN3A1	979			LOC284821_34389	34389	LOC284821	979		SFRS12_33361	33361	SFRS12	979
_18003	18003		980		CXXC6_16017	16017	CXXC6	980			_1120	1120		980		_20240	20240		980			ATP2A2_10686	10686	ATP2A2	980		_22151	22151		980
ATP1B1_27766	27766	ATP1B1	981		NTN4_14943	14943	NTN4	981			RPS27_6182	6182	RPS27	981		SELENBP1_30937	30937	SELENBP1	981			_13620	13620		981		ZNF167_16060	16060	ZNF167	981
ZNF638_18240	18240	ZNF638	982		_27523	27523		982			SLC1A2_4060	4060	SLC1A2	982		_35838	35838		982			_12229	12229		982		PPEF2_10909	10909	PPEF2	982
COQ5_36206	36206	COQ5	983		KCNG4_23308	23308	KCNG4	983			AIP_9549	9549	AIP	983		_21544	21544		983			_16462	16462		983		_5254	5254		983
ANKMY2_11883	11883	ANKMY2	984		CRTC2_11450	11450	CRTC2	984			EDG3_35183	35183	EDG3	984		PHF3_22913	22913	PHF3	984			DHX37_7464	7464	DHX37	984		METTL9_1219	1219	METTL9	984
_4789	4789		985		P4HA1_19800	19800	P4HA1	985			FAM13A1_12881	12881	FAM13A1	985		MRPS21_18603	18603	MRPS21	985			KIAA1257_33490	33490	KIAA1257	985		NMT2_9047	9047	NMT2	985
_36278	36278		986		BMI1_13901	13901	BMI1	986			_16359	16359		986		LOC440335_18577	18577	LOC440335	986			_17122	17122		986		TAF9_3430	3430	TAF9	986
_9896	9896		987		_5572	5572		987			TSPAN18_35728	35728	TSPAN18	987		_18100	18100		987			NUDT16L1_20957	20957	NUDT16L1	987		ANKS1A_10225	10225	ANKS1A	987
ZNF576_20615	20615	ZNF576	988		CYP2C8_5813	5813	CYP2C8	988			PSG6_12592	12592	PSG6	988		GPR75_2537	2537	GPR75	988			FKBP9_8037	8037	FKBP9	988		_13205	13205		988
_29238	29238		989		HSPA4L_29509	29509	HSPA4L	989			_33783	33783		989		ASB14_2926	2926	ASB14	989			TTLL3_33373	33373	TTLL3	989		_440	440		989
ZNF577_21639	21639	ZNF577	990		_13189	13189		990			PSG7_19047	19047	PSG7	990		TTC4_479	479	TTC4	990			GTF2H1_11117	11117	GTF2H1	990		RAB34_33062	33062	RAB34	990
_32781	32781		991		PCDHB16_7752	7752	PCDHB16	991			MRPS21_18603	18603	MRPS21	991		PRODH_872	872	PRODH	991			_2920	2920		991		MCART2_360	360	MCART2	991
NGFB_3433	3433	NGFB	992		_3547	3547		992			WSB1_6409	6409	WSB1	992		_34094	34094		992			_755	755		992		_21937	21937		992
MAPK15_7037	7037	MAPK15	993		C2orf42_8786	8786	C2orf42	993			_34270	34270		993		ERBB4_1496	1496	ERBB4	993			UTP20_1761	1761	UTP20	993		_1324	1324		993
RPL5_22176	22176	RPL5	994		PI3_30021	30021	PI3	994			FILIP1_11930	11930	FILIP1	994		_5455	5455		994			RPS4Y1_13580	13580	RPS4Y1	994		_17080	17080		994
OLFML3_29965	29965	OLFML3	995		LRIG3_23070	23070	LRIG3	995			_19868	19868		995		SGCE_8869	8869	SGCE	995			_10998	10998		995		_17034	17034		995
_18746	18746		996		_3145	3145		996			_32912	32912		996		_19950	19950		996			_19442	19442		996		NT5C3L_10515	10515	NT5C3L	996
SNX21_12646	12646	SNX21	997		MGC24103_26596	26596	MGC24103	997			_7045	7045		997		_30191	30191		997			_2573	2573		997		KLHL30_2977	2977	KLHL30	997
DKK3_14918	14918	DKK3	998		_32101	32101		998			TBC1D9_31500	31500	TBC1D9	998		OMD_12786	12786	OMD	998			_6844	6844		998		PSG11_2167	2167	PSG11	998
SLC9A3R1_14332	14332	SLC9A3R1	999		GPR30_17674	17674	GPR30	999			_25698	25698		999		_2196	2196		999			GLULD1_12143	12143	GLULD1	999		SLC25A27_34929	34929	SLC25A27	999
RPLP0P2_35850	35850	RPLP0P2	1000		_15047	15047		1000			_1328	1328		1000		GABRA1_10993	10993	GABRA1	1000			ABCA3_5417	5417	ABCA3	1000		HSPB9_13240	13240	HSPB9	1000
NDUFA10_11234	11234	NDUFA10	1001		RAB11FIP2_12671	12671	RAB11FIP2	1001			CRADD_14694	14694	CRADD	1001		PROSC_24693	24693	PROSC	1001			DNTTIP1_12759	12759	DNTTIP1	1001		EFCAB1_2369	2369	EFCAB1	1001
C20orf133_11510	11510	C20orf133	1002		C9orf93_14546	14546	C9orf93	1002			FGF2_8174	8174	FGF2	1002		UBE2I_25200	25200	UBE2I	1002			_3542	3542		1002		_28223	28223		1002
_26886	26886		1003		NUP155_18186	18186	NUP155	1003			TADA3L_9226	9226	TADA3L	1003		TMPRSS6_3233	3233	TMPRSS6	1003			_13270	13270		1003		_10975	10975		1003
_13747	13747		1004		_3771	3771		1004			MRPS36_22246	22246	MRPS36	1004		_28818	28818		1004			MGAT5_19240	19240	MGAT5	1004		SLC12A4_109	109	SLC12A4	1004
DPH3B_29491	29491	DPH3B	1005		_12959	12959		1005			_13299	13299		1005		KRTAP4-13_24126	24126	KRTAP4-13	1005			_16697	16697		1005		_13049	13049		1005
ZNF12_27945	27945	ZNF12	1006		_18811	18811		1006			SOCS6_5304	5304	SOCS6	1006		FGFR1_14165	14165	FGFR1	1006			SLC13A3_19267	19267	SLC13A3	1006		KLHL14_15546	15546	KLHL14	1006
LYRM4_17042	17042	LYRM4	1007		SLC45A3_26324	26324	SLC45A3	1007			CREB1_30745	30745	CREB1	1007		MASP2_17258	17258	MASP2	1007			_32495	32495		1007		CRABP1_3695	3695	CRABP1	1007
RPS9_20984	20984	RPS9	1008		OVCA2_4844	4844	OVCA2	1008			TADA3L_2954	2954	TADA3L	1008		_18693	18693		1008			_22023	22023		1008		SMEK3P_388	388	SMEK3P	1008
_2818	2818		1009		_5656	5656		1009			SLAMF6_31055	31055	SLAMF6	1009		STRN4_3988	3988	STRN4	1009			BUB3_16895	16895	BUB3	1009		_16169	16169		1009
PTF1A_31314	31314	PTF1A	1010		IL17RE_8250	8250	IL17RE	1010			_8357	8357		1010		IGF2BP3_4233	4233	IGF2BP3	1010			_30956	30956		1010		RPS11_11338	11338	RPS11	1010
OR6M1_11609	11609	OR6M1	1011		PLA2G1B_14712	14712	PLA2G1B	1011			41341_18458	18458	2013-03-08	1011		C20orf117_5118	5118	C20orf117	1011			_25085	25085		1011		SAPS3_5625	5625	SAPS3	1011
_584	584		1012		_550	550		1012			_13098	13098		1012		RBBP9_2422	2422	RBBP9	1012			DOCK8_4835	4835	DOCK8	1012		_10772	10772		1012
RASGEF1A_3660	3660	RASGEF1A	1013		COCH_26870	26870	COCH	1013			CRISP1_11985	11985	CRISP1	1013		SPAG9_23531	23531	SPAG9	1013			ATG4B_4491	4491	ATG4B	1013		C15orf29_3425	3425	C15orf29	1013
_327	327		1014		RAB34_33062	33062	RAB34	1014			_29714	29714		1014		TUBGCP5_430	430	TUBGCP5	1014			_3781	3781		1014		_3125	3125		1014
_4997	4997		1015		SPDYA_13042	13042	SPDYA	1015			SFRS12_1996	1996	SFRS12	1015		ATP2A3_2395	2395	ATP2A3	1015			GRM1_23154	23154	GRM1	1015		POLN_2610	2610	POLN	1015
_2991	2991		1016		_29677	29677		1016			MYLIP_29015	29015	MYLIP	1016		_13143	13143		1016			C22orf27_28775	28775	C22orf27	1016		PHIP_29188	29188	PHIP	1016
RABEP2_3045	3045	RABEP2	1017		GRM2_18533	18533	GRM2	1017			WDR21B_32785	32785	WDR21B	1017		BTF3L3_28089	28089	BTF3L3	1017			_13180	13180		1017		SIX2_6079	6079	SIX2	1017
SGTB_30053	30053	SGTB	1018		_3023	3023		1018			TEC_8146	8146	TEC	1018		G3BP2_1907	1907	G3BP2	1018			CD46_14281	14281	CD46	1018		CLK4_10340	10340	CLK4	1018
_19532	19532		1019		_16174	16174		1019			FUT10_24137	24137	FUT10	1019		_16242	16242		1019			_1223	1223		1019		PMAIP1_8984	8984	PMAIP1	1019
TAF5_7457	7457	TAF5	1020		_29238	29238		1020			_5176	5176		1020		SARS2_217	217	SARS2	1020			APC_16765	16765	APC	1020		_17404	17404		1020
ZNF146_15459	15459	ZNF146	1021		COX18_16181	16181	COX18	1021			CLDN10_8928	8928	CLDN10	1021		_14335	14335		1021			_17939	17939		1021		_17494	17494		1021
C11orf60_15073	15073	C11orf60	1022		C10orf81_26272	26272	C10orf81	1022			C1orf107_21433	21433	C1orf107	1022		FOXP1_2509	2509	FOXP1	1022			GFM2_27164	27164	GFM2	1022		_755	755		1022
_32101	32101		1023		_2894	2894		1023			C1orf102_17422	17422	C1orf102	1023		SFRS7_32309	32309	SFRS7	1023			PHF19_180	180	PHF19	1023		TTC5_9727	9727	TTC5	1023
_15572	15572		1024		C3orf22_761	761	C3orf22	1024			S100A8_22280	22280	S100A8	1024		VWF_17393	17393	VWF	1024			ZMYM3_7442	7442	ZMYM3	1024		TAF9_28525	28525	TAF9	1024
_4651	4651		1025		EEF1B2_6664	6664	EEF1B2	1025			GLI3_18152	18152	GLI3	1025		SNAI2_9427	9427	SNAI2	1025			_16267	16267		1025		_7912	7912		1025
USP15_312	312	USP15	1026		KLC4_12075	12075	KLC4	1026			PLAC8_381	381	PLAC8	1026		KIF3B_15780	15780	KIF3B	1026			IHPK3_10666	10666	IHPK3	1026		C12orf43_23975	23975	C12orf43	1026
CMBL_17757	17757	CMBL	1027		_18793	18793		1027			_1091	1091		1027		_16887	16887		1027			ASB14_2926	2926	ASB14	1027		_2566	2566		1027
BCL2L10_21499	21499	BCL2L10	1028		MRPS21_18603	18603	MRPS21	1028			_17740	17740		1028		TUSC2_20544	20544	TUSC2	1028			RPL30_23964	23964	RPL30	1028		FRMD4B_32302	32302	FRMD4B	1028
PLA2G4D_11441	11441	PLA2G4D	1029		UNC13B_18236	18236	UNC13B	1029			OR5BF1_3034	3034	OR5BF1	1029		_24187	24187		1029			LOC285407_6094	6094	LOC285407	1029		DRD1_8306	8306	DRD1	1029
KIAA0953_3589	3589	KIAA0953	1030		_22645	22645		1030			_29608	29608		1030		_13165	13165		1030			GPR177_15945	15945	GPR177	1030		RPS27_31932	31932	RPS27	1030
_30079	30079		1031		_6556	6556		1031			MME_2508	2508	MME	1031		C14orf58_27624	27624	C14orf58	1031			_14030	14030		1031		_31192	31192		1031
UBXD8_18183	18183	UBXD8	1032		OR8H2_13099	13099	OR8H2	1032			PIK3CD_31965	31965	PIK3CD	1032		_15725	15725		1032			L3MBTL3_5093	5093	L3MBTL3	1032		_1012	1012		1032
C9orf98_5232	5232	C9orf98	1033		_15672	15672		1033			HHLA2_7997	7997	HHLA2	1033		SMOX_12613	12613	SMOX	1033			_33310	33310		1033		ZC3H11A_4739	4739	ZC3H11A	1033
COPZ2_12547	12547	COPZ2	1034		ODC1_25252	25252	ODC1	1034			ARHGAP20_19148	19148	ARHGAP20	1034		HIST1H4E_20835	20835	HIST1H4E	1034			ZFHX4_5382	5382	ZFHX4	1034		TUBE1_25917	25917	TUBE1	1034
_34129	34129		1035		FHL2_6438	6438	FHL2	1035			FRMD3_20997	20997	FRMD3	1035		_18757	18757		1035			_4922	4922		1035		C9orf11_30757	30757	C9orf11	1035
_149	149		1036		_13145	13145		1036			HBP1_12762	12762	HBP1	1036		TTC21A_14683	14683	TTC21A	1036			_6699	6699		1036		DLSTP_8808	8808	DLSTP	1036
NAPSA_3404	3404	NAPSA	1037		C16orf73_36543	36543	C16orf73	1037			NR2E3_14915	14915	NR2E3	1037		RPL19_16594	16594	RPL19	1037			F11R_21625	21625	F11R	1037		_5266	5266		1037
NLRP4_3520	3520	NLRP4	1038		GALNT6_16021	16021	GALNT6	1038			EIF1B_7216	7216	EIF1B	1038		RASA1_13705	13705	RASA1	1038			_603	603		1038		_7416	7416		1038
SIPA1L3_2301	2301	SIPA1L3	1039		_20421	20421		1039			IGFBP6_18595	18595	IGFBP6	1039		NIF3L1_8789	8789	NIF3L1	1039			SLC26A10_6582	6582	SLC26A10	1039		KPNA5_16608	16608	KPNA5	1039
_24176	24176		1040		_237	237		1040			DNAL1_962	962	DNAL1	1040		NMUR1_27260	27260	NMUR1	1040			_2181	2181		1040		KIF13B_8642	8642	KIF13B	1040
ATPAF2_12365	12365	ATPAF2	1041		_36799	36799		1041			ELA3A_32873	32873	ELA3A	1041		BCAM_17612	17612	BCAM	1041			_16325	16325		1041		NGLY1_10601	10601	NGLY1	1041
_28966	28966		1042		ZNF334_5702	5702	ZNF334	1042			LRIG3_23070	23070	LRIG3	1042		C1orf103_18222	18222	C1orf103	1042			_19236	19236		1042		NARF_13678	13678	NARF	1042
RPL24_31517	31517	RPL24	1043		LSM6_24023	24023	LSM6	1043			GPR151_16168	16168	GPR151	1043		CASD1_23011	23011	CASD1	1043			HRH2_9564	9564	HRH2	1043		ORM1_34010	34010	ORM1	1043
_24723	24723		1044		_19532	19532		1044			KCNA6_4274	4274	KCNA6	1044		PHB2_4979	4979	PHB2	1044			DPY19L2_4620	4620	DPY19L2	1044		NQO2_2578	2578	NQO2	1044
MREG_29177	29177	MREG	1045		MGRN1_11085	11085	MGRN1	1045			P2RY6_20989	20989	P2RY6	1045		MAP2K6_220	220	MAP2K6	1045			ELA2_166	166	ELA2	1045		_23065	23065		1045
_13880	13880		1046		_14782	14782		1046			SLC25A41_31340	31340	SLC25A41	1046		PIK3CD_31965	31965	PIK3CD	1046			ZNF131_19428	19428	ZNF131	1046		ACSL6_509	509	ACSL6	1046
IL17B_32384	32384	IL17B	1047		ZNF658_15545	15545	ZNF658	1047			_406	406		1047		ARVCF_18905	18905	ARVCF	1047			KIAA1539_18819	18819	KIAA1539	1047		VEZT_1589	1589	VEZT	1047
RUNX3_9428	9428	RUNX3	1048		_17760	17760		1048			ZNF567_8472	8472	ZNF567	1048		TTC14_6772	6772	TTC14	1048			C16orf45_20159	20159	C16orf45	1048		_545	545		1048
LOC650901_7727	7727	LOC650901	1049		CETN3_9838	9838	CETN3	1049			COL13A1_4793	4793	COL13A1	1049		RGS3_13666	13666	RGS3	1049			RPL36AL_18545	18545	RPL36AL	1049		MRPS33_18098	18098	MRPS33	1049
_15582	15582		1050		_16690	16690		1050			PTK2_583	583	PTK2	1050		HGFAC_8762	8762	HGFAC	1050			SLC41A3_7214	7214	SLC41A3	1050		SIX4_94	94	SIX4	1050
_23460	23460		1051		_3851	3851		1051			PDE2A_33545	33545	PDE2A	1051		_1543	1543		1051			_19107	19107		1051		ADI1_17067	17067	ADI1	1051
_741	741		1052		_3759	3759		1052			DPH3B_29491	29491	DPH3B	1052		CRBN_11136	11136	CRBN	1052			FCHO2_13771	13771	FCHO2	1052		ZNF133_2626	2626	ZNF133	1052
NELL1_9149	9149	NELL1	1053		DNAH2_31405	31405	DNAH2	1053			RNUXA_9926	9926	RNUXA	1053		CNTNAP5_437	437	CNTNAP5	1053			SCAP_2510	2510	SCAP	1053		_2364	2364		1053
OR52A5_23345	23345	OR52A5	1054		MALT1_610	610	MALT1	1054			_31736	31736		1054		ITGBL1_12864	12864	ITGBL1	1054			_6204	6204		1054		RPL11_364	364	RPL11	1054
_20236	20236		1055		QARS_22567	22567	QARS	1055			_4836	4836		1055		IL20RA_5497	5497	IL20RA	1055			_36801	36801		1055		_12289	12289		1055
FGFR1_14165	14165	FGFR1	1056		_27847	27847		1056			NOL10_12708	12708	NOL10	1056		_32879	32879		1056			PNN_19694	19694	PNN	1056		FEV_16951	16951	FEV	1056
C1orf109_15850	15850	C1orf109	1057		_32142	32142		1057			_271	271		1057		_20641	20641		1057			HERPUD2_25285	25285	HERPUD2	1057		_6199	6199		1057
_4323	4323		1058		C14orf50_13070	13070	C14orf50	1058			SPATA18_13034	13034	SPATA18	1058		ZNF576_8071	8071	ZNF576	1058			_32923	32923		1058		_19308	19308		1058
_30067	30067		1059		ETS1_10486	10486	ETS1	1059			_4879	4879		1059		_21937	21937		1059			_31121	31121		1059		EEF1E1_18257	18257	EEF1E1	1059
KLK15_29652	29652	KLK15	1060		DEDD2_17632	17632	DEDD2	1060			_4557	4557		1060		KAZALD1_33061	33061	KAZALD1	1060			GTF2H1_17389	17389	GTF2H1	1060		_436	436		1060
CXorf20_3824	3824	CXorf20	1061		_12649	12649		1061			ZNF618_29457	29457	ZNF618	1061		_27523	27523		1061			_17998	17998		1061		PIAS3_19087	19087	PIAS3	1061
_33898	33898		1062		_21702	21702		1062			_29510	29510		1062		ADC_366	366	ADC	1062			MAGEB10_6908	6908	MAGEB10	1062		MYADM_37580	37580	MYADM	1062
_36619	36619		1063		MRPL28_4616	4616	MRPL28	1063			_20765	20765		1063		MFAP4_25622	25622	MFAP4	1063			_14739	14739		1063		PCOLCE_2473	2473	PCOLCE	1063
C14orf50_13070	13070	C14orf50	1064		_9782	9782		1064			OPRL1_17482	17482	OPRL1	1064		C14orf94_18896	18896	C14orf94	1064			UPB1_14203	14203	UPB1	1064		NPHS2_22901	22901	NPHS2	1064
_20641	20641		1065		OR8B8_15323	15323	OR8B8	1065			AP1G1_1319	1319	AP1G1	1065		LPHN1_3184	3184	LPHN1	1065			C9orf7_29473	29473	C9orf7	1065		C13orf27_4326	4326	C13orf27	1065
EEF1G_19461	19461	EEF1G	1066		DCN_7064	7064	DCN	1066			WHSC1L1_5874	5874	WHSC1L1	1066		_18773	18773		1066			CALM2_14480	14480	CALM2	1066		_13301	13301		1066
C16orf45_20159	20159	C16orf45	1067		APBB1IP_36116	36116	APBB1IP	1067			CD9_20395	20395	CD9	1067		MXI1_10376	10376	MXI1	1067			_23354	23354		1067		EDC3_16404	16404	EDC3	1067
LDLR_35528	35528	LDLR	1068		SP8_15406	15406	SP8	1068			_6806	6806		1068		_13231	13231		1068			FGF19_34978	34978	FGF19	1068		ZNF420_10795	10795	ZNF420	1068
CHRD_18105	18105	CHRD	1069		EIF4A2_25537	25537	EIF4A2	1069			FMOD_36261	36261	FMOD	1069		GOLGB1_37468	37468	GOLGB1	1069			_10123	10123		1069		PAF1_2359	2359	PAF1	1069
_32142	32142		1070		KCNK2_20446	20446	KCNK2	1070			MGST1_23528	23528	MGST1	1070		GNB2L1_35663	35663	GNB2L1	1070			DARS_1048	1048	DARS	1070		CCDC130_115	115	CCDC130	1070
FLJ22374_1288	1288	FLJ22374	1071		_35482	35482		1071			ZNF573_34317	34317	ZNF573	1071		ZH2C2_1161	1161	ZH2C2	1071			CECR6_5763	5763	CECR6	1071		CES7_5166	5166	CES7	1071
BDKRB2_37302	37302	BDKRB2	1072		ZNF576_8071	8071	ZNF576	1072			AICDA_7199	7199	AICDA	1072		_8481	8481		1072			_12495	12495		1072		_10680	10680		1072
_6838	6838		1073		FBXO17_32617	32617	FBXO17	1073			_21544	21544		1073		TXK_32193	32193	TXK	1073			EEF1B2_6664	6664	EEF1B2	1073		COL9A3_1650	1650	COL9A3	1073
YIF1B_10632	10632	YIF1B	1074		LGR5_10530	10530	LGR5	1074			CCDC27_34110	34110	CCDC27	1074		HES2_8665	8665	HES2	1074			_19308	19308		1074		UNC50_11143	11143	UNC50	1074
_23332	23332		1075		_36745	36745		1075			SLC6A14_70	70	SLC6A14	1075		_1243	1243		1075			SCAND2_9337	9337	SCAND2	1075		NUDT9_24898	24898	NUDT9	1075
GPX4_13107	13107	GPX4	1076		TEX14_32337	32337	TEX14	1076			ASB11_32656	32656	ASB11	1076		AP1G1_1319	1319	AP1G1	1076			_6842	6842		1076		ZNF800_27	27	ZNF800	1076
DOPEY2_16044	16044	DOPEY2	1077		DPH3_3571	3571	DPH3	1077			BCAM_17612	17612	BCAM	1077		CUTL1_8314	8314	CUTL1	1077			_12949	12949		1077		_5279	5279		1077
_15569	15569		1078		TMEM60_23041	23041	TMEM60	1078			C6orf203_28478	28478	C6orf203	1078		PPOX_26238	26238	PPOX	1078			_1378	1378		1078		OR9Q1_18566	18566	OR9Q1	1078
TMEM26_396	396	TMEM26	1079		ZNF23_27217	27217	ZNF23	1079			PRKCB1_27094	27094	PRKCB1	1079		_8290	8290		1079			_2267	2267		1079		_33832	33832		1079
SDCCAG3_5226	5226	SDCCAG3	1080		IFT81_2552	2552	IFT81	1080			_26602	26602		1080		tcag7.350_36715	36715	tcag7.350	1080			BCCIP_13455	13455	BCCIP	1080		LOC138652_12819	12819	LOC138652	1080
C9orf121_22986	22986	C9orf121	1081		_34115	34115		1081			DNASE1L3_410	410	DNASE1L3	1081		OR2AP1_2304	2304	OR2AP1	1081			WFDC6_16088	16088	WFDC6	1081		_29735	29735		1081
P4HA1_26072	26072	P4HA1	1082		LYRM4_17042	17042	LYRM4	1082			NHEJ1_26327	26327	NHEJ1	1082		_428	428		1082			PRR8_8072	8072	PRR8	1082		_9194	9194		1082
_11684	11684		1083		ZNF577_21639	21639	ZNF577	1083			NUDT6_14713	14713	NUDT6	1083		_8766	8766		1083			_21937	21937		1083		UPF2_22308	22308	UPF2	1083
C16orf50_13008	13008	C16orf50	1084		RPL34_7976	7976	RPL34	1084			EXOSC7_3965	3965	EXOSC7	1084		_36726	36726		1084			EFCAB1_2369	2369	EFCAB1	1084		ABAT_111	111	ABAT	1084
_14782	14782		1085		ACP1_23889	23889	ACP1	1085			CELSR1_3966	3966	CELSR1	1085		C7orf44_18156	18156	C7orf44	1085			SLPI_4933	4933	SLPI	1085		PRM3_3059	3059	PRM3	1085
PDCD2L_4156	4156	PDCD2L	1086		SDCCAG3_5226	5226	SDCCAG3	1086			CCNB1IP1_880	880	CCNB1IP1	1086		TPPP_24003	24003	TPPP	1086			ADI1_17067	17067	ADI1	1086		C1orf107_15161	15161	C1orf107	1086
FAHD1_17205	17205	FAHD1	1087		_21819	21819		1087			ZNF10_7635	7635	ZNF10	1087		_13236	13236		1087			PTPRT_4778	4778	PTPRT	1087		_4711	4711		1087
GPR75_2537	2537	GPR75	1088		SP4_34457	34457	SP4	1088			CCDC65_5048	5048	CCDC65	1088		EGFR_28612	28612	EGFR	1088			_22165	22165		1088		TPMT_11300	11300	TPMT	1088
ECH1_29911	29911	ECH1	1089		_6972	6972		1089			KCNJ5_9597	9597	KCNJ5	1089		C1orf100_21797	21797	C1orf100	1089			C1orf83_8792	8792	C1orf83	1089		KCNC2_2873	2873	KCNC2	1089
_18780	18780		1090		SLC4A3_4181	4181	SLC4A3	1090			_35838	35838		1090		BBX_6433	6433	BBX	1090			_16878	16878		1090		SLC37A3_23896	23896	SLC37A3	1090
PTDSR_18072	18072	PTDSR	1091		PHB_36628	36628	PHB	1091			FSTL4_5513	5513	FSTL4	1091		_19524	19524		1091			_537	537		1091		ZNF773_1207	1207	ZNF773	1091
_15604	15604		1092		FUT4_18425	18425	FUT4	1092			_13125	13125		1092		TBC1D8_21536	21536	TBC1D8	1092			_19369	19369		1092		ABHD2_10537	10537	ABHD2	1092
_27152	27152		1093		_9290	9290		1093			SYNGR1_15894	15894	SYNGR1	1093		EDG4_21203	21203	EDG4	1093			KLK7_6067	6067	KLK7	1093		IBRDC1_17596	17596	IBRDC1	1093
_1549	1549		1094		HIST1H4G_33938	33938	HIST1H4G	1094			CRISPLD1_13520	13520	CRISPLD1	1094		_5661	5661		1094			PANX3_2779	2779	PANX3	1094		_15442	15442		1094
KIAA1797_18330	18330	KIAA1797	1095		CCDC40_15249	15249	CCDC40	1095			_24375	24375		1095		_24176	24176		1095			MAPRE3_844	844	MAPRE3	1095		_1039	1039		1095
LIN28_33205	33205	LIN28	1096		PIGH_33024	33024	PIGH	1096			_18981	18981		1096		GOLGB1_31196	31196	GOLGB1	1096			_291	291		1096		ZNF323_33558	33558	ZNF323	1096
IQGAP2_2732	2732	IQGAP2	1097		TOB2_13162	13162	TOB2	1097			_3029	3029		1097		BCCIP_911	911	BCCIP	1097			_25061	25061		1097		_13093	13093		1097
SLC26A9_29650	29650	SLC26A9	1098		_256	256		1098			PTPRV_8484	8484	PTPRV	1098		DLX4_15815	15815	DLX4	1098			VPS13B_5148	5148	VPS13B	1098		LAT2_5553	5553	LAT2	1098
XRN2_19670	19670	XRN2	1099		_963	963		1099			SLC25A42_15804	15804	SLC25A42	1099		CDH22_3544	3544	CDH22	1099			_29688	29688		1099		_8499	8499		1099
NEUROG2_10121	10121	NEUROG2	1100		C12orf41_30137	30137	C12orf41	1100			DNAJA3_21384	21384	DNAJA3	1100		PLCD4_165	165	PLCD4	1100			ZNF302_13397	13397	ZNF302	1100		USF2_17368	17368	USF2	1100
COCH_20598	20598	COCH	1101		ERGIC3_8858	8858	ERGIC3	1101			VAMP8_15858	15858	VAMP8	1101		KIAA1715_15265	15265	KIAA1715	1101			GSTO2_18063	18063	GSTO2	1101		_4855	4855		1101
BACH1_16126	16126	BACH1	1102		_31430	31430		1102			_21482	21482		1102		ANTXR1_1371	1371	ANTXR1	1102			_34123	34123		1102		SARDH_10389	10389	SARDH	1102
NECAP1_29078	29078	NECAP1	1103		_37389	37389		1103			SMO_30068	30068	SMO	1103		_10491	10491		1103			SSPN_1006	1006	SSPN	1103		TITF1_17563	17563	TITF1	1103
_26112	26112		1104		C1orf103_24494	24494	C1orf103	1104			ZNF195_19604	19604	ZNF195	1104		C1orf165_23998	23998	C1orf165	1104			BTN2A1_2504	2504	BTN2A1	1104		_7702	7702		1104
IGF2_8593	8593	IGF2	1105		_17773	17773		1105			_13110	13110		1105		_24363	24363		1105			FHAD1_11339	11339	FHAD1	1105		_6937	6937		1105
_34376	34376		1106		_646	646		1106			_25842	25842		1106		JAGN1_15494	15494	JAGN1	1106			SENP7_11315	11315	SENP7	1106		RPL24_31517	31517	RPL24	1106
_27218	27218		1107		_17097	17097		1107			_25603	25603		1107		RASSF3_30222	30222	RASSF3	1107			CYP2C8_5813	5813	CYP2C8	1107		_17887	17887		1107
41523_4978	4978	2013-09-06	1108		MSLN_17357	17357	MSLN	1108			GHSR_11949	11949	GHSR	1108		CDH7_4914	4914	CDH7	1108			ROBO1_24892	24892	ROBO1	1108		ZRANB3_5684	5684	ZRANB3	1108
_18034	18034		1109		PFTK1_34531	34531	PFTK1	1109			NLE1_25137	25137	NLE1	1109		NSMCE1_3718	3718	NSMCE1	1109			_1039	1039		1109		ASB14_2926	2926	ASB14	1109
ERCC8_14136	14136	ERCC8	1110		_584	584		1110			_14772	14772		1110		RGS3_19938	19938	RGS3	1110			FZD4_33576	33576	FZD4	1110		SEMA3E_2943	2943	SEMA3E	1110
_32820	32820		1111		RAI2_8103	8103	RAI2	1111			TBC1D8_21536	21536	TBC1D8	1111		RSL1D1_36669	36669	RSL1D1	1111			_2981	2981		1111		CDH7_4914	4914	CDH7	1111
_24835	24835		1112		BAG4_12991	12991	BAG4	1112			ZNF638_30784	30784	ZNF638	1112		CYFIP1_7263	7263	CYFIP1	1112			PHPT1_11786	11786	PHPT1	1112		_17109	17109		1112
DAP_33862	33862	DAP	1113		CRISP1_11985	11985	CRISP1	1113			C20orf62_8416	8416	C20orf62	1113		_3772	3772		1113			_30488	30488		1113		_10818	10818		1113
_31273	31273		1114		_8525	8525		1114			SNAP25_23003	23003	SNAP25	1114		PCSK1_5358	5358	PCSK1	1114			hCG_2042202_19299	19299	hCG_2042202	1114		ATPAF1_29230	29230	ATPAF1	1114
_29512	29512		1115		_20613	20613		1115			_9815	9815		1115		_15802	15802		1115			PCDHA3_15744	15744	PCDHA3	1115		WIPF1_2616	2616	WIPF1	1115
HSPB3_5288	5288	HSPB3	1116		ZNF569_4471	4471	ZNF569	1116			KLHL3_4297	4297	KLHL3	1116		_4819	4819		1116			AGA_3936	3936	AGA	1116		_34084	34084		1116
_3051	3051		1117		_34977	34977		1117			_8015	8015		1117		_32666	32666		1117			MTHFD2L_8335	8335	MTHFD2L	1117		WFDC12_13123	13123	WFDC12	1117
VEZT_1589	1589	VEZT	1118		FAM3D_5135	5135	FAM3D	1118			_6185	6185		1118		SDCCAG3_5226	5226	SDCCAG3	1118			_19282	19282		1118		MKNK2_6357	6357	MKNK2	1118
MGRN1_11085	11085	MGRN1	1119		SEC31A_338	338	SEC31A	1119			ANGPTL7_2961	2961	ANGPTL7	1119		OLFML3_29965	29965	OLFML3	1119			_27326	27326		1119		C20orf133_11510	11510	C20orf133	1119
_20581	20581		1120		SLC16A10_26808	26808	SLC16A10	1120			CECR2_86	86	CECR2	1120		_7255	7255		1120			ZNF140_22296	22296	ZNF140	1120		_19857	19857		1120
TNK2_7871	7871	TNK2	1121		_3818	3818		1121			_25061	25061		1121		LOC348262_12972	12972	LOC348262	1121			_35494	35494		1121		_25085	25085		1121
KRTAP15-1_11621	11621	KRTAP15-1	1122		C1orf109_15850	15850	C1orf109	1122			MBNL1_4276	4276	MBNL1	1122		CDCA2_1241	1241	CDCA2	1122			GP6_7910	7910	GP6	1122		_29834	29834		1122
LOXL4_24635	24635	LOXL4	1123		ISCU_8937	8937	ISCU	1123			COG5_13837	13837	COG5	1123		_31941	31941		1123			PCDHA4_36128	36128	PCDHA4	1123		THAP5_16375	16375	THAP5	1123
THAP3_3158	3158	THAP3	1124		CBX3_12741	12741	CBX3	1124			_27499	27499		1124		SRP68_24088	24088	SRP68	1124			_16633	16633		1124		CAMKK1_4	4	CAMKK1	1124
DGUOK_37109	37109	DGUOK	1125		EDG3_35183	35183	EDG3	1125			_30777	30777		1125		_11356	11356		1125			_16420	16420		1125		_32784	32784		1125
C10orf81_26272	26272	C10orf81	1126		_8613	8613		1126			_18094	18094		1126		SFRS12_1996	1996	SFRS12	1126			_14283	14283		1126		CAMK2D_6650	6650	CAMK2D	1126
APBB3_16615	16615	APBB3	1127		NELL1_9149	9149	NELL1	1127			DNASE1_36778	36778	DNASE1	1127		_7005	7005		1127			TITF1_17563	17563	TITF1	1127		ANKMY2_11883	11883	ANKMY2	1127
CENTD2_6894	6894	CENTD2	1128		MRPL27_23655	23655	MRPL27	1128			SUMF2_25334	25334	SUMF2	1128		PREI3_264	264	PREI3	1128			_33989	33989		1128		ABLIM2_2850	2850	ABLIM2	1128
NLE1_25137	25137	NLE1	1129		PRMT2_5952	5952	PRMT2	1129			_20007	20007		1129		SORBS1_4000	4000	SORBS1	1129			_34443	34443		1129		_6129	6129		1129
_2085	2085		1130		_20765	20765		1130			SYCP2_29	29	SYCP2	1130		NUDT21_37408	37408	NUDT21	1130			_9948	9948		1130		_18690	18690		1130
MRPL43_29824	29824	MRPL43	1131		OR2AG1_13012	13012	OR2AG1	1131			MMP24_2589	2589	MMP24	1131		KLC4_12075	12075	KLC4	1131			MATK_5489	5489	MATK	1131		_8270	8270		1131
IHPK2_20426	20426	IHPK2	1132		_422	422		1132			EPS8L3_12195	12195	EPS8L3	1132		ENSA_12121	12121	ENSA	1132			C16orf74_2782	2782	C16orf74	1132		_8613	8613		1132
C10orf83_23335	23335	C10orf83	1133		_37479	37479		1133			_27844	27844		1133		METTL4_31459	31459	METTL4	1133			_20240	20240		1133		ATG12_13711	13711	ATG12	1133
_3145	3145		1134		_11359	11359		1134			HIF3A_8067	8067	HIF3A	1134		EYA4_1719	1719	EYA4	1134			C20orf24_5583	5583	C20orf24	1134		ZNF493_12225	12225	ZNF493	1134
TRAF4_23729	23729	TRAF4	1135		DPH3B_29491	29491	DPH3B	1135			SMOX_12613	12613	SMOX	1135		_1469	1469		1135			_24781	24781		1135		_20447	20447		1135
_1243	1243		1136		SIGLEC6_16578	16578	SIGLEC6	1136			ALPK1_7888	7888	ALPK1	1136		_21482	21482		1136			_387	387		1136		CDH22_3544	3544	CDH22	1136
_11213	11213		1137		CPSF3_182	182	CPSF3	1137			_19423	19423		1137		C12orf23_5842	5842	C12orf23	1137			LHX8_13262	13262	LHX8	1137		_32330	32330		1137
_12139	12139		1138		KRT78_5954	5954	KRT78	1138			BLOC1S3_14062	14062	BLOC1S3	1138		PCMTD1_15465	15465	PCMTD1	1138			CLDN12_1232	1232	CLDN12	1138		_20421	20421		1138
RNF139_2164	2164	RNF139	1139		REG1A_34663	34663	REG1A	1139			LHX8_9100	9100	LHX8	1139		PHLDB1_21967	21967	PHLDB1	1139			KIAA0430_1343	1343	KIAA0430	1139		_7634	7634		1139
ATP2A2_10686	10686	ATP2A2	1140		_4327	4327		1140			SNCAIP_37054	37054	SNCAIP	1140		SCAMP1_29218	29218	SCAMP1	1140			_7323	7323		1140		SLC1A7_5186	5186	SLC1A7	1140
_9953	9953		1141		HS3ST3B1_4936	4936	HS3ST3B1	1141			C16orf68_14151	14151	C16orf68	1141		_540	540		1141			FAM46D_3773	3773	FAM46D	1141		MAT1A_12165	12165	MAT1A	1141
_10026	10026		1142		FAM24B_8588	8588	FAM24B	1142			_27984	27984		1142		NFATC1_18290	18290	NFATC1	1142			RPAP1_4136	4136	RPAP1	1142		_13972	13972		1142
CXXC6_16017	16017	CXXC6	1143		_25508	25508		1143			_12384	12384		1143		KIAA0274_14260	14260	KIAA0274	1143			METTL9_1219	1219	METTL9	1143		CDCA7_2726	2726	CDCA7	1143
SPDYA_13042	13042	SPDYA	1144		_28210	28210		1144			SLC22A16_12545	12545	SLC22A16	1144		CDC25B_5582	5582	CDC25B	1144			_10975	10975		1144		_16579	16579		1144
FYN_32941	32941	FYN	1145		CENPP_29588	29588	CENPP	1145			_3879	3879		1145		SEC31A_338	338	SEC31A	1145			_8290	8290		1145		_27034	27034		1145
TMEM68_5276	5276	TMEM68	1146		IFRD1_2355	2355	IFRD1	1146			_5698	5698		1146		KIAA1411_25150	25150	KIAA1411	1146			KRT74_23330	23330	KRT74	1146		_33484	33484		1146
CYP2C8_12085	12085	CYP2C8	1147		HES2_8665	8665	HES2	1147			_5152	5152		1147		SGOL1_32396	32396	SGOL1	1147			_16887	16887		1147		TNFAIP3_37025	37025	TNFAIP3	1147
_28210	28210		1148		_5604	5604		1148			CYP2A6_27263	27263	CYP2A6	1148		_27370	27370		1148			ZCRB1_24618	24618	ZCRB1	1148		OR10G3_5286	5286	OR10G3	1148
PCNXL2_26965	26965	PCNXL2	1149		MLL2_2792	2792	MLL2	1149			EIF4EBP3_23791	23791	EIF4EBP3	1149		SLC38A4_16801	16801	SLC38A4	1149			GCLM_12563	12563	GCLM	1149		DCHS2_30119	30119	DCHS2	1149
TRO_1607	1607	TRO	1150		NDUFA5_23769	23769	NDUFA5	1150			SLC26A3_17329	17329	SLC26A3	1150		PARP16_8176	8176	PARP16	1150			EYA1_11867	11867	EYA1	1150		C13orf30_4652	4652	C13orf30	1150
_30335	30335		1151		AMN1_16104	16104	AMN1	1151			_26150	26150		1151		B4GALT3_29458	29458	B4GALT3	1151			SLC35F4_12900	12900	SLC35F4	1151		FLJ13197_31005	31005	FLJ13197	1151
IRS1_23316	23316	IRS1	1152		NRP1_23605	23605	NRP1	1152			THAP4_28905	28905	THAP4	1152		FAM86A_17428	17428	FAM86A	1152			_2056	2056		1152		OCLN_1831	1831	OCLN	1152
MAP6_20990	20990	MAP6	1153		_4322	4322		1153			ABAT_111	111	ABAT	1153		CCNT2_6329	6329	CCNT2	1153			ERGIC2_17322	17322	ERGIC2	1153		PCDHGA5_15740	15740	PCDHGA5	1153
_1969	1969		1154		CRY1_10984	10984	CRY1	1154			_16944	16944		1154		CXorf45_7941	7941	CXorf45	1154			MBNL3_4757	4757	MBNL3	1154		_15627	15627		1154
TMEM60_16769	16769	TMEM60	1155		GLT8D1_35290	35290	GLT8D1	1155			_5682	5682		1155		_18651	18651		1155			_1406	1406		1155		PHC2_34006	34006	PHC2	1155
NECAP1_22806	22806	NECAP1	1156		_33520	33520		1156			C1orf164_37122	37122	C1orf164	1156		_5028	5028		1156			FBF1_16727	16727	FBF1	1156		RAB40B_1139	1139	RAB40B	1156
PRSS27_7667	7667	PRSS27	1157		ISCA2_524	524	ISCA2	1157			GPX4_13107	13107	GPX4	1157		gm127_30332	30332	gm127	1157			CYP7B1_621	621	CYP7B1	1157		MLL5_7847	7847	MLL5	1157
SCEL_4232	4232	SCEL	1158		_35409	35409		1158			EIF2S2_21402	21402	EIF2S2	1158		_5906	5906		1158			_24140	24140		1158		ELA2_166	166	ELA2	1158
MATN2_4186	4186	MATN2	1159		ZNF787_17613	17613	ZNF787	1159			_1644	1644		1159		C10orf97_20778	20778	C10orf97	1159			_25398	25398		1159		WFDC6_16088	16088	WFDC6	1159
_8486	8486		1160		RBPSUHL_6497	6497	RBPSUHL	1160			HIST1H1D_1014	1014	HIST1H1D	1160		_36634	36634		1160			TNS4_26946	26946	TNS4	1160		MXD3_17831	17831	MXD3	1160
C1QTNF7_13036	13036	C1QTNF7	1161		DRD1_8306	8306	DRD1	1161			WDR65_4419	4419	WDR65	1161		_33115	33115		1161			_4968	4968		1161		RPA3_21290	21290	RPA3	1161
BCAM_17612	17612	BCAM	1162		_20236	20236		1162			GPATCH4_33400	33400	GPATCH4	1162		ZNF208_34674	34674	ZNF208	1162			PCTP_8163	8163	PCTP	1162		HS6ST2_2951	2951	HS6ST2	1162
_22953	22953		1163		BCL2L10_21499	21499	BCL2L10	1163			MKS1_14	14	MKS1	1163		_31357	31357		1163			SCD5_6653	6653	SCD5	1163		_29512	29512		1163
RUNDC2A_37194	37194	RUNDC2A	1164		CTBP2_21818	21818	CTBP2	1164			MYO15A_4786	4786	MYO15A	1164		_17224	17224		1164			C1orf97_19173	19173	C1orf97	1164		ZNF597_5274	5274	ZNF597	1164
ZNF167_16060	16060	ZNF167	1165		LOXL4_24635	24635	LOXL4	1165			DNAJC7_9192	9192	DNAJC7	1165		_14082	14082		1165			_12384	12384		1165		_274	274		1165
_23049	23049		1166		_33233	33233		1166			SCT_21210	21210	SCT	1166		_17531	17531		1166			CXorf45_7941	7941	CXorf45	1166		ZFP90_13232	13232	ZFP90	1166
_10159	10159		1167		TNFRSF11A_21520	21520	TNFRSF11A	1167			RPLP0_3789	3789	RPLP0	1167		ETV7_31371	31371	ETV7	1167			ASB11_26384	26384	ASB11	1167		_2820	2820		1167
_7032	7032		1168		GIF_2654	2654	GIF	1168			KCNG4_17036	17036	KCNG4	1168		_27294	27294		1168			HOMER2_29117	29117	HOMER2	1168		PLA2G1B_14712	14712	PLA2G1B	1168
CDK8_12826	12826	CDK8	1169		CSMD3_4430	4430	CSMD3	1169			NLRP1_9486	9486	NLRP1	1169		LDHAL6A_2911	2911	LDHAL6A	1169			LRRC36_13005	13005	LRRC36	1169		OR5I1_3707	3707	OR5I1	1169
TAF9_28525	28525	TAF9	1170		_9107	9107		1170			_35734	35734		1170		_35964	35964		1170			_35594	35594		1170		NLE1_25137	25137	NLE1	1170
_7702	7702		1171		_21544	21544		1171			_12525	12525		1171		_25814	25814		1171			RNASEH1_18635	18635	RNASEH1	1171		RWDD4A_11555	11555	RWDD4A	1171
AGGF1_9913	9913	AGGF1	1172		_15687	15687		1172			TPPP_24003	24003	TPPP	1172		BMP1_17038	17038	BMP1	1172			_6489	6489		1172		C6orf55_4718	4718	C6orf55	1172
DENND4B_8126	8126	DENND4B	1173		ITCH_15105	15105	ITCH	1173			LGTN_24670	24670	LGTN	1173		IL15_17754	17754	IL15	1173			DNAJC5B_30966	30966	DNAJC5B	1173		ASTN2_17650	17650	ASTN2	1173
_10021	10021		1174		IFT88_21184	21184	IFT88	1174			NME6_17860	17860	NME6	1174		PJA2_13478	13478	PJA2	1174			TTLL3_449	449	TTLL3	1174		_17659	17659		1174
CEBPZ_168	168	CEBPZ	1175		CLP1_9235	9235	CLP1	1175			C1QTNF3_18185	18185	C1QTNF3	1175		ZNF516_14327	14327	ZNF516	1175			RPL10_2744	2744	RPL10	1175		ZNF273_10430	10430	ZNF273	1175
_19360	19360		1176		TTC31_17512	17512	TTC31	1176			PRPF4B_33860	33860	PRPF4B	1176		_18006	18006		1176			PILRB_5676	5676	PILRB	1176		_29608	29608		1176
RHO_26369	26369	RHO	1177		SPATA21_20864	20864	SPATA21	1177			B3GALNT2_5966	5966	B3GALNT2	1177		RCVRN_137	137	RCVRN	1177			DYNC1I1_15351	15351	DYNC1I1	1177		_30716	30716		1177
_8810	8810		1178		SH3BP5_5743	5743	SH3BP5	1178			NLRP4_34968	34968	NLRP4	1178		MAGOH_19214	19214	MAGOH	1178			AARSD1_29927	29927	AARSD1	1178		_568	568		1178
SLIT2_342	342	SLIT2	1179		ERGIC2_23594	23594	ERGIC2	1179			KRT34_268	268	KRT34	1179		SLC22A16_12545	12545	SLC22A16	1179			MGC29506_17054	17054	MGC29506	1179		ALDH1L2_2665	2665	ALDH1L2	1179
CKB_24829	24829	CKB	1180		ZNF133_2626	2626	ZNF133	1180			_7017	7017		1180		_24944	24944		1180			_31460	31460		1180		EPS8L3_12195	12195	EPS8L3	1180
SLC7A3_15410	15410	SLC7A3	1181		FGF12_33087	33087	FGF12	1181			TATDN3_34491	34491	TATDN3	1181		LSM14B_16096	16096	LSM14B	1181			UBR2_19	19	UBR2	1181		C11orf16_13991	13991	C11orf16	1181
_2116	2116		1182		_16507	16507		1182			MAGEB18_7734	7734	MAGEB18	1182		COCH_20598	20598	COCH	1182			_3318	3318		1182		_750	750		1182
_23367	23367		1183		DPP3_18668	18668	DPP3	1183			_26913	26913		1183		MUSK_803	803	MUSK	1183			CLEC1B_16208	16208	CLEC1B	1183		C20orf166_20244	20244	C20orf166	1183
RAD17_5911	5911	RAD17	1184		LILRB4_35272	35272	LILRB4	1184			_12481	12481		1184		EFCAB1_33733	33733	EFCAB1	1184			_20300	20300		1184		WFDC2_23621	23621	WFDC2	1184
MOS_30277	30277	MOS	1185		WDR35_9589	9589	WDR35	1185			ZNF484_275	275	ZNF484	1185		SLC19A1_34338	34338	SLC19A1	1185			TTN_15330	15330	TTN	1185		ZBTB45_1053	1053	ZBTB45	1185
_11550	11550		1186		OR1J4_6755	6755	OR1J4	1186			BBS12_11741	11741	BBS12	1186		IDS_7852	7852	IDS	1186			_26956	26956		1186		SLC35C1_8619	8619	SLC35C1	1186
DCN_25880	25880	DCN	1187		C21orf87_23184	23184	C21orf87	1187			_548	548		1187		DMTF1_10496	10496	DMTF1	1187			CDCA7L_21678	21678	CDCA7L	1187		SAFB_17717	17717	SAFB	1187
ARMC5_16807	16807	ARMC5	1188		_13880	13880		1188			LYPD6_2706	2706	LYPD6	1188		_3865	3865		1188			PHLPPL_18053	18053	PHLPPL	1188		_34461	34461		1188
SRPK1_18113	18113	SRPK1	1189		_9296	9296		1189			GSDML_20429	20429	GSDML	1189		THAP10_8116	8116	THAP10	1189			_18574	18574		1189		CSNK1G3_35694	35694	CSNK1G3	1189
E2F6_35859	35859	E2F6	1190		ZDHHC4_12073	12073	ZDHHC4	1190			GPBP1_1603	1603	GPBP1	1190		_16192	16192		1190			_32328	32328		1190		_32894	32894		1190
_10107	10107		1191		_17761	17761		1191			_4207	4207		1191		KCND3_5187	5187	KCND3	1191			CYFIP1_7263	7263	CYFIP1	1191		_2887	2887		1191
AMDHD1_18370	18370	AMDHD1	1192		CDCA7L_27950	27950	CDCA7L	1192			_18767	18767		1192		C4orf32_36711	36711	C4orf32	1192			C12orf32_7661	7661	C12orf32	1192		ITIH5_2575	2575	ITIH5	1192
CETN3_9838	9838	CETN3	1193		SHCBP1_35881	35881	SHCBP1	1193			_39	39		1193		_33484	33484		1193			COPS5_976	976	COPS5	1193		_3028	3028		1193
_35892	35892		1194		FURIN_4261	4261	FURIN	1194			ZFP30_14305	14305	ZFP30	1194		SUSD3_2796	2796	SUSD3	1194			CNTNAP4_4343	4343	CNTNAP4	1194		ICAM1_10260	10260	ICAM1	1194
_34783	34783		1195		ETNK1_10528	10528	ETNK1	1195			MLXIP_3010	3010	MLXIP	1195		CHKB_36934	36934	CHKB	1195			LZTFL1_27158	27158	LZTFL1	1195		CDC73_12833	12833	CDC73	1195
KRT78_5954	5954	KRT78	1196		_34683	34683		1196			_17494	17494		1196		_6986	6986		1196			NF2_16555	16555	NF2	1196		_3683	3683		1196
_34854	34854		1197		OR7A10_1813	1813	OR7A10	1197			C11orf74_5142	5142	C11orf74	1197		TUBD1_11887	11887	TUBD1	1197			RGS3_13666	13666	RGS3	1197		PTPN7_14440	14440	PTPN7	1197
_32100	32100		1198		RQCD1_16833	16833	RQCD1	1198			FRMD4A_17604	17604	FRMD4A	1198		OC90_1061	1061	OC90	1198			_18191	18191		1198		FBXL20_10322	10322	FBXL20	1198
_9782	9782		1199		ZNF545_30561	30561	ZNF545	1199			KIF24_21870	21870	KIF24	1199		LOC647011_26656	26656	LOC647011	1199			C1orf187_6753	6753	C1orf187	1199		FOXJ3_3992	3992	FOXJ3	1199
NTHL1_5517	5517	NTHL1	1200		TUBB4_12761	12761	TUBB4	1200			SLK_10138	10138	SLK	1200		_22550	22550		1200			TMEM100_4444	4444	TMEM100	1200		TMEM163_6696	6696	TMEM163	1200
_963	963		1201		PDE3A_29623	29623	PDE3A	1201			OR1J4_6755	6755	OR1J4	1201		_25677	25677		1201			_33654	33654		1201		FAH_29224	29224	FAH	1201
_11562	11562		1202		SNORD35A_30158	30158	SNORD35A	1202			TROVE2_9581	9581	TROVE2	1202		GPT2_21692	21692	GPT2	1202			SYN2_21611	21611	SYN2	1202		ANGPTL7_2961	2961	ANGPTL7	1202
_4675	4675		1203		LOC440587_2980	2980	LOC440587	1203			_17824	17824		1203		TRPC4_1848	1848	TRPC4	1203			EEF1B2_29166	29166	EEF1B2	1203		RNF32_7964	7964	RNF32	1203
_562	562		1204		_2565	2565		1204			MAST2_16522	16522	MAST2	1204		RPS6_23051	23051	RPS6	1204			_11028	11028		1204		RASGEF1A_3660	3660	RASGEF1A	1204
_3791	3791		1205		RALGPS2_8788	8788	RALGPS2	1205			_7363	7363		1205		TMEM60_23041	23041	TMEM60	1205			PTCD2_13354	13354	PTCD2	1205		_18006	18006		1205
PPP3CB_7972	7972	PPP3CB	1206		_34129	34129		1206			KLHL23_19971	19971	KLHL23	1206		_5384	5384		1206			SEZ6L2_20096	20096	SEZ6L2	1206		NEFM_15794	15794	NEFM	1206
SLC6A11_32407	32407	SLC6A11	1207		GNL3_15393	15393	GNL3	1207			PPP2R5A_29831	29831	PPP2R5A	1207		ANGEL2_9904	9904	ANGEL2	1207			_5435	5435		1207		MAP3K4_3981	3981	MAP3K4	1207
TMEM45A_21156	21156	TMEM45A	1208		_4683	4683		1208			KIR3DL3_9642	9642	KIR3DL3	1208		GCK_22861	22861	GCK	1208			TTC4_13023	13023	TTC4	1208		_31167	31167		1208
_17942	17942		1209		KLHL7_14312	14312	KLHL7	1209			WRN_10708	10708	WRN	1209		_33520	33520		1209			PASD1_9146	9146	PASD1	1209		GNB5_7098	7098	GNB5	1209
C1orf105_3905	3905	C1orf105	1210		_36004	36004		1210			CHD6_15907	15907	CHD6	1210		TATDN3_34491	34491	TATDN3	1210			_19462	19462		1210		CYP2B_13151	13151	CYP2B	1210
_256	256		1211		_32486	32486		1211			CHRNA1_16019	16019	CHRNA1	1211		C6orf70_12009	12009	C6orf70	1211			PARP15_16396	16396	PARP15	1211		_6979	6979		1211
_5538	5538		1212		_9400	9400		1212			XG_20610	20610	XG	1212		CLK4_10340	10340	CLK4	1212			_33771	33771		1212		_8209	8209		1212
EIF3S12_3069	3069	EIF3S12	1213		NUDT6_14713	14713	NUDT6	1213			BAG4_19263	19263	BAG4	1213		CAMTA1_11638	11638	CAMTA1	1213			CYP2B_13151	13151	CYP2B	1213		_18028	18028		1213
_22817	22817		1214		THSD1_5794	5794	THSD1	1214			ECE2_380	380	ECE2	1214		_2512	2512		1214			_13225	13225		1214		TRNT1_43	43	TRNT1	1214
_17815	17815		1215		AKAP10_9628	9628	AKAP10	1215			UPK1B_27598	27598	UPK1B	1215		_35570	35570		1215			RWDD4A_11555	11555	RWDD4A	1215		PRRT2_6837	6837	PRRT2	1215
_6100	6100		1216		DOCK9_12612	12612	DOCK9	1216			MAP2K3_14913	14913	MAP2K3	1216		TNNT3_6525	6525	TNNT3	1216			TRPV3_23298	23298	TRPV3	1216		AQP9_27547	27547	AQP9	1216
_29617	29617		1217		_27404	27404		1217			_10029	10029		1217		_13275	13275		1217			GFI1_2833	2833	GFI1	1217		_3867	3867		1217
EBF3_8755	8755	EBF3	1218		ZNF277P_18822	18822	ZNF277P	1218			_31951	31951		1218		OR7A10_1813	1813	OR7A10	1218			_37389	37389		1218		AFTPH_21354	21354	AFTPH	1218
GCKR_13388	13388	GCKR	1219		CLDN10_8928	8928	CLDN10	1219			_15404	15404		1219		ZNF654_24952	24952	ZNF654	1219			PPP1CC_23149	23149	PPP1CC	1219		_24860	24860		1219
HSD17B14_17459	17459	HSD17B14	1220		DGKB_17546	17546	DGKB	1220			ARID3B_23284	23284	ARID3B	1220		FAM57A_35845	35845	FAM57A	1220			EMR3_16726	16726	EMR3	1220		_28735	28735		1220
RBMX_32532	32532	RBMX	1221		SCT_21210	21210	SCT	1221			FGFR1_7893	7893	FGFR1	1221		SOD1_37208	37208	SOD1	1221			EYA1_5595	5595	EYA1	1221		SGIP1_4092	4092	SGIP1	1221
_750	750		1222		SLC6A14_70	70	SLC6A14	1222			C7orf36_29132	29132	C7orf36	1222		KRTAP4-15_17854	17854	KRTAP4-15	1222			_18028	18028		1222		_21856	21856		1222
_6205	6205		1223		PRMT2_12224	12224	PRMT2	1223			CST2_1379	1379	CST2	1223		DHRS1_23106	23106	DHRS1	1223			ZNF614_16043	16043	ZNF614	1223		KLHL7_1768	1768	KLHL7	1223
PCNXL2_26969	26969	PCNXL2	1224		APBB3_16615	16615	APBB3	1224			VSX1_882	882	VSX1	1224		_32415	32415		1224			MRPL27_23655	23655	MRPL27	1224		HFE_26665	26665	HFE	1224
C11orf61_3325	3325	C11orf61	1225		_35898	35898		1225			NKX6-3_513	513	NKX6-3	1225		FCGR2C_7886	7886	FCGR2C	1225			TNRC6A_15760	15760	TNRC6A	1225		SDF2_16741	16741	SDF2	1225
RPE65_15853	15853	RPE65	1226		_4323	4323		1226			_27523	27523		1226		ZNF592_2790	2790	ZNF592	1226			C6orf35_11174	11174	C6orf35	1226		TEAD4_16385	16385	TEAD4	1226
CDH23_26784	26784	CDH23	1227		TMEM26_396	396	TMEM26	1227			_26583	26583		1227		_10055	10055		1227			NLGN4X_27047	27047	NLGN4X	1227		LARP7_36714	36714	LARP7	1227
_21725	21725		1228		UNC13A_13800	13800	UNC13A	1228			SAGE1_33699	33699	SAGE1	1228		_8307	8307		1228			_11738	11738		1228		OR5T3_17077	17077	OR5T3	1228
DYNLRB1_1018	1018	DYNLRB1	1229		KCNJ15_12207	12207	KCNJ15	1229			_35718	35718		1229		PKIG_19392	19392	PKIG	1229			_8328	8328		1229		APC_16765	16765	APC	1229
_19304	19304		1230		C19orf33_23176	23176	C19orf33	1230			CDCA7L_21678	21678	CDCA7L	1230		TSG101_27483	27483	TSG101	1230			_25457	25457		1230		MFAP2_17425	17425	MFAP2	1230
RBM26_30139	30139	RBM26	1231		_34854	34854		1231			_26544	26544		1231		ASPSCR1_18492	18492	ASPSCR1	1231			_28766	28766		1231		FAM53A_6913	6913	FAM53A	1231
_9240	9240		1232		C9orf93_19328	19328	C9orf93	1232			RPS6KC1_8158	8158	RPS6KC1	1232		ZNF234_7438	7438	ZNF234	1232			WDR36_4221	4221	WDR36	1232		_26889	26889		1232
MPP6_8058	8058	MPP6	1233		COPS4_31694	31694	COPS4	1233			_19385	19385		1233		_19134	19134		1233			SALL3_3553	3553	SALL3	1233		FAM112B_36663	36663	FAM112B	1233
ERP29_21241	21241	ERP29	1234		NTHL1_5517	5517	NTHL1	1234			_3262	3262		1234		LITAF_15334	15334	LITAF	1234			_831	831		1234		TNRC6A_15760	15760	TNRC6A	1234
ITCH_15105	15105	ITCH	1235		TAAR1_9794	9794	TAAR1	1235			C1orf107_4286	4286	C1orf107	1235		_5477	5477		1235			_28523	28523		1235		CFI_21501	21501	CFI	1235
_20353	20353		1236		IL1F10_12863	12863	IL1F10	1236			TLR5_31053	31053	TLR5	1236		TIAM2_8391	8391	TIAM2	1236			TBCB_8742	8742	TBCB	1236		MIB1_6372	6372	MIB1	1236
CATSPER2_2882	2882	CATSPER2	1237		PRRT2_6837	6837	PRRT2	1237			_656	656		1237		TNFRSF11A_32039	32039	TNFRSF11A	1237			SPHK1_24965	24965	SPHK1	1237		VPS13C_12793	12793	VPS13C	1237
_21544	21544		1238		HBD_2825	2825	HBD	1238			DMD_33033	33033	DMD	1238		_25490	25490		1238			ATXN2L_6058	6058	ATXN2L	1238		PPFIA3_1785	1785	PPFIA3	1238
_10351	10351		1239		C19orf50_23644	23644	C19orf50	1239			TMEM26_396	396	TMEM26	1239		KCNIP3_16623	16623	KCNIP3	1239			FABP2_383	383	FABP2	1239		_8251	8251		1239
_5604	5604		1240		EPB49_4370	4370	EPB49	1240			SECTM1_1143	1143	SECTM1	1240		ERGIC2_23594	23594	ERGIC2	1240			PSG7_19047	19047	PSG7	1240		SENP7_11315	11315	SENP7	1240
_6820	6820		1241		YIF1B_16904	16904	YIF1B	1241			_31357	31357		1241		WDR81_12325	12325	WDR81	1241			_6472	6472		1241		_4968	4968		1241
_34977	34977		1242		RNF2_10462	10462	RNF2	1242			FAM112B_24119	24119	FAM112B	1242		KLHL3_4297	4297	KLHL3	1242			_10634	10634		1242		ADC_366	366	ADC	1242
BAG2_22105	22105	BAG2	1243		CLK2_21836	21836	CLK2	1243			CCDC98_27931	27931	CCDC98	1243		_29474	29474		1243			_5301	5301		1243		_6207	6207		1243
C15orf21_17012	17012	C15orf21	1244		THSD4_19712	19712	THSD4	1244			SERBP1_33621	33621	SERBP1	1244		CBFA2T2_33921	33921	CBFA2T2	1244			PGM1_16302	16302	PGM1	1244		PACRG_12698	12698	PACRG	1244
_27033	27033		1245		_20002	20002		1245			PLEKHA2_1244	1244	PLEKHA2	1245		ATXN7_5201	5201	ATXN7	1245			_4557	4557		1245		_28553	28553		1245
_6044	6044		1246		PIGN_5693	5693	PIGN	1246			TRAF2_8082	8082	TRAF2	1246		TUBB4_12761	12761	TUBB4	1246			_8078	8078		1246		FAM24B_23068	23068	FAM24B	1246
TIAM1_23890	23890	TIAM1	1247		_10169	10169		1247			GABARAPL2_29212	29212	GABARAPL2	1247		_3851	3851		1247			PSG1_5741	5741	PSG1	1247		RABL5_12005	12005	RABL5	1247
FOXE3_2197	2197	FOXE3	1248		_2116	2116		1248			ABR_467	467	ABR	1248		TPP2_13633	13633	TPP2	1248			PDE7A_17362	17362	PDE7A	1248		MAOB_7097	7097	MAOB	1248
PRDM6_18847	18847	PRDM6	1249		MUC4_19158	19158	MUC4	1249			CDT1_2131	2131	CDT1	1249		ABTB2_26394	26394	ABTB2	1249			_17037	17037		1249		_6147	6147		1249
_1985	1985		1250		SCNM1_20871	20871	SCNM1	1250			_15714	15714		1250		_34714	34714		1250			_31580	31580		1250		PRDM15_5843	5843	PRDM15	1250
_31713	31713		1251		SPRY1_5988	5988	SPRY1	1251			SALL2_2089	2089	SALL2	1251		_7055	7055		1251			ATP8B3_23776	23776	ATP8B3	1251		_28789	28789		1251
CCL28_27077	27077	CCL28	1252		LRCH1_18343	18343	LRCH1	1252			ZCCHC11_8925	8925	ZCCHC11	1252		MAPRE3_844	844	MAPRE3	1252			WNT2B_30085	30085	WNT2B	1252		_7392	7392		1252
_9400	9400		1253		BCCIP_911	911	BCCIP	1253			_15608	15608		1253		KRTAP5-9_33546	33546	KRTAP5-9	1253			SYT4_4989	4989	SYT4	1253		TNFRSF13B_16593	16593	TNFRSF13B	1253
EBI2_13913	13913	EBI2	1254		BMP4_22184	22184	BMP4	1254			ZNF124_6978	6978	ZNF124	1254		SLC7A3_15410	15410	SLC7A3	1254			TBCA_2051	2051	TBCA	1254		DIS3_7905	7905	DIS3	1254
FRS2_23258	23258	FRS2	1255		SMARCA5_30217	30217	SMARCA5	1255			_13180	13180		1255		_24287	24287		1255			OR13C9_33245	33245	OR13C9	1255		CR1_12352	12352	CR1	1255
FSCN1_11807	11807	FSCN1	1256		ZNF621_14730	14730	ZNF621	1256			SLC2A6_10657	10657	SLC2A6	1256		_11990	11990		1256			_17511	17511		1256		_15971	15971		1256
_13667	13667		1257		OTP_19419	19419	OTP	1257			ZNF142_8104	8104	ZNF142	1257		_30879	30879		1257			PTRH2_8190	8190	PTRH2	1257		_2313	2313		1257
PHLDB1_34511	34511	PHLDB1	1258		ENTPD3_6840	6840	ENTPD3	1258			TWISTNB_23646	23646	TWISTNB	1258		_12269	12269		1258			_8556	8556		1258		MKKS_26104	26104	MKKS	1258
ENTPD3_6840	6840	ENTPD3	1259		_26947	26947		1259			FURIN_4261	4261	FURIN	1259		ACTA1_5077	5077	ACTA1	1259			EFHA2_24741	24741	EFHA2	1259		_17847	17847		1259
CCDC98_27931	27931	CCDC98	1260		ALG3_4569	4569	ALG3	1260			COL8A2_2957	2957	COL8A2	1260		EFNA3_11348	11348	EFNA3	1260			_24964	24964		1260		_15137	15137		1260
PLA2G1B_14712	14712	PLA2G1B	1261		CRABP1_3695	3695	CRABP1	1261			STAC2_37201	37201	STAC2	1261		EFHD2_5071	5071	EFHD2	1261			_4252	4252		1261		_32849	32849		1261
SERINC5_25500	25500	SERINC5	1262		C7orf41_8589	8589	C7orf41	1262			_6240	6240		1262		SULT2A1_10305	10305	SULT2A1	1262			LTV1_26966	26966	LTV1	1262		TUBD1_5615	5615	TUBD1	1262
SYS1_31589	31589	SYS1	1263		_19130	19130		1263			RGMB_13185	13185	RGMB	1263		KRTCAP3_5155	5155	KRTCAP3	1263			_13145	13145		1263		NIP7_30842	30842	NIP7	1263
ISCA2_524	524	ISCA2	1264		RTBDN_32412	32412	RTBDN	1264			C9orf24_20810	20810	C9orf24	1264		SMC3_916	916	SMC3	1264			_4480	4480		1264		C3orf25_17872	17872	C3orf25	1264
C10orf137_32271	32271	C10orf137	1265		FAHD1_17205	17205	FAHD1	1265			RTBDN_32412	32412	RTBDN	1265		_20745	20745		1265			_8211	8211		1265		SLC7A6OS_6488	6488	SLC7A6OS	1265
UBQLN4_9273	9273	UBQLN4	1266		_33593	33593		1266			_2685	2685		1266		C7orf36_29132	29132	C7orf36	1266			COMMD7_36470	36470	COMMD7	1266		MMP24_2589	2589	MMP24	1266
C6orf35_11174	11174	C6orf35	1267		ZNHIT3_10411	10411	ZNHIT3	1267			_15788	15788		1267		DDHD2_22798	22798	DDHD2	1267			GJA10_5746	5746	GJA10	1267		PTHR2_21543	21543	PTHR2	1267
AMN1_16104	16104	AMN1	1268		_24176	24176		1268			DPH3_3571	3571	DPH3	1268		PLAC8_381	381	PLAC8	1268			PPP2R5B_2559	2559	PPP2R5B	1268		_16897	16897		1268
MRPL1_5292	5292	MRPL1	1269		WDR81_18597	18597	WDR81	1269			LARP7_30442	30442	LARP7	1269		MTX1_31193	31193	MTX1	1269			NPY_19038	19038	NPY	1269		RNASEL_2662	2662	RNASEL	1269
ABHD12_2342	2342	ABHD12	1270		_18792	18792		1270			_8361	8361		1270		SIRT2_15103	15103	SIRT2	1270			_9201	9201		1270		LYL1_7957	7957	LYL1	1270
ZNF570_13798	13798	ZNF570	1271		KIF5A_23170	23170	KIF5A	1271			_1543	1543		1271		C6orf55_4718	4718	C6orf55	1271			_3119	3119		1271		NPY_19038	19038	NPY	1271
TRIM9_12636	12636	TRIM9	1272		_18693	18693		1272			MAOB_7097	7097	MAOB	1272		HPS3_17226	17226	HPS3	1272			_5408	5408		1272		_8159	8159		1272
C14orf102_2532	2532	C14orf102	1273		RPS15_22117	22117	RPS15	1273			_8600	8600		1273		TERF2IP_4454	4454	TERF2IP	1273			RAXL1_10049	10049	RAXL1	1273		_16527	16527		1273
DGUOK_10350	10350	DGUOK	1274		SLC6A11_32407	32407	SLC6A11	1274			SLC38A4_16801	16801	SLC38A4	1274		_9285	9285		1274			_18463	18463		1274		CCNG2_26208	26208	CCNG2	1274
_8213	8213		1275		DNTTIP1_12759	12759	DNTTIP1	1275			SERPINE2_26184	26184	SERPINE2	1275		SS18L2_9420	9420	SS18L2	1275			MRPL1_5292	5292	MRPL1	1275		KIAA0372_17328	17328	KIAA0372	1275
XKR6_21764	21764	XKR6	1276		LIN28_33205	33205	LIN28	1276			C16orf73_11374	11374	C16orf73	1276		_1446	1446		1276			_20216	20216		1276		_17902	17902		1276
_19293	19293		1277		_35570	35570		1277			MMP28_33179	33179	MMP28	1277		UBXD5_36521	36521	UBXD5	1277			GPC4_17301	17301	GPC4	1277		_5838	5838		1277
SMUG1_37048	37048	SMUG1	1278		OMD_12786	12786	OMD	1278			CYP2R1_32546	32546	CYP2R1	1278		PLCH1_15056	15056	PLCH1	1278			FBXL2_6697	6697	FBXL2	1278		_14857	14857		1278
TFF1_2817	2817	TFF1	1279		EPHB4_33833	33833	EPHB4	1279			IFIH1_28389	28389	IFIH1	1279		C20orf52_2586	2586	C20orf52	1279			NUDT6_14713	14713	NUDT6	1279		EDEM3_37010	37010	EDEM3	1279
HOXA11_2	2	HOXA11	1280		FSCN1_5535	5535	FSCN1	1280			_3542	3542		1280		TRIM29_31691	31691	TRIM29	1280			_5471	5471		1280		LSM5_32270	32270	LSM5	1280
_8522	8522		1281		TAS2R1_18615	18615	TAS2R1	1281			DDX55_147	147	DDX55	1281		_6204	6204		1281			TMEM45A_21156	21156	TMEM45A	1281		C8A_1231	1231	C8A	1281
VGLL4_18405	18405	VGLL4	1282		_26425	26425		1282			POLR3B_21182	21182	POLR3B	1282		PURA_29389	29389	PURA	1282			SNX26_20388	20388	SNX26	1282		C20orf78_5890	5890	C20orf78	1282
IKZF3_9094	9094	IKZF3	1283		C7orf44_18156	18156	C7orf44	1283			_10713	10713		1283		_11550	11550		1283			GUCA1B_1044	1044	GUCA1B	1283		_12344	12344		1283
AHCY_4805	4805	AHCY	1284		FLJ21767_10695	10695	FLJ21767	1284			KIAA1407_11476	11476	KIAA1407	1284		ZNF3_530	530	ZNF3	1284			ASB17_2781	2781	ASB17	1284		_17765	17765		1284
CEP110_20568	20568	CEP110	1285		_34132	34132		1285			CBFA2T2_33921	33921	CBFA2T2	1285		TTC21B_18230	18230	TTC21B	1285			CMYA5_27068	27068	CMYA5	1285		_2229	2229		1285
MUS81_17870	17870	MUS81	1286		ZBTB8_1248	1248	ZBTB8	1286			_2909	2909		1286		SLC9A7_9447	9447	SLC9A7	1286			_27033	27033		1286		_17081	17081		1286
_8493	8493		1287		_30333	30333		1287			_26640	26640		1287		C1orf164_37122	37122	C1orf164	1287			RAD51_2379	2379	RAD51	1287		_36313	36313		1287
CILP2_27901	27901	CILP2	1288		SF3B3_2923	2923	SF3B3	1288			WFDC2_23621	23621	WFDC2	1288		_17371	17371		1288			C3orf23_10132	10132	C3orf23	1288		RFX1_1835	1835	RFX1	1288
RPS25_7439	7439	RPS25	1289		CILP2_27901	27901	CILP2	1289			_17914	17914		1289		FAM12B_9396	9396	FAM12B	1289			CACNG5_30619	30619	CACNG5	1289		CSMD2_13022	13022	CSMD2	1289
CRY1_10984	10984	CRY1	1290		_8328	8328		1290			_8587	8587		1290		RAD51C_16591	16591	RAD51C	1290			_12955	12955		1290		_5968	5968		1290
CENPP_29588	29588	CENPP	1291		BMP1_17038	17038	BMP1	1291			_15234	15234		1291		WDR78_29430	29430	WDR78	1291			CDCP2_20044	20044	CDCP2	1291		_19472	19472		1291
FURIN_4261	4261	FURIN	1292		CPN1_10377	10377	CPN1	1292			GAGE1_2391	2391	GAGE1	1292		SGK_22134	22134	SGK	1292			ADCY1_16973	16973	ADCY1	1292		SETBP1_13684	13684	SETBP1	1292
CYP2C8_5813	5813	CYP2C8	1293		STXBP4_18554	18554	STXBP4	1293			E2F5_29292	29292	E2F5	1293		RUNDC1_17817	17817	RUNDC1	1293			ANKMY2_11883	11883	ANKMY2	1293		HES2_2393	2393	HES2	1293
UBN1_36249	36249	UBN1	1294		RNF17_26948	26948	RNF17	1294			_13998	13998		1294		_4316	4316		1294			_21690	21690		1294		MYBL2_10287	10287	MYBL2	1294
H1F0_9217	9217	H1F0	1295		41523_4978	4978	2013-09-06	1295			_7694	7694		1295		_26430	26430		1295			_14007	14007		1295		KSR1_17600	17600	KSR1	1295
PLAC8L1_10038	10038	PLAC8L1	1296		_28966	28966		1296			_32328	32328		1296		SERPINE2_26184	26184	SERPINE2	1296			PAX3_21479	21479	PAX3	1296		_10822	10822		1296
SON_18489	18489	SON	1297		NGFB_3433	3433	NGFB	1297			NDUFA10_11234	11234	NDUFA10	1297		LYL1_7957	7957	LYL1	1297			PIGY_8221	8221	PIGY	1297		ZNF419_897	897	ZNF419	1297
ALKBH6_19070	19070	ALKBH6	1298		CCL28_27077	27077	CCL28	1298			NFATC1_18290	18290	NFATC1	1298		ATP6V0A4_7963	7963	ATP6V0A4	1298			ROPN1B_942	942	ROPN1B	1298		C9orf79_31272	31272	C9orf79	1298
PPP1R3F_32170	32170	PPP1R3F	1299		_16925	16925		1299			_11263	11263		1299		P4HA2_20430	20430	P4HA2	1299			SLCO4A1_18125	18125	SLCO4A1	1299		LTV1_26966	26966	LTV1	1299
SFT2D3_5332	5332	SFT2D3	1300		_9131	9131		1300			_9711	9711		1300		C3orf32_11986	11986	C3orf32	1300			APOA2_12210	12210	APOA2	1300		HBD_2825	2825	HBD	1300
LOC439992_30638	30638	LOC439992	1301		NDN_20299	20299	NDN	1301			_23065	23065		1301		_25603	25603		1301			_10507	10507		1301		_6204	6204		1301
_1550	1550		1302		TNNI3K_34432	34432	TNNI3K	1302			POLR3A_1964	1964	POLR3A	1302		_26260	26260		1302			WISP1_5600	5600	WISP1	1302		NARG1L_5322	5322	NARG1L	1302
_15644	15644		1303		CTNNB1_19388	19388	CTNNB1	1303			_5197	5197		1303		AIP_9549	9549	AIP	1303			PAF1_2359	2359	PAF1	1303		C6orf85_21930	21930	C6orf85	1303
DMTF1_10496	10496	DMTF1	1304		_33435	33435		1304			XPO5_32374	32374	XPO5	1304		KIAA0528_13471	13471	KIAA0528	1304			ANKRD13C_16636	16636	ANKRD13C	1304		_7716	7716		1304
_6248	6248		1305		FOXP1_21325	21325	FOXP1	1305			TSGA10_32453	32453	TSGA10	1305		_2800	2800		1305			TIA1_2514	2514	TIA1	1305		SPTB_16503	16503	SPTB	1305
LDHAL6A_2911	2911	LDHAL6A	1306		TMEM132E_18798	18798	TMEM132E	1306			_13019	13019		1306		_16169	16169		1306			ABHD7_17862	17862	ABHD7	1306		ITGB1BP1_6454	6454	ITGB1BP1	1306
_10409	10409		1307		SC65_23059	23059	SC65	1307			SLC35B1_19788	19788	SLC35B1	1307		_34633	34633		1307			LANCL2_4188	4188	LANCL2	1307		BOLL_7474	7474	BOLL	1307
_35492	35492		1308		TRMT11_9449	9449	TRMT11	1308			_1118	1118		1308		_26150	26150		1308			ATP2A3_2395	2395	ATP2A3	1308		C1QDC1_17394	17394	C1QDC1	1308
_4981	4981		1309		PTHR1_27040	27040	PTHR1	1309			_10822	10822		1309		KIAA0319_5809	5809	KIAA0319	1309			_10163	10163		1309		_12027	12027		1309
COPS3_22304	22304	COPS3	1310		_27218	27218		1310			_7374	7374		1310		_8499	8499		1310			_18995	18995		1310		C1orf166_3993	3993	C1orf166	1310
MAL2_16852	16852	MAL2	1311		TRNT1_43	43	TRNT1	1311			_32101	32101		1311		KCNA5_4166	4166	KCNA5	1311			PLCH1_15056	15056	PLCH1	1311		FCMD_4042	4042	FCMD	1311
NLRP4_34968	34968	NLRP4	1312		CLEC1B_16208	16208	CLEC1B	1312			MON2_1599	1599	MON2	1312		CRISP1_11985	11985	CRISP1	1312			_9218	9218		1312		_6103	6103		1312
IPO8_29287	29287	IPO8	1313		HEATR2_18542	18542	HEATR2	1313			C19orf55_7618	7618	C19orf55	1313		LAT2_5553	5553	LAT2	1313			RAB8B_2876	2876	RAB8B	1313		_26644	26644		1313
_1536	1536		1314		VKORC1L1_30988	30988	VKORC1L1	1314			LRRCC1_4199	4199	LRRCC1	1314		PHIP_29188	29188	PHIP	1314			TIGD6_11486	11486	TIGD6	1314		_25004	25004		1314
WISP1_11872	11872	WISP1	1315		CNTN4_18401	18401	CNTN4	1315			C6orf141_21636	21636	C6orf141	1315		ZDHHC11B_429	429	ZDHHC11B	1315			MUC4_19158	19158	MUC4	1315		_30526	30526		1315
_25508	25508		1316		GPR56_13946	13946	GPR56	1316			CADPS_5204	5204	CADPS	1316		_7013	7013		1316			PRRT2_6837	6837	PRRT2	1316		FOXD3_6880	6880	FOXD3	1316
_33488	33488		1317		_28420	28420		1317			VWF_17393	17393	VWF	1317		TNNT2_4093	4093	TNNT2	1317			PCNP_14814	14814	PCNP	1317		KIAA0355_5234	5234	KIAA0355	1317
_759	759		1318		_23455	23455		1318			PCTP_8163	8163	PCTP	1318		SCIN_16468	16468	SCIN	1318			PTHR2_21543	21543	PTHR2	1318		DNAH1_13485	13485	DNAH1	1318
GNPTG_16533	16533	GNPTG	1319		FOXE3_2197	2197	FOXE3	1319			LCMT1_1777	1777	LCMT1	1319		_6129	6129		1319			ADAM33_22306	22306	ADAM33	1319		_27996	27996		1319
TNFRSF11A_21520	21520	TNFRSF11A	1320		RHBDF1_29014	29014	RHBDF1	1320			SERPINB9_23331	23331	SERPINB9	1320		OTP_19419	19419	OTP	1320			_29869	29869		1320		GABARAPL2_29212	29212	GABARAPL2	1320
ZNF672_10791	10791	ZNF672	1321		DDR2_37246	37246	DDR2	1321			_14406	14406		1321		_1153	1153		1321			MYO7A_11303	11303	MYO7A	1321		_8524	8524		1321
OLFM1_19072	19072	OLFM1	1322		_37544	37544		1322			ZNF428_18289	18289	ZNF428	1322		CMYA5_20796	20796	CMYA5	1322			ASH2L_8875	8875	ASH2L	1322		MXI1_10376	10376	MXI1	1322
PRMT2_5952	5952	PRMT2	1323		DRD4_33753	33753	DRD4	1323			EVI1_8689	8689	EVI1	1323		OR8D2_35804	35804	OR8D2	1323			_15651	15651		1323		_29629	29629		1323
TMEM130_9941	9941	TMEM130	1324		OPTC_17710	17710	OPTC	1324			_31874	31874		1324		_1846	1846		1324			FOLR1_18170	18170	FOLR1	1324		ZNF142_8104	8104	ZNF142	1324
_18463	18463		1325		LDLR_35528	35528	LDLR	1325			HAL_21230	21230	HAL	1325		MAPK12_7884	7884	MAPK12	1325			TMEM146_33578	33578	TMEM146	1325		PLEKHG6_28236	28236	PLEKHG6	1325
CYP3A5_2472	2472	CYP3A5	1326		FNDC1_35783	35783	FNDC1	1326			_29011	29011		1326		EIF2B1_12691	12691	EIF2B1	1326			FOLH1_35340	35340	FOLH1	1326		_16520	16520		1326
_22703	22703		1327		DRG2_5621	5621	DRG2	1327			C1orf159_15947	15947	C1orf159	1327		_1233	1233		1327			CNBP_6073	6073	CNBP	1327		AK3_5055	5055	AK3	1327
NOL11_26126	26126	NOL11	1328		SERINC5_25500	25500	SERINC5	1328			_5465	5465		1328		OR5BF1_3034	3034	OR5BF1	1328			_6730	6730		1328		C5orf26_2247	2247	C5orf26	1328
_25783	25783		1329		METT11D1_8272	8272	METT11D1	1329			PMP22_12678	12678	PMP22	1329		_16232	16232		1329			_34986	34986		1329		_1842	1842		1329
NME4_18923	18923	NME4	1330		ROBO1_18620	18620	ROBO1	1330			MPPED2_17288	17288	MPPED2	1330		UBE2I_108	108	UBE2I	1330			_17760	17760		1330		_3127	3127		1330
_2314	2314		1331		GABRB2_32529	32529	GABRB2	1331			ZNF625_5175	5175	ZNF625	1331		KIF15_25590	25590	KIF15	1331			_17665	17665		1331		SMC4_36220	36220	SMC4	1331
EIF4B_25793	25793	EIF4B	1332		SLC7A3_15410	15410	SLC7A3	1332			CCNB1_15974	15974	CCNB1	1332		_8279	8279		1332			SYF2_2525	2525	SYF2	1332		CRCT1_7641	7641	CRCT1	1332
NIF3L1_8789	8789	NIF3L1	1333		C20orf133_11510	11510	C20orf133	1333			TRMT11_9449	9449	TRMT11	1333		OR10G3_5286	5286	OR10G3	1333			KIAA0319_5809	5809	KIAA0319	1333		_3891	3891		1333
_17773	17773		1334		IDE_18301	18301	IDE	1334			C1orf88_36704	36704	C1orf88	1334		_17170	17170		1334			XAB1_11921	11921	XAB1	1334		_18411	18411		1334
FOXP1_21325	21325	FOXP1	1335		_6248	6248		1335			F11R_21625	21625	F11R	1335		G3BP2_8179	8179	G3BP2	1335			SPINK5_16743	16743	SPINK5	1335		IFT140_1774	1774	IFT140	1335
_15957	15957		1336		C16orf14_15506	15506	C16orf14	1336			MEP1A_8773	8773	MEP1A	1336		_16370	16370		1336			PLAC8_381	381	PLAC8	1336		_14775	14775		1336
C19orf33_23176	23176	C19orf33	1337		_26311	26311		1337			FANCL_28391	28391	FANCL	1337		DCN_7064	7064	DCN	1337			_8453	8453		1337		IFRD1_2355	2355	IFRD1	1337
STAMBPL1_5819	5819	STAMBPL1	1338		TNFRSF14_3591	3591	TNFRSF14	1338			NRXN3_3153	3153	NRXN3	1338		DLG4_35546	35546	DLG4	1338			GPR56_13946	13946	GPR56	1338		GLT8D2_189	189	GLT8D2	1338
IL1F10_12863	12863	IL1F10	1339		_1468	1468		1339			KHDRBS3_25351	25351	KHDRBS3	1339		SULT4A1_19102	19102	SULT4A1	1339			ATP2A1_24848	24848	ATP2A1	1339		SPINK5_16743	16743	SPINK5	1339
_6425	6425		1340		ESF1_14966	14966	ESF1	1340			PLEKHA3_7737	7737	PLEKHA3	1340		_33107	33107		1340			_31986	31986		1340		MEGF6_1263	1263	MEGF6	1340
TUBB4_12761	12761	TUBB4	1341		ITPA_1020	1020	ITPA	1341			PIK3C2G_21507	21507	PIK3C2G	1341		_1374	1374		1341			ERGIC1_11131	11131	ERGIC1	1341		PRUNE_10518	10518	PRUNE	1341
KIR3DL3_9642	9642	KIR3DL3	1342		GNRHR2_24270	24270	GNRHR2	1342			PHB_10142	10142	PHB	1342		FEV_16951	16951	FEV	1342			CCL3_2357	2357	CCL3	1342		_17820	17820		1342
TIMM50_2469	2469	TIMM50	1343		C20orf108_4929	4929	C20orf108	1343			_28111	28111		1343		TBC1D2_13406	13406	TBC1D2	1343			MRPS17_12902	12902	MRPS17	1343		_19423	19423		1343
_17435	17435		1344		ANXA5_5986	5986	ANXA5	1344			AMN1_22376	22376	AMN1	1344		EFHC1_35362	35362	EFHC1	1344			_2325	2325		1344		C16orf65_7491	7491	C16orf65	1344
_1378	1378		1345		_21482	21482		1345			ABHD11_26090	26090	ABHD11	1345		GPR18_18259	18259	GPR18	1345			NLRP4_3520	3520	NLRP4	1345		_5471	5471		1345
PPP2R1B_1899	1899	PPP2R1B	1346		MATN2_4186	4186	MATN2	1346			_12770	12770		1346		_2897	2897		1346			_6785	6785		1346		PSMB1_36851	36851	PSMB1	1346
TTC31_17512	17512	TTC31	1347		POLL_29529	29529	POLL	1347			ANKRD2_20912	20912	ANKRD2	1347		MYO7A_11303	11303	MYO7A	1347			_5011	5011		1347		OR51T1_12439	12439	OR51T1	1347
PTGDR_15467	15467	PTGDR	1348		BUD13_20714	20714	BUD13	1348			DOM3Z_12334	12334	DOM3Z	1348		MAOB_7097	7097	MAOB	1348			ESPL1_25384	25384	ESPL1	1348		_18532	18532		1348
POU1F1_11792	11792	POU1F1	1349		COX15_36856	36856	COX15	1349			KLC4_18347	18347	KLC4	1349		POGZ_35642	35642	POGZ	1349			ZNHIT1_2474	2474	ZNHIT1	1349		_9303	9303		1349
ZNF433_15436	15436	ZNF433	1350		SETBP1_13684	13684	SETBP1	1350			WDR67_20827	20827	WDR67	1350		THBS3_3723	3723	THBS3	1350			_15683	15683		1350		FAM54B_958	958	FAM54B	1350
_3891	3891		1351		OLFML3_29965	29965	OLFML3	1351			CBFB_14152	14152	CBFB	1351		_18216	18216		1351			SLC30A5_21549	21549	SLC30A5	1351		_13512	13512		1351
OTP_19419	19419	OTP	1352		C14orf166_4777	4777	C14orf166	1352			MSH3_5640	5640	MSH3	1352		IRX5_17141	17141	IRX5	1352			_3099	3099		1352		_30191	30191		1352
BRPF3_5569	5569	BRPF3	1353		WDR19_36440	36440	WDR19	1353			UBQLNL_33584	33584	UBQLNL	1353		EHMT1_769	769	EHMT1	1353			CACNA1E_4124	4124	CACNA1E	1353		CCNB1IP1_880	880	CCNB1IP1	1353
SLC6A7_6282	6282	SLC6A7	1354		_3315	3315		1354			ALDH3A1_15817	15817	ALDH3A1	1354		_18701	18701		1354			C14orf48_3005	3005	C14orf48	1354		_19593	19593		1354
EIF1B_7216	7216	EIF1B	1355		_30335	30335		1355			IL22RA2_26284	26284	IL22RA2	1355		FUBP1_20080	20080	FUBP1	1355			_24868	24868		1355		KALRN_10384	10384	KALRN	1355
BZW2_15998	15998	BZW2	1356		DCN_792	792	DCN	1356			ACSL3_30020	30020	ACSL3	1356		ZFYVE28_33389	33389	ZFYVE28	1356			_35611	35611		1356		_29646	29646		1356
TMEM25_16086	16086	TMEM25	1357		KIAA0319_5809	5809	KIAA0319	1357			_14703	14703		1357		IL15RA_25381	25381	IL15RA	1357			_6258	6258		1357		_1446	1446		1357
_9107	9107		1358		PAK6_19925	19925	PAK6	1358			DCN_13336	13336	DCN	1358		GNL3_21665	21665	GNL3	1358			KCNAB2_32181	32181	KCNAB2	1358		LRRC3B_31306	31306	LRRC3B	1358
WHSC1L1_5874	5874	WHSC1L1	1359		_4981	4981		1359			CCDC3_9829	9829	CCDC3	1359		_35409	35409		1359			SFMBT1_7557	7557	SFMBT1	1359		TSPAN18_35728	35728	TSPAN18	1359
IFT81_2552	2552	IFT81	1360		RABEP2_3045	3045	RABEP2	1360			ERP29_21241	21241	ERP29	1360		_28399	28399		1360			_6854	6854		1360		_13270	13270		1360
_9832	9832		1361		SUSD5_13957	13957	SUSD5	1361			_32627	32627		1361		BCL2L12_5721	5721	BCL2L12	1361			ERCC2_12657	12657	ERCC2	1361		_10439	10439		1361
FRMD1_17676	17676	FRMD1	1362		EIF2B1_12691	12691	EIF2B1	1362			DEPDC7_35173	35173	DEPDC7	1362		_24778	24778		1362			KCNG4_23308	23308	KCNG4	1362		ADCY6_644	644	ADCY6	1362
FZD4_33576	33576	FZD4	1363		DMTF1_10496	10496	DMTF1	1363			PRKAR2A_26815	26815	PRKAR2A	1363		_18613	18613		1363			_19472	19472		1363		KLRG1_12096	12096	KLRG1	1363
STX18_2810	2810	STX18	1364		ESCO1_20736	20736	ESCO1	1364			LYL1_7957	7957	LYL1	1364		SHMT1_6480	6480	SHMT1	1364			_12388	12388		1364		ANKRD39_2148	2148	ANKRD39	1364
_18693	18693		1365		FZD4_33576	33576	FZD4	1365			_36575	36575		1365		_28153	28153		1365			_7751	7751		1365		WDR21B_32785	32785	WDR21B	1365
KLHL4_10294	10294	KLHL4	1366		ZNF155_8302	8302	ZNF155	1366			_6109	6109		1366		FLJ37786_28166	28166	FLJ37786	1366			PECI_2500	2500	PECI	1366		BANP_35894	35894	BANP	1366
_34814	34814		1367		_11562	11562		1367			METTL2A_33139	33139	METTL2A	1367		WNT5A_20539	20539	WNT5A	1367			_33219	33219		1367		_21135	21135		1367
MBD2_5776	5776	MBD2	1368		_11213	11213		1368			KIAA1324L_16876	16876	KIAA1324L	1368		RUNX1T1_14946	14946	RUNX1T1	1368			_4211	4211		1368		C13orf15_18137	18137	C13orf15	1368
CCDC36_5338	5338	CCDC36	1369		_11696	11696		1369			NAT5_17882	17882	NAT5	1369		EIF4EBP3_23791	23791	EIF4EBP3	1369			XYLB_13404	13404	XYLB	1369		KIFAP3_35329	35329	KIFAP3	1369
_16380	16380		1370		ZNF607_1537	1537	ZNF607	1370			_19942	19942		1370		_23039	23039		1370			_22695	22695		1370		_10873	10873		1370
GPR56_13946	13946	GPR56	1371		CPA2_15272	15272	CPA2	1371			GPRASP2_6723	6723	GPRASP2	1371		MTCH2_32284	32284	MTCH2	1371			SMC2_31677	31677	SMC2	1371		ULK4_7132	7132	ULK4	1371
_20473	20473		1372		_2991	2991		1372			CDYL2_16213	16213	CDYL2	1372		_36459	36459		1372			KLF14_12404	12404	KLF14	1372		POPDC3_16732	16732	POPDC3	1372
DOM3Z_12334	12334	DOM3Z	1373		_29640	29640		1373			ZNF273_10430	10430	ZNF273	1373		CYP2R1_32546	32546	CYP2R1	1373			_15922	15922		1373		_99	99		1373
MRPS14_34689	34689	MRPS14	1374		C17orf53_34731	34731	C17orf53	1374			FILIP1_18202	18202	FILIP1	1374		_21653	21653		1374			ZFPM1_2297	2297	ZFPM1	1374		_13098	13098		1374
_1374	1374		1375		OR5T3_17077	17077	OR5T3	1375			_6544	6544		1375		_3684	3684		1375			HFE2_5162	5162	HFE2	1375		_8215	8215		1375
_20240	20240		1376		BPIL3_9969	9969	BPIL3	1376			NME7_15222	15222	NME7	1376		TTC22_787	787	TTC22	1376			NME6_17860	17860	NME6	1376		C1orf165_23998	23998	C1orf165	1376
_4758	4758		1377		ACTL8_265	265	ACTL8	1377			_6217	6217		1377		ZCCHC10_6708	6708	ZCCHC10	1377			RAB5B_33971	33971	RAB5B	1377		PPM1K_16178	16178	PPM1K	1377
_15672	15672		1378		EEF1G_19461	19461	EEF1G	1378			_32811	32811		1378		KAZALD1_26789	26789	KAZALD1	1378			ELAVL3_10440	10440	ELAVL3	1378		_21702	21702		1378
ETS1_10486	10486	ETS1	1379		_33623	33623		1379			_12744	12744		1379		_545	545		1379			_352	352		1379		HSPA14_2062	2062	HSPA14	1379
_29741	29741		1380		RPL38_19437	19437	RPL38	1380			_16304	16304		1380		CCDC111_25594	25594	CCDC111	1380			_33144	33144		1380		TNPO1_14172	14172	TNPO1	1380
_12371	12371		1381		_14606	14606		1381			_17435	17435		1381		WRN_10708	10708	WRN	1381			_8254	8254		1381		NMRAL1_19245	19245	NMRAL1	1381
ADAMTSL4_12124	12124	ADAMTSL4	1382		RXFP4_7681	7681	RXFP4	1382			MOV10_6714	6714	MOV10	1382		CASP9_36345	36345	CASP9	1382			KIFC2_24865	24865	KIFC2	1382		RPL30_23964	23964	RPL30	1382
XPR1_15259	15259	XPR1	1383		FCRL5_21534	21534	FCRL5	1383			LPIN3_17527	17527	LPIN3	1383		LHX8_9100	9100	LHX8	1383			DPM1_15882	15882	DPM1	1383		_8766	8766		1383
AASS_15688	15688	AASS	1384		SUSD4_29375	29375	SUSD4	1384			_5909	5909		1384		FBXL18_6709	6709	FBXL18	1384			BMP8B_17418	17418	BMP8B	1384		_36726	36726		1384
_29183	29183		1385		KIAA1199_16680	16680	KIAA1199	1385			NAV3_14148	14148	NAV3	1385		NXF4_25543	25543	NXF4	1385			_23307	23307		1385		UTS2R_774	774	UTS2R	1385
CCRK_5150	5150	CCRK	1386		EFS_27536	27536	EFS	1386			C17orf80_1921	1921	C17orf80	1386		OR5T3_17077	17077	OR5T3	1386			_14805	14805		1386		RNASE11_6898	6898	RNASE11	1386
FLJ20152_15327	15327	FLJ20152	1387		TSR1_29570	29570	TSR1	1387			CCNT2_6329	6329	CCNT2	1387		_37628	37628		1387			_3116	3116		1387		_22695	22695		1387
E2F7_2096	2096	E2F7	1388		TADA3L_9226	9226	TADA3L	1388			PZP_9648	9648	PZP	1388		_12220	12220		1388			GMIP_33786	33786	GMIP	1388		AK5_1209	1209	AK5	1388
_19797	19797		1389		CCR10_8520	8520	CCR10	1389			FBXW8_2997	2997	FBXW8	1389		_32435	32435		1389			A1BG_2542	2542	A1BG	1389		TSPO_22823	22823	TSPO	1389
_6842	6842		1390		_3051	3051		1390			_16463	16463		1390		ROPN1_18062	18062	ROPN1	1390			_5403	5403		1390		_13263	13263		1390
_36745	36745		1391		_17026	17026		1391			HS3ST3B1_4936	4936	HS3ST3B1	1391		_24132	24132		1391			_406	406		1391		C17orf75_23657	23657	C17orf75	1391
_13147	13147		1392		_10159	10159		1392			ADRB3_12149	12149	ADRB3	1392		TM2D1_20076	20076	TM2D1	1392			SLC17A3_2581	2581	SLC17A3	1392		OR1K1_7573	7573	OR1K1	1392
RPS3A_22436	22436	RPS3A	1393		GLI2_14942	14942	GLI2	1393			SULT1B1_2202	2202	SULT1B1	1393		DEDD2_17632	17632	DEDD2	1393			_3516	3516		1393		NFASC_10685	10685	NFASC	1393
SNRPD2_31597	31597	SNRPD2	1394		_32041	32041		1394			MATR3_29017	29017	MATR3	1394		_30077	30077		1394			_16248	16248		1394		ACADS_27985	27985	ACADS	1394
PRNT_22706	22706	PRNT	1395		RPLP0_19668	19668	RPLP0	1395			_713	713		1395		_9790	9790		1395			UCK1_12799	12799	UCK1	1395		ETS1_10486	10486	ETS1	1395
_14637	14637		1396		CPA1_3220	3220	CPA1	1396			_22707	22707		1396		POLD4_2106	2106	POLD4	1396			MTMR7_23175	23175	MTMR7	1396		_20623	20623		1396
RALGPS2_8788	8788	RALGPS2	1397		SLC25A26_12135	12135	SLC25A26	1397			HN1L_24310	24310	HN1L	1397		ZMAT5_18123	18123	ZMAT5	1397			_9950	9950		1397		CASD1_16739	16739	CASD1	1397
_1287	1287		1398		NECAP1_22806	22806	NECAP1	1398			KIAA0831_36303	36303	KIAA0831	1398		SLC9A8_229	229	SLC9A8	1398			MKKS_26104	26104	MKKS	1398		UBA52_16666	16666	UBA52	1398
_11359	11359		1399		BLMH_11889	11889	BLMH	1399			STK33_17506	17506	STK33	1399		C6orf141_21636	21636	C6orf141	1399			MAP4K4_29601	29601	MAP4K4	1399		TTC4_479	479	TTC4	1399
RPL34_7976	7976	RPL34	1400		_12384	12384		1400			_26112	26112		1400		RPS25_22909	22909	RPS25	1400			MATN1_2045	2045	MATN1	1400		_5424	5424		1400
_9994	9994		1401		_748	748		1401			_11558	11558		1401		CXorf2_32248	32248	CXorf2	1401			CYCS_5316	5316	CYCS	1401		_11562	11562		1401
_18314	18314		1402		_16380	16380		1402			C14orf93_876	876	C14orf93	1402		_2615	2615		1402			ZNF573_34317	34317	ZNF573	1402		_17511	17511		1402
_17750	17750		1403		ZNF146_2915	2915	ZNF146	1403			_37572	37572		1403		_15635	15635		1403			PTPRE_1051	1051	PTPRE	1403		_35594	35594		1403
ZNF185_34104	34104	ZNF185	1404		BOLL_32567	32567	BOLL	1404			BAIAP3_30578	30578	BAIAP3	1404		SLC15A1_25156	25156	SLC15A1	1404			CD164_14422	14422	CD164	1404		RAD52_36065	36065	RAD52	1404
AADAT_13548	13548	AADAT	1405		_36679	36679		1405			APOOL_6630	6630	APOOL	1405		OSCAR_8437	8437	OSCAR	1405			_5049	5049		1405		_24955	24955		1405
CCDC90B_20684	20684	CCDC90B	1406		_28129	28129		1406			MYLIP_22743	22743	MYLIP	1406		COPS4_31694	31694	COPS4	1406			RTN4R_3161	3161	RTN4R	1406		FASTKD3_19042	19042	FASTKD3	1406
SCT_21210	21210	SCT	1407		DGUOK_10350	10350	DGUOK	1407			ZNF588_9242	9242	ZNF588	1407		GDNF_11553	11553	GDNF	1407			LCN6_2940	2940	LCN6	1407		CFHR1_11816	11816	CFHR1	1407
_12540	12540		1408		LONRF3_27313	27313	LONRF3	1408			_20533	20533		1408		_4836	4836		1408			HOXD10_11226	11226	HOXD10	1408		CSNK1G2_32423	32423	CSNK1G2	1408
FGFR1_20437	20437	FGFR1	1409		_8586	8586		1409			C12orf43_23975	23975	C12orf43	1409		CXCR6_25699	25699	CXCR6	1409			FKBP14_13546	13546	FKBP14	1409		LANCL1_4870	4870	LANCL1	1409
NUDT6_14713	14713	NUDT6	1410		_19360	19360		1410			TPTE2_29632	29632	TPTE2	1410		LOC440587_2980	2980	LOC440587	1410			RET_17777	17777	RET	1410		_25495	25495		1410
OR6C4_7009	7009	OR6C4	1411		_34742	34742		1411			_2753	2753		1411		PIGC_7367	7367	PIGC	1411			THAP3_3158	3158	THAP3	1411		CCDC43_33676	33676	CCDC43	1411
NFIC_7814	7814	NFIC	1412		PCSK2_8859	8859	PCSK2	1412			_12041	12041		1412		_3124	3124		1412			NUP43_15950	15950	NUP43	1412		_32851	32851		1412
AMT_28609	28609	AMT	1413		_9815	9815		1413			_11194	11194		1413		F12_12014	12014	F12	1413			_5484	5484		1413		ASB15_8229	8229	ASB15	1413
tcag7.1017_31829	31829	tcag7.1017	1414		SMUG1_37048	37048	SMUG1	1414			C5orf5_33731	33731	C5orf5	1414		IGF2_8593	8593	IGF2	1414			GNL3_21665	21665	GNL3	1414		C14orf126_15172	15172	C14orf126	1414
_28959	28959		1415		ARMCX1_3377	3377	ARMCX1	1415			PRR7_5742	5742	PRR7	1415		PLEKHA2_1244	1244	PLEKHA2	1415			_23332	23332		1415		LOC137886_12376	12376	LOC137886	1415
TUBB2B_23058	23058	TUBB2B	1416		MAP2K3_14913	14913	MAP2K3	1416			_25865	25865		1416		_15076	15076		1416			_29556	29556		1416		KCNS3_17849	17849	KCNS3	1416
CLDN9_18742	18742	CLDN9	1417		KCNJ2_16663	16663	KCNJ2	1417			JSRP1_13111	13111	JSRP1	1417		_35389	35389		1417			C1orf156_3338	3338	C1orf156	1417		OR2AG1_13012	13012	OR2AG1	1417
ACP1_23889	23889	ACP1	1418		PSG6_12592	12592	PSG6	1418			AP1G2_689	689	AP1G2	1418		DDX5_29929	29929	DDX5	1418			SUSD3_2796	2796	SUSD3	1418		_15788	15788		1418
EXOSC2_1826	1826	EXOSC2	1419		_14044	14044		1419			MYOM1_6371	6371	MYOM1	1419		_33436	33436		1419			_24236	24236		1419		MPHOSPH6_1880	1880	MPHOSPH6	1419
TMEM141_18483	18483	TMEM141	1420		ASH2L_8875	8875	ASH2L	1420			C3orf23_10132	10132	C3orf23	1420		FANK1_24731	24731	FANK1	1420			IRX4_11913	11913	IRX4	1420		GJE1_34382	34382	GJE1	1420
NR1I2_11353	11353	NR1I2	1421		AGGF1_16185	16185	AGGF1	1421			MREG_29177	29177	MREG	1421		_26658	26658		1421			_34633	34633		1421		_23259	23259		1421
NONO_19990	19990	NONO	1422		_3623	3623		1422			_19891	19891		1422		NBEA_6897	6897	NBEA	1422			_32822	32822		1422		_3565	3565		1422
C16orf28_32960	32960	C16orf28	1423		WNT7A_30231	30231	WNT7A	1423			HBD_2825	2825	HBD	1423		SFRS2_1652	1652	SFRS2	1423			IPO13_18986	18986	IPO13	1423		_12358	12358		1423
HEATR2_18542	18542	HEATR2	1424		_33310	33310		1424			_34922	34922		1424		_13082	13082		1424			_16590	16590		1424		_36806	36806		1424
SMARCA1_14995	14995	SMARCA1	1425		_6016	6016		1425			NCOR1_5063	5063	NCOR1	1425		SHPRH_9798	9798	SHPRH	1425			C9orf24_20810	20810	C9orf24	1425		_26622	26622		1425
_1118	1118		1426		C1orf43_34869	34869	C1orf43	1426			TTLL1_29094	29094	TTLL1	1426		SOX6_4848	4848	SOX6	1426			EPS8L3_18467	18467	EPS8L3	1426		_13145	13145		1426
CNTNAP5_437	437	CNTNAP5	1427		DOCK7_32624	32624	DOCK7	1427			_14892	14892		1427		MUC4_19158	19158	MUC4	1427			_20304	20304		1427		_18313	18313		1427
ZFP14_10544	10544	ZFP14	1428		_2498	2498		1428			STAT1_23683	23683	STAT1	1428		BLK_318	318	BLK	1428			PARD6B_34723	34723	PARD6B	1428		C16orf73_5102	5102	C16orf73	1428
SIRPB1_4806	4806	SIRPB1	1429		GGTL3_5744	5744	GGTL3	1429			OPN1SW_4953	4953	OPN1SW	1429		ZNF675_17076	17076	ZNF675	1429			STC2_4863	4863	STC2	1429		LAMC1_34018	34018	LAMC1	1429
POPDC3_16732	16732	POPDC3	1430		EIF2AK1_29068	29068	EIF2AK1	1430			RPS11_11338	11338	RPS11	1430		KCNMB3L_23513	23513	KCNMB3L	1430			ZNF592_2790	2790	ZNF592	1430		HERPUD1_21195	21195	HERPUD1	1430
MAP4K4_29601	29601	MAP4K4	1431		_5011	5011		1431			_30863	30863		1431		ANKRD14_25859	25859	ANKRD14	1431			_8810	8810		1431		TEX101_5745	5745	TEX101	1431
OR8H2_13099	13099	OR8H2	1432		PGM1_16302	16302	PGM1	1432			DNAJB9_15956	15956	DNAJB9	1432		PPFIBP1_34642	34642	PPFIBP1	1432			PDE4DIP_8544	8544	PDE4DIP	1432		_8456	8456		1432
_5217	5217		1433		CCDC34_32280	32280	CCDC34	1433			FAHD1_17205	17205	FAHD1	1433		ROBO1_24892	24892	ROBO1	1433			_28922	28922		1433		KLHL3_4297	4297	KLHL3	1433
SLC6A14_70	70	SLC6A14	1434		HOXD9_17498	17498	HOXD9	1434			TADA3L_29476	29476	TADA3L	1434		THOC2_25324	25324	THOC2	1434			_4207	4207		1434		_8486	8486		1434
_18581	18581		1435		MYCN_6573	6573	MYCN	1435			TMEM16H_32189	32189	TMEM16H	1435		NOTCH2NL_32637	32637	NOTCH2NL	1435			MAT1A_12165	12165	MAT1A	1435		_19667	19667		1435
DEPDC7_35173	35173	DEPDC7	1436		NR1I2_11353	11353	NR1I2	1436			PRODH_872	872	PRODH	1436		_32923	32923		1436			LOC339778_19445	19445	LOC339778	1436		_15922	15922		1436
_9037	9037		1437		FANCD2_12128	12128	FANCD2	1437			C7orf26_11363	11363	C7orf26	1437		_4763	4763		1437			UFC1_7418	7418	UFC1	1437		SULT1B1_2202	2202	SULT1B1	1437
_17856	17856		1438		_35223	35223		1438			STX18_2810	2810	STX18	1438		IMPA1_10471	10471	IMPA1	1438			_274	274		1438		TAX1BP1_7962	7962	TAX1BP1	1438
SIGLEC11_10664	10664	SIGLEC11	1439		_23148	23148		1439			ZDHHC11B_429	429	ZDHHC11B	1439		SRP19_5912	5912	SRP19	1439			_11770	11770		1439		_32634	32634		1439
C3orf60_17950	17950	C3orf60	1440		ARMC5_16807	16807	ARMC5	1440			OR9Q1_18566	18566	OR9Q1	1440		_256	256		1440			LMO3_32955	32955	LMO3	1440		INPP4B_18956	18956	INPP4B	1440
PIK3C2G_21507	21507	PIK3C2G	1441		NLRP4_3520	3520	NLRP4	1441			_32108	32108		1441		_15971	15971		1441			_5308	5308		1441		ASPSCR1_18492	18492	ASPSCR1	1441
HAND1_11911	11911	HAND1	1442		_27971	27971		1442			_7751	7751		1442		WFDC2_23621	23621	WFDC2	1442			_12770	12770		1442		_32781	32781		1442
MYO15B_13799	13799	MYO15B	1443		SIX2_6079	6079	SIX2	1443			ZNF584_19420	19420	ZNF584	1443		_32881	32881		1443			LIPT1_19973	19973	LIPT1	1443		C6orf98_1046	1046	C6orf98	1443
TAC1_13334	13334	TAC1	1444		CEP110_20568	20568	CEP110	1444			_4976	4976		1444		DIO1_1552	1552	DIO1	1444			_31851	31851		1444		_10075	10075		1444
ELF5_34808	34808	ELF5	1445		CSDC2_13938	13938	CSDC2	1445			KCNC1_12794	12794	KCNC1	1445		XRN1_18971	18971	XRN1	1445			_6257	6257		1445		_34716	34716		1445
_29838	29838		1446		C14orf44_23171	23171	C14orf44	1446			GOPC_20406	20406	GOPC	1446		WDR36_4221	4221	WDR36	1446			SMARCA5_30217	30217	SMARCA5	1446		CCDC88_569	569	CCDC88	1446
RPS6_23051	23051	RPS6	1447		CLEC4F_18388	18388	CLEC4F	1447			_9609	9609		1447		CNR1_11936	11936	CNR1	1447			_25698	25698		1447		SLC35E2_5293	5293	SLC35E2	1447
ALDOA_27010	27010	ALDOA	1448		_11402	11402		1448			ROCK2_31661	31661	ROCK2	1448		_30374	30374		1448			KCNN3_16048	16048	KCNN3	1448		IFT52_16559	16559	IFT52	1448
HPX_36986	36986	HPX	1449		EEF2_31016	31016	EEF2	1449			ITGAL_15098	15098	ITGAL	1449		KIF5B_5305	5305	KIF5B	1449			_3528	3528		1449		_6757	6757		1449
CSE1L_4935	4935	CSE1L	1450		_18594	18594		1450			MBOAT2_17623	17623	MBOAT2	1450		TMC5_19707	19707	TMC5	1450			IFNB1_29615	29615	IFNB1	1450		_20340	20340		1450
DAP_21318	21318	DAP	1451		_13954	13954		1451			_3467	3467		1451		STK33_17506	17506	STK33	1451			_4196	4196		1451		GPR172B_5751	5751	GPR172B	1451
SLC14A2_22233	22233	SLC14A2	1452		_9037	9037		1452			NECAP1_29078	29078	NECAP1	1452		YTHDC1_841	841	YTHDC1	1452			_16332	16332		1452		_20745	20745		1452
NKD2_27035	27035	NKD2	1453		CXorf20_3824	3824	CXorf20	1453			NFX1_3984	3984	NFX1	1453		NTNG1_9104	9104	NTNG1	1453			ZNF687_24630	24630	ZNF687	1453		_14649	14649		1453
BMI1_13901	13901	BMI1	1454		_16318	16318		1454			ZNF143_438	438	ZNF143	1454		C18orf54_16998	16998	C18orf54	1454			_4461	4461		1454		_17868	17868		1454
GBA2_3957	3957	GBA2	1455		SUMF2_19062	19062	SUMF2	1455			_6986	6986		1455		_5997	5997		1455			ABHD6_12954	12954	ABHD6	1455		EIF4A2_25537	25537	EIF4A2	1455
OR4K2_6797	6797	OR4K2	1456		PDCD2L_4156	4156	PDCD2L	1456			FRYL_5531	5531	FRYL	1456		NTRK2_3530	3530	NTRK2	1456			FNIP1_31027	31027	FNIP1	1456		MARK1_32308	32308	MARK1	1456
RIMS3_22124	22124	RIMS3	1457		CYP3A5_2472	2472	CYP3A5	1457			_11381	11381		1457		HOXB3_16645	16645	HOXB3	1457			_24784	24784		1457		SH3TC1_18262	18262	SH3TC1	1457
GLI2_14942	14942	GLI2	1458		RAB38_3409	3409	RAB38	1458			FOXJ3_3992	3992	FOXJ3	1458		RBMS3_5857	5857	RBMS3	1458			UGT3A1_1126	1126	UGT3A1	1458		TASP1_21240	21240	TASP1	1458
BAG4_12991	12991	BAG4	1459		KRT222P_12593	12593	KRT222P	1459			GBA2_3957	3957	GBA2	1459		GPX4_13107	13107	GPX4	1459			ZNF434_34846	34846	ZNF434	1459		TNFAIP8_7434	7434	TNFAIP8	1459
_23718	23718		1460		CCNI_36772	36772	CCNI	1460			TRIM45_23824	23824	TRIM45	1460		_7337	7337		1460			_21297	21297		1460		CCDC98_21659	21659	CCDC98	1460
_10075	10075		1461		_10021	10021		1461			BPNT1_23217	23217	BPNT1	1461		_11405	11405		1461			GBX2_17706	17706	GBX2	1461		PCNP_14814	14814	PCNP	1461
SLCO1A2_13392	13392	SLCO1A2	1462		NECAP1_29078	29078	NECAP1	1462			SUCLG2_21781	21781	SUCLG2	1462		TSGA10_32453	32453	TSGA10	1462			SDCCAG10_31000	31000	SDCCAG10	1462		AK5_13753	13753	AK5	1462
ASB15_8229	8229	ASB15	1463		_7739	7739		1463			SUSD3_2796	2796	SUSD3	1463		_1549	1549		1463			_28399	28399		1463		KIF3A_30060	30060	KIF3A	1463
ADCY3_18711	18711	ADCY3	1464		CNIH3_17619	17619	CNIH3	1464			SUSD4_35647	35647	SUSD4	1464		C14orf105_7932	7932	C14orf105	1464			_34129	34129		1464		CACNB1_18855	18855	CACNB1	1464
RPL38_19437	19437	RPL38	1465		_24094	24094		1465			VPS54_12913	12913	VPS54	1465		DNAL1_962	962	DNAL1	1465			C9orf103_9809	9809	C9orf103	1465		_16786	16786		1465
_19230	19230		1466		CDC2L5_34535	34535	CDC2L5	1466			LRRC46_33277	33277	LRRC46	1466		C20orf119_22832	22832	C20orf119	1466			C16orf65_7491	7491	C16orf65	1466		_17744	17744		1466
_28129	28129		1467		CCDC88_31933	31933	CCDC88	1467			LSM14A_898	898	LSM14A	1467		UBXD3_6754	6754	UBXD3	1467			SECTM1_1143	1143	SECTM1	1467		MFNG_7141	7141	MFNG	1467
PDZRN3_2548	2548	PDZRN3	1468		IMPG2_36125	36125	IMPG2	1468			ARRB1_17580	17580	ARRB1	1468		DBC1_21377	21377	DBC1	1468			_6500	6500		1468		_24943	24943		1468
ERGIC2_23594	23594	ERGIC2	1469		SDCCAG10_31000	31000	SDCCAG10	1469			PCOLCE_2473	2473	PCOLCE	1469		OGT_9010	9010	OGT	1469			RHEBL1_9188	9188	RHEBL1	1469		_5821	5821		1469
CRISP1_11985	11985	CRISP1	1470		ISLR_14388	14388	ISLR	1470			C17orf53_34731	34731	C17orf53	1470		_35295	35295		1470			LPIN1_26950	26950	LPIN1	1470		_29195	29195		1470
_36774	36774		1471		ADC_366	366	ADC	1471			_28446	28446		1471		PKD1L3_25765	25765	PKD1L3	1471			_35481	35481		1471		ITIH5_32343	32343	ITIH5	1471
C17orf53_34731	34731	C17orf53	1472		MOV10_33364	33364	MOV10	1472			AMDHD2_28700	28700	AMDHD2	1472		C15orf51_1494	1494	C15orf51	1472			_10192	10192		1472		_26755	26755		1472
_6824	6824		1473		WDR69_4977	4977	WDR69	1473			SYCP1_15985	15985	SYCP1	1473		KIFAP3_35329	35329	KIFAP3	1473			SAPS2_16553	16553	SAPS2	1473		NLGN4X_27047	27047	NLGN4X	1473
NBPF4_26349	26349	NBPF4	1474		_22756	22756		1474			DNAJC10_4755	4755	DNAJC10	1474		NHEJ1_32599	32599	NHEJ1	1474			_19857	19857		1474		OGG1_4865	4865	OGG1	1474
ZDHHC4_12073	12073	ZDHHC4	1475		LOC650901_7727	7727	LOC650901	1475			KIAA0528_13471	13471	KIAA0528	1475		_8196	8196		1475			ZNF10_7635	7635	ZNF10	1475		ZNF434_34846	34846	ZNF434	1475
_17131	17131		1476		_3639	3639		1476			S100A9_7460	7460	S100A9	1476		EIF2S2_21402	21402	EIF2S2	1476			C20orf117_5118	5118	C20orf117	1476		CLK1_2362	2362	CLK1	1476
KIF6_5153	5153	KIF6	1477		RPL14_19384	19384	RPL14	1477			_6303	6303		1477		NFE2_10392	10392	NFE2	1477			ROPN1_18062	18062	ROPN1	1477		AP1S3_12967	12967	AP1S3	1477
HSPA4L_29509	29509	HSPA4L	1478		PRDM2_3401	3401	PRDM2	1478			WDR55_36256	36256	WDR55	1478		TMEM45A_21156	21156	TMEM45A	1478			HDGF_1151	1151	HDGF	1478		TMEM64_19577	19577	TMEM64	1478
GARNL2P_21805	21805	GARNL2P	1479		_11684	11684		1479			ARHGAP17_18375	18375	ARHGAP17	1479		USP44_4216	4216	USP44	1479			NARG1L_22721	22721	NARG1L	1479		USF1_2809	2809	USF1	1479
EPC1_29982	29982	EPC1	1480		PMFBP1_29974	29974	PMFBP1	1480			DUSP10_16831	16831	DUSP10	1480		_13995	13995		1480			OR10V1_21000	21000	OR10V1	1480		_34359	34359		1480
_25754	25754		1481		_9657	9657		1481			OR6M1_11609	11609	OR6M1	1481		OXGR1_5136	5136	OXGR1	1481			_17925	17925		1481		PACSIN3_14636	14636	PACSIN3	1481
NT5M_8	8	NT5M	1482		ASPM_29828	29828	ASPM	1482			TMIGD2_18472	18472	TMIGD2	1482		USPL1_12836	12836	USPL1	1482			KIAA0507_18852	18852	KIAA0507	1482		SYT15_33330	33330	SYT15	1482
PAK6_19925	19925	PAK6	1483		WDR36_4221	4221	WDR36	1483			TNKS_17878	17878	TNKS	1483		AGK_32147	32147	AGK	1483			_17435	17435		1483		KLF7_24473	24473	KLF7	1483
COX6BP3_13169	13169	COX6BP3	1484		INTU_10689	10689	INTU	1484			ORM2_1102	1102	ORM2	1484		_30863	30863		1484			HS6ST2_2951	2951	HS6ST2	1484		_32572	32572		1484
BCCIP_911	911	BCCIP	1485		IL17D_21780	21780	IL17D	1485			ZNF22_6149	6149	ZNF22	1485		SFTPB_28019	28019	SFTPB	1485			_7653	7653		1485		CCDC44_36385	36385	CCDC44	1485
_13189	13189		1486		RUNX3_9428	9428	RUNX3	1486			ZDHHC14_32795	32795	ZDHHC14	1486		CHFR_8048	8048	CHFR	1486			MUSK_803	803	MUSK	1486		_16592	16592		1486
NOL5A_26426	26426	NOL5A	1487		_33488	33488		1487			OXGR1_5136	5136	OXGR1	1487		ICA1L_5203	5203	ICA1L	1487			_19397	19397		1487		PVRL3_10104	10104	PVRL3	1487
_12318	12318		1488		_33011	33011		1488			_4432	4432		1488		MAD2L1_18530	18530	MAD2L1	1488			_23638	23638		1488		_3119	3119		1488
NKX2-5_22922	22922	NKX2-5	1489		LRRC37B_33643	33643	LRRC37B	1489			RSRC1_21030	21030	RSRC1	1489		NAT5_17882	17882	NAT5	1489			FOXP2_12001	12001	FOXP2	1489		SLC13A3_25539	25539	SLC13A3	1489
ITGBL1_19136	19136	ITGBL1	1490		ZC3HC1_36142	36142	ZC3HC1	1490			_13102	13102		1490		_1473	1473		1490			_23534	23534		1490		BCL7A_29939	29939	BCL7A	1490
_22433	22433		1491		A1BG_2542	2542	A1BG	1491			CCDC131_14742	14742	CCDC131	1491		POU4F2_17670	17670	POU4F2	1491			_4787	4787		1491		_17481	17481		1491
AKAP10_9628	9628	AKAP10	1492		_766	766		1492			CHMP7_12108	12108	CHMP7	1492		USP2_10211	10211	USP2	1492			_5565	5565		1492		_13256	13256		1492
NOVA1_25433	25433	NOVA1	1493		SNRPE_14006	14006	SNRPE	1493			LRCH1_18343	18343	LRCH1	1493		MFRP_12876	12876	MFRP	1493			BMP4_15912	15912	BMP4	1493		NCAPH2_12564	12564	NCAPH2	1493
ZBED5_2598	2598	ZBED5	1494		AGK_32147	32147	AGK	1494			CPSF3_33197	33197	CPSF3	1494		_6168	6168		1494			LOC286260_23459	23459	LOC286260	1494		_23332	23332		1494
_36634	36634		1495		_6641	6641		1495			CCDC114_5605	5605	CCDC114	1495		_6556	6556		1495			WSB1_6409	6409	WSB1	1495		RIC8A_23431	23431	RIC8A	1495
_32028	32028		1496		C1orf105_3905	3905	C1orf105	1496			_16878	16878		1496		_6185	6185		1496			DNAJC8_36339	36339	DNAJC8	1496		_5994	5994		1496
FA2H_26872	26872	FA2H	1497		NME4_18923	18923	NME4	1497			NESPAS_28104	28104	NESPAS	1497		_18377	18377		1497			_1148	1148		1497		ANKMY1_12132	12132	ANKMY1	1497
SUSD4_29375	29375	SUSD4	1498		NOL11_26126	26126	NOL11	1498			AKT2_902	902	AKT2	1498		C21orf33_23199	23199	C21orf33	1498			HIST2H2BE_3056	3056	HIST2H2BE	1498		_7614	7614		1498
PSG6_12592	12592	PSG6	1499		_32999	32999		1499			_37398	37398		1499		LPIN1_33222	33222	LPIN1	1499			_15380	15380		1499		SSX3_22384	22384	SSX3	1499
TBC1D21_22514	22514	TBC1D21	1500		CRISP2_21441	21441	CRISP2	1500			_23275	23275		1500		LMBR1L_16026	16026	LMBR1L	1500			SAPS1_7172	7172	SAPS1	1500		PHF14_4138	4138	PHF14	1500
HDAC1_18198	18198	HDAC1	1501		CCRK_5150	5150	CCRK	1501			_2143	2143		1501		TNRC6A_15760	15760	TNRC6A	1501			C10orf83_23335	23335	C10orf83	1501		_16918	16918		1501
PRMT7_37114	37114	PRMT7	1502		_10351	10351		1502			RABGEF1_34930	34930	RABGEF1	1502		_16120	16120		1502			_30191	30191		1502		_18191	18191		1502
IL17D_21780	21780	IL17D	1503		_23367	23367		1503			WDR45L_2702	2702	WDR45L	1503		HMGN3_37024	37024	HMGN3	1503			_14851	14851		1503		KBTBD10_10623	10623	KBTBD10	1503
_31267	31267		1504		BCL7A_29939	29939	BCL7A	1504			_34981	34981		1504		LGR5_10530	10530	LGR5	1504			DPH4_8438	8438	DPH4	1504		_5904	5904		1504
_29768	29768		1505		PHLDB1_34511	34511	PHLDB1	1505			MRPL28_35345	35345	MRPL28	1505		SAPS3_5625	5625	SAPS3	1505			_5866	5866		1505		_32006	32006		1505
CPZ_921	921	CPZ	1506		_29446	29446		1506			_10128	10128		1506		TMPRSS5_1222	1222	TMPRSS5	1506			_4331	4331		1506		DNAH11_18939	18939	DNAH11	1506
TMIE_17018	17018	TMIE	1507		PAX9_13574	13574	PAX9	1507			HRAS_11627	11627	HRAS	1507		FUBP3_3268	3268	FUBP3	1507			RCVRN_137	137	RCVRN	1507		TM2D1_20076	20076	TM2D1	1507
MAP2K3_14913	14913	MAP2K3	1508		PIP5KL1_16241	16241	PIP5KL1	1508			TRY6_7682	7682	TRY6	1508		_37249	37249		1508			RPE65_15853	15853	RPE65	1508		_10661	10661		1508
_27034	27034		1509		NT5DC2_9196	9196	NT5DC2	1509			_29688	29688		1509		_18292	18292		1509			_1549	1549		1509		_1361	1361		1509
EXOSC7_3965	3965	EXOSC7	1510		CHRD_18105	18105	CHRD	1510			_8565	8565		1510		RND2_17387	17387	RND2	1510			_400	400		1510		ESCO1_20736	20736	ESCO1	1510
PPAPDC1A_6173	6173	PPAPDC1A	1511		SFRS16_33145	33145	SFRS16	1511			C14orf4_19784	19784	C14orf4	1511		_4212	4212		1511			WWC1_4862	4862	WWC1	1511		_33505	33505		1511
_485	485		1512		_35481	35481		1512			HS3ST2_15878	15878	HS3ST2	1512		OR2A12_13172	13172	OR2A12	1512			OR52E8_6928	6928	OR52E8	1512		_12573	12573		1512
_2338	2338		1513		_27034	27034		1513			_22928	22928		1513		IKZF2_27455	27455	IKZF2	1513			_19457	19457		1513		JUN_24992	24992	JUN	1513
LZTS2_33057	33057	LZTS2	1514		_4758	4758		1514			MTMR10_24834	24834	MTMR10	1514		APCS_23812	23812	APCS	1514			MCC_5311	5311	MCC	1514		_22550	22550		1514
_19130	19130		1515		_7529	7529		1515			HRG_34657	34657	HRG	1515		_27033	27033		1515			NTHL1_5517	5517	NTHL1	1515		ATP13A4_12787	12787	ATP13A4	1515
PSG7_19047	19047	PSG7	1516		LDHB_21314	21314	LDHB	1516			_23996	23996		1516		USP32_32863	32863	USP32	1516			_27320	27320		1516		TNP1_22905	22905	TNP1	1516
_11973	11973		1517		WDR57_6306	6306	WDR57	1517			_35197	35197		1517		_5705	5705		1517			PROSC_24693	24693	PROSC	1517		AMOT_10466	10466	AMOT	1517
BOLL_32567	32567	BOLL	1518		KRT20_17851	17851	KRT20	1518			STXBP1_20706	20706	STXBP1	1518		CTSK_29369	29369	CTSK	1518			CAPS_18146	18146	CAPS	1518		GABRA4_1702	1702	GABRA4	1518
UPF2_9764	9764	UPF2	1519		_28067	28067		1519			RARRES1_9588	9588	RARRES1	1519		_234	234		1519			_4423	4423		1519		ANKS1A_6893	6893	ANKS1A	1519
_24264	24264		1520		GRP_26945	26945	GRP	1520			AHI1_6578	6578	AHI1	1520		CFDP1_31791	31791	CFDP1	1520			CEBPE_8052	8052	CEBPE	1520		DALRD3_19519	19519	DALRD3	1520
MRPS35_6307	6307	MRPS35	1521		DRD2_30977	30977	DRD2	1521			UPB1_20475	20475	UPB1	1521		_35539	35539		1521			_33233	33233		1521		_8516	8516		1521
C10orf90_12187	12187	C10orf90	1522		_13147	13147		1522			C1orf102_29966	29966	C1orf102	1522		_25646	25646		1522			_18013	18013		1522		_12298	12298		1522
_32593	32593		1523		PTDSR_18072	18072	PTDSR	1523			CXADR_22310	22310	CXADR	1523		PRAM1_2644	2644	PRAM1	1523			_35932	35932		1523		PSMA8_18465	18465	PSMA8	1523
GGTL3_5744	5744	GGTL3	1524		RUNX1T1_33766	33766	RUNX1T1	1524			_16958	16958		1524		UCHL1_37277	37277	UCHL1	1524			MMP11_12630	12630	MMP11	1524		RIOK2_6478	6478	RIOK2	1524
LZTFL1_20886	20886	LZTFL1	1525		SIPA1L3_2301	2301	SIPA1L3	1525			_400	400		1525		NT5C3_30551	30551	NT5C3	1525			EFHC1_35362	35362	EFHC1	1525		EMR3_16726	16726	EMR3	1525
KCNH2_36872	36872	KCNH2	1526		_29474	29474		1526			LOC285407_6094	6094	LOC285407	1526		ZNF493_12225	12225	ZNF493	1526			_421	421		1526		LUC7L_22742	22742	LUC7L	1526
DNAI2_608	608	DNAI2	1527		RPL6_2563	2563	RPL6	1527			LZIC_2044	2044	LZIC	1527		SCUBE3_29387	29387	SCUBE3	1527			ACSS2_16717	16717	ACSS2	1527		_31316	31316		1527
ATF7_29771	29771	ATF7	1528		_9240	9240		1528			_26124	26124		1528		PRDM9_28734	28734	PRDM9	1528			DHRS7B_18953	18953	DHRS7B	1528		_28153	28153		1528
FHL2_6438	6438	FHL2	1529		GFAP_4177	4177	GFAP	1529			IQGAP2_32521	32521	IQGAP2	1529		DHX40_30703	30703	DHX40	1529			_2893	2893		1529		_25424	25424		1529
KRT222P_12593	12593	KRT222P	1530		ADRA2A_21577	21577	ADRA2A	1530			SPRED2_16930	16930	SPRED2	1530		UBN1_36249	36249	UBN1	1530			NME2_12554	12554	NME2	1530		_33436	33436		1530
[truncated: 353 more rows]

## Sheet: GEOD26712_CoxUnivSurv_153Cases
		Beta	Standard Error	Beta95% lower	Beta95% upper	t-value	Wald Statist.	p	Risk ratio	Risk ratio95% lower	Risk ratio95% upper		p
[truncated: 22,283 more rows]

[truncated: 3 more sheets: GEOD26712_CoxUnivSurv_129Cases, GEOD13876_CoxUnivSurv_157Cases, GEOD13876_CoxUnivSurv_113Cases]
