# Supplementary material for: Data Mining of Gene Arrays for Biomarkers of Survival in Ovarian Cancer
Source: Microarrays (Basel). 2015 Jul 17;4(3):324–38. doi: 10.3390/microarrays4030324 (PMC4996375; doi:10.3390/microarrays4030324)
Supplement: Supplementary file 1 [file microarrays-04-00324-s001.zip › SupplementryInfo_BiomaxTMAScoring.xlsx]

## Sheet: Info and Scores
	Pos	No.	Sex	Age	Organ	Scorer 1	Scorer 2	Pathology diagnosis	Grade	Stage	TNM	Type †			The sample informaion is here now for reference. However it should be noted the two scores were assigned without this information seperately and blindley.
	A1	1	F	49	Ovary	n/a	n/a	Serous adenocarcinoma	1	I	T1N0M0	Malignant			Score Criteria
	A2	2	F	49	Ovary	n/a	n/a	Serous adenocarcinoma	1	I	T1N0M0	Malignant			0 = negative
	A3	3	F	35	Ovary	n/a	n/a	Serous adenocarcinoma	1	I	T1N0M0	Malignant			1 = weak
	A4	4	F	35	Ovary	n/a	n/a	Serous adenocarcinoma	1	I	T1N0M0	Malignant			2 = moderate
	A5	5	F	39	Ovary	n/a	n/a	Serous adenocarcinoma	2	I	T1N0M0	Malignant			3 = intense
	A6	6	F	39	Ovary	n/a	n/a	Serous adenocarcinoma	2	I	T1N0M0	Malignant
	A7	7	F	39	Ovary	n/a	n/a	Serous papillary adenocarcinoma	1	I	T1N0M0	Malignant
	A8	8	F	39	Ovary	n/a	n/a	Serous papillary adenocarcinoma	1	I	T1N0M0	Malignant
	A9	9	F	50	Ovary	n/a	n/a	Serous papillary adenocarcinoma	1	I	T1N0M0	Malignant
	A10	10	F	50	Ovary	n/a	n/a	Serous papillary adenocarcinoma	1	I	T1N0M0	Malignant
	A11	11	F	56	Ovary	n/a	n/a	Serous papillary adenocarcinoma	1	I	T1N0M0	Malignant
	A12	12	F	56	Ovary	n/a	n/a	Serous papillary adenocarcinoma	1	I	T1N0M0	Malignant
	A13	13	F	25	Ovary	n/a	n/a	Serous adenocarcinoma	1	I	T1N0M0	Malignant
	A14	14	F	25	Ovary	n/a	n/a	Serous adenocarcinoma	1	I	T1N0M0	Malignant
	A15	15	F	62	Ovary	n/a	n/a	Serous adenocarcinoma	1	Ia	T1aN0M0	Malignant
	A16	16	F	62	Ovary	n/a	n/a	Serous adenocarcinoma	1	Ia	T1aN0M0	Malignant
	A17	17	F	34	Ovary	n/a	n/a	Serous adenocarcinoma	1	Ia	T1aN0M0	Malignant
	A18	18	F	34	Ovary	n/a	n/a	Serous adenocarcinoma	1	Ia	T1aN0M0	Malignant
	A19	19	F	34	Ovary	n/a	n/a	Serous adenocarcinoma	1	Ib	T1bN0M0	Malignant
	A20	20	F	34	Ovary	n/a	n/a	Serous adenocarcinoma	1	Ib	T1bN0M0	Malignant
	A21	21	F	36	Ovary	n/a	n/a	Mucinous adenocarcinoma	1	Ic	T1cN0M0	Malignant
	A22	22	F	36	Ovary	n/a	n/a	Mucinous adenocarcinoma	1	Ic	T1cN0M0	Malignant
	A23	23	F	40	Ovary	n/a	n/a	Serous papillary adenocarcinoma	1	I	T1N0M0	Malignant
	A24	24	F	40	Ovary	n/a	n/a	Serous papillary adenocarcinoma	1	I	T1N0M0	Malignant
	A25	25	F	25	Ovary	n/a	n/a	Serous papillary adenocarcinoma	1	I	T1N0M0	Malignant
	A26	26	F	25	Ovary	n/a	n/a	Serous papillary adenocarcinoma	1	I	T1N0M0	Malignant
	A27	27	F	60	Ovary	n/a	n/a	Serous papillary adenocarcinoma	1	Ic	T1cN0M0	Malignant
	A28	28	F	60	Ovary	n/a	n/a	Serous papillary adenocarcinoma	1	Ic	T1cN0M0	Malignant
	B1	29	F	59	Ovary	0	0	Adenocarcinoma (fibrous tissue and blood vessel)	–	Ia	T1aN0M0	Malignant
	B2	30	F	59	Ovary	0	0	Adenocarcinoma (sparse)	–	Ia	T1aN0M0	Malignant
	B3	31	F	34	Ovary	1	1	Serous adenocarcinoma	1	I	T1N0M0	Malignant
	B4	32	F	34	Ovary	1	1	Serous adenocarcinoma	1	I	T1N0M0	Malignant
	B5	33	F	55	Ovary	0	0	Serous adenocarcinoma	1	Ia	T1aN0M0	Malignant
	B6	34	F	55	Ovary	0	0	Serous adenocarcinoma	1	Ia	T1aN0M0	Malignant
	B7	35	F	48	Ovary	0	0	Serous adenocarcinoma	1	I	T1N0M0	Malignant
	B8	36	F	48	Ovary	0	0	Serous adenocarcinoma	1	I	T1N0M0	Malignant
	B9	37	F	51	Ovary	0	0	Serous adenocarcinoma	1	I	T1N0M0	Malignant
	B10	38	F	51	Ovary	0	no tumour	Serous adenocarcinoma (sparse)	1	I	T1N0M0	Malignant
	B11	39	F	56	Ovary	0	0	Serous adenocarcinoma	2	Ic	T1cN0M0	Malignant
	B12	40	F	56	Ovary	0	0	Serous adenocarcinoma	2	Ic	T1cN0M0	Malignant
	B13	41	F	59	Ovary	1	1	Serous adenocarcinoma	1	I	T1N0M0	Malignant
	B14	42	F	59	Ovary	1	1	Serous adenocarcinoma	1	I	T1N0M0	Malignant
	B15	43	F	55	Ovary	0	0	Serous adenocarcinoma	1	I	T1N0M0	Malignant
	B16	44	F	55	Ovary	1	0	Serous adenocarcinoma (serofluid )	–	I	T1N0M0	Malignant
	B17	45	F	30	Ovary	3	3	Serous papillary adenocarcinoma	1	I	T1N0M0	Malignant
	B18	46	F	30	Ovary	3	3	Serous papillary adenocarcinoma	1	I	T1N0M0	Malignant
	B19	47	F	51	Ovary	1	1	Serous papillary adenocarcinoma	1	Ia	T1aN0M0	Malignant
	B20	48	F	51	Ovary	1	1	Serous papillary adenocarcinoma	1	Ia	T1aN0M0	Malignant
	B21	49	F	29	Ovary	1	1	Mucinous adenocarcinoma	2	I	T1N0M0	Malignant
	B22	50	F	29	Ovary	2	2	Mucinous adenocarcinoma	2	I	T1N0M0	Malignant
	B23	51	F	28	Ovary	2	2	Serous adenocarcinoma	2	I	T1N0M0	Malignant
	B24	52	F	28	Ovary	1	1	Serous adenocarcinoma	2	I	T1N0M0	Malignant
	B25	53	F	33	Ovary	2	2	Serous papillary adenocarcinoma	1	I	T1N0M0	Malignant
	B26	54	F	33	Ovary	2	2	Serous papillary adenocarcinoma	1	I	T1N0M0	Malignant
	B27	55	F	45	Ovary	2	2	Serous papillary adenocarcinoma	1	I	T1N0M0	Malignant
	B28	56	F	45	Ovary	2	2	Serous papillary adenocarcinoma	1	I	T1N0M0	Malignant
	C1	57	F	49	Ovary	2	2	Mucinous adenocarcinoma	2	Ia	T1aN0M0	Malignant
	C2	58	F	49	Ovary	3	3	Mucinous adenocarcinoma	2	Ia	T1aN0M0	Malignant
	C3	59	F	64	Ovary	1	1	Serous adenocarcinoma	2	I	T1N0M0	Malignant
	C4	60	F	64	Ovary	1	1	Serous adenocarcinoma	2	I	T1N0M0	Malignant
	C5	61	F	39	Ovary	0	0	Serous adenocarcinoma with necrosis	2	Ia	T1aN0M0	Malignant
	C6	62	F	39	Ovary	0	0	Serous adenocarcinoma with necrosis	2	Ia	T1aN0M0	Malignant
	C7	63	F	53	Ovary	0	0	Serous adenocarcinoma	2	Ia	T1aN0M0	Malignant
	C8	64	F	53	Ovary	0	0	Serous adenocarcinoma	2	Ia	T1aN0M0	Malignant
	C9	65	F	55	Ovary	1	no tumour	Serous adenocarcinoma	3	I	T1N0M0	Malignant
	C10	66	F	55	Ovary	1	1	Serous adenocarcinoma	3	I	T1N0M0	Malignant
	C11	67	F	74	Ovary	1	1	Serous adenocarcinoma	3	Ia	T1aN0M0	Malignant
	C12	68	F	74	Ovary	1	1	Serous adenocarcinoma	3	Ia	T1aN0M0	Malignant
	C13	69	F	43	Ovary	3	3	Serous adenocarcinoma	3	I	T1N0M0	Malignant
	C14	70	F	43	Ovary	3	3	Serous adenocarcinoma	3	I	T1N0M0	Malignant
	C15	71	F	57	Ovary	1	1	Serous adenocarcinoma	3	Ic	T1cN0M0	Malignant
	C16	72	F	57	Ovary	1	1	Serous adenocarcinoma	3	Ic	T1cN0M0	Malignant
	C17	73	F	49	Ovary	1	1	Serous adenocarcinoma	2	I	T1N0M0	Malignant
	C18	74	F	49	Ovary	1	1	Serous adenocarcinoma	2	I	T1N0M0	Malignant
	C19	75	F	55	Ovary	2	2	Serous adenocarcinoma	3	I	T1N0M0	Malignant
	C20	76	F	55	Ovary	1	2	Serous adenocarcinoma	3	I	T1N0M0	Malignant
	C21	77	F	56	Ovary	2	2	Serous adenocarcinoma	3	I	T1N0M0	Malignant
	C22	78	F	56	Ovary	2	2	Serous adenocarcinoma	3	I	T1N0M0	Malignant
	C23	79	F	48	Ovary	2	2	Serous adenocarcinoma	2	I	T1N0M0	Malignant
	C24	80	F	48	Ovary	3	3	Serous adenocarcinoma	2	I	T1N0M0	Malignant
	C25	81	F	19	Ovary	1	1	Serous adenocarcinoma	2–3	I	T1N0M0	Malignant
	C26	82	F	19	Ovary	1	1	Serous adenocarcinoma	2–3	I	T1N0M0	Malignant
	C27	83	F	48	Ovary	2	1	Serous adenocarcinoma	2–3	I	T1N0M0	Malignant
	C28	84	F	48	Ovary	2	2	Adenocarcinoma (sparse)	–	I	T1N0M0	Malignant
	D1	85	F	48	Ovary	0		Adenocarcinoma (ovarial tissue)	–	I	T1N0M0	Malignant
	D2	86	F	48	Ovary	1		Adenocarcinoma (fibrous tissue)	–	I	T1N0M0	Malignant
	D3	87	F	49	Ovary	1		Serous papillary adenocarcinoma	2	I	T1N0M0	Malignant
	D4	88	F	49	Ovary	1		Serous papillary adenocarcinoma	2	I	T1N0M0	Malignant
	D5	89	F	50	Ovary	1		Serous papillary adenocarcinoma	1	I	T1N0M0	Malignant
	D6	90	F	50	Ovary	1		Serous papillary adenocarcinoma	1	I	T1N0M0	Malignant
	D7	91	F	29	Ovary	2		Serous papillary adenocarcinoma	2	I	T1N0M0	Malignant
	D8	92	F	29	Ovary	1		Serous papillary adenocarcinoma	2	I	T1N0M0	Malignant
	D9	93	F	39	Ovary	0		Serous adenocarcinoma (fibrous tissue)	–	I	T1N0M0	Malignant
	D10	94	F	39	Ovary	1		Serous adenocarcinoma	1	I	T1N0M0	Malignant
	D11	95	F	58	Ovary	0		Serous adenocarcinoma with necrosis	2–3	I	T1N0M0	Malignant
	D12	96	F	58	Ovary	0		Serous adenocarcinoma (necrotic tissue)	–	I	T1N0M0	Malignant
	D13	97	F	52	Ovary	2		Serous adenocarcinoma	2	I	T1N0M0	Malignant
	D14	98	F	52	Ovary	2		Serous adenocarcinoma	2	I	T1N0M0	Malignant
	D15	99	F	51	Ovary	2		Serous adenocarcinoma (serofluid)	–	I	T1N0M0	Malignant
	D16	100	F	51	Ovary	2		Serous adenocarcinoma	2	I	T1N0M0	Malignant
	D17	101	F	49	Ovary	1		Serous adenocarcinoma	2	I	T1N0M0	Malignant
	D18	102	F	49	Ovary	1		Serous adenocarcinoma	2	I	T1N0M0	Malignant
	D19	103	F	48	Ovary	0		Adenocarcinoma (sparse)	–	I	T1N0M0	Malignant
	D20	104	F	48	Ovary	0		Adenocarcinoma (sparse)	–	I	T1N0M0	Malignant
	D21	105	F	49	Ovary	2		Serous adenocarcinoma	3	I	T1N0M0	Malignant
	D22	106	F	49	Ovary	1		Serous adenocarcinoma	3	I	T1N0M0	Malignant
	D23	107	F	58	Ovary	2		Serous adenocarcinoma	2	I	T1N0M0	Malignant
	D24	108	F	58	Ovary	1		Serous adenocarcinoma	2	I	T1N0M0	Malignant
	D25	109	F	34	Ovary	1		Serous adenocarcinoma	2	I	T1N0M0	Malignant
	D26	110	F	34	Ovary	1		Serous adenocarcinoma	2	I	T1N0M0	Malignant
	D27	111	F	35	Ovary	0		Serous adenocarcinoma (sparse)	2	Ib	T1bN0M0	Malignant
	D28	112	F	35	Ovary	1		Serous adenocarcinoma (sparse)	2	Ib	T1bN0M0	Malignant
	E1	113	F	64	Ovary	1		Serous adenocarcinoma	2	I	T1N0M0	Malignant
	E2	114	F	64	Ovary	1		Serous adenocarcinoma	2	I	T1N0M0	Malignant
	E3	115	F	52	Ovary	1		Serous adenocarcinoma	2	I	T1N0M0	Malignant
	E4	116	F	52	Ovary	2		Serous adenocarcinoma	2	I	T1N0M0	Malignant
	E5	117	F	40	Ovary	2		Serous adenocarcinoma	2	I	T1N0M0	Malignant
	E6	118	F	40	Ovary	2		Serous adenocarcinoma	2	I	T1N0M0	Malignant
	E7	119	F	40	Ovary	0		Serous adenocarcinoma	2	I	T1N0M0	Malignant
	E8	120	F	40	Ovary	0		Serous adenocarcinoma	2	I	T1N0M0	Malignant
	E9	121	F	44	Ovary	1		Adenocarcinoma (sparse)	–	I	T1N0M0	Malignant
	E10	122	F	44	Ovary	1		Serous adenocarcinoma	2	I	T1N0M0	Malignant
	E11	123	F	47	Ovary	3		Serous adenocarcinoma	3	I	T1N0M0	Malignant
	E12	124	F	47	Ovary	3		Serous adenocarcinoma	3	I	T1N0M0	Malignant
	E13	125	F	47	Ovary	1		Serous adenocarcinoma	3	I	T1N0M0	Malignant
	E14	126	F	47	Ovary	1		Adenocarcinoma (sparse) with necrosis	–	I	T1N0M0	Malignant
	E15	127	F	45	Ovary	0		Serous adenocarcinoma	2	I	T1N0M0	Malignant
	E16	128	F	45	Ovary	1		Serous adenocarcinoma	2	I	T1N0M0	Malignant
	E17	129	F	47	Ovary	2		Serous adenocarcinoma	2	Ic	T1cN0M0	Malignant
	E18	130	F	47	Ovary	2		Serous adenocarcinoma	2	Ic	T1cN0M0	Malignant
	E19	131	F	53	Ovary	3		Serous adenocarcinoma	2	I	T1N0M0	Malignant
	E20	132	F	53	Ovary	3		Serous adenocarcinoma	2	I	T1N0M0	Malignant
	E21	133	F	47	Ovary	missing		Serous adenocarcinoma	3	I	T1N0M0	Malignant
	E22	134	F	47	Ovary	2		Serous adenocarcinoma	3	I	T1N0M0	Malignant
	E23	135	F	60	Ovary	0		Serous adenocarcinoma (ovarial tissue)	–	I	T1N0M0	Malignant
	E24	136	F	60	Ovary	1		Serous adenocarcinoma	2	I	T1N0M0	Malignant
	E25	137	F	61	Ovary	1		Serous adenocarcinoma	3	I	T1N0M0	Malignant
	E26	138	F	61	Ovary	1		Serous adenocarcinoma	3	I	T1N0M0	Malignant
	E27	139	F	64	Ovary	1		Serous adenocarcinoma	3	I	T1N0M0	Malignant
	E28	140	F	64	Ovary	1		Serous adenocarcinoma	3	I	T1N0M0	Malignant
	F1	141	F	59	Ovary	1		Serous adenocarcinoma	3	Ic	T1cN0M0	Malignant
	F2	142	F	59	Ovary	1		Serous adenocarcinoma	3	Ic	T1cN0M0	Malignant
	F3	143	F	61	Ovary	2		Serous adenocarcinoma	2	Ib	T1bN0M0	Malignant
	F4	144	F	61	Ovary	1		Serous adenocarcinoma	3	Ib	T1bN0M0	Malignant
	F5	145	F	38	Ovary	2		Serous adenocarcinoma	3	I	T1N0M0	Malignant
	F6	146	F	38	Ovary	2		Serous adenocarcinoma	3	I	T1N0M0	Malignant
	F7	147	F	61	Ovary	3		Serous adenocarcinoma	2	I	T1N0M0	Malignant
	F8	148	F	61	Ovary	3		Serous adenocarcinoma	2	I	T1N0M0	Malignant
	F9	149	F	32	Ovary	2		Serous adenocarcinoma	2	I	T1N0M0	Malignant
	F10	150	F	32	Ovary	2		Serous adenocarcinoma	2	I	T1N0M0	Malignant
	F11	151	F	35	Ovary	2		Serous adenocarcinoma	2	Ia	T1aN0M0	Malignant
	F12	152	F	35	Ovary	1		Serous adenocarcinoma	2	Ia	T1aN0M0	Malignant
	F13	153	F	59	Ovary	1		Mucinous adenocarcinoma (necrotic tissue)	–	I	T1N0M0	Malignant
	F14	154	F	59	Ovary	2		Mucinous adenocarcinoma	1	I	T1N0M0	Malignant
	F15	155	F	51	Ovary	3		Serous adenocarcinoma	3	I	T1N0M0	Malignant
	F16	156	F	51	Ovary	3		Serous adenocarcinoma	3	I	T1N0M0	Malignant
	F17	157	F	64	Ovary	2		Serous adenocarcinoma	3	I	T1N0M0	Malignant
	F18	158	F	64	Ovary	2		Serous adenocarcinoma	3	I	T1N0M0	Malignant
	F19	159	F	60	Ovary	2		Serous adenocarcinoma	2	Ib	T1bN0M0	Malignant
	F20	160	F	60	Ovary	1		Serous adenocarcinoma	2	Ib	T1bN0M0	Malignant
	F21	161	F	50	Ovary	0		Serous adenocarcinoma	2	I	T1N0M0	Malignant
	F22	162	F	50	Ovary	0		Serous adenocarcinoma	2	I	T1N0M0	Malignant
	F23	163	F	58	Ovary	2		Serous adenocarcinoma with necrosis	3	I	T1N0M0	Malignant
	F24	164	F	58	Ovary	2		Serous adenocarcinoma	3	I	T1N0M0	Malignant
	F25	165	F	60	Ovary	1		Serous adenocarcinoma (fibrous tissue)	–	I	T1N0M0	Malignant
	F26	166	F	60	Ovary	1		Serous adenocarcinoma	3	I	T1N0M0	Malignant
	F27	167	F	47	Ovary	3		Serous adenocarcinoma	3	I	T1N0M0	Malignant
	F28	168	F	47	Ovary	3		Serous adenocarcinoma	3	I	T1N0M0	Malignant
	G1	169	F	52	Ovary	0		Serous adenocarcinoma	2	I	T1N0M0	Malignant
	G2	170	F	52	Ovary	0		Serous adenocarcinoma	2	I	T1N0M0	Malignant
	G3	171	F	55	Ovary	2		Serous adenocarcinoma	3	I	T1N0M0	Malignant
	G4	172	F	55	Ovary	2		Serous adenocarcinoma	3	I	T1N0M0	Malignant
	G5	173	F	40	Ovary	1		Serous adenocarcinoma	3	I	T1N0M0	Malignant
	G6	174	F	40	Ovary	1		Serous adenocarcinoma	3	I	T1N0M0	Malignant
	G7	175	F	41	Ovary	3		Serous adenocarcinoma	3	Ib	T1bN0M0	Malignant
	G8	176	F	41	Ovary	3		Serous adenocarcinoma	3	Ib	T1bN0M0	Malignant
	G9	177	F	61	Ovary	3		Serous adenocarcinoma	3	I	T1N0M0	Malignant
	G10	178	F	61	Ovary	3		Serous adenocarcinoma	3	I	T1N0M0	Malignant
	G11	179	F	67	Ovary	0		Adenocarcinoma (fibrous tissue)	–	I	T1N0M0	Malignant
	G12	180	F	67	Ovary	1		Adenocarcinoma (fibrous tissue)	–	I	T1N0M0	Malignant
	G13	181	F	53	Ovary	1		Serous adenocarcinoma	3	I	T1N0M0	Malignant
	G14	182	F	53	Ovary	1		Serous adenocarcinoma	3	I	T1N0M0	Malignant
	G15	183	F	41	Ovary	3		Serous adenocarcinoma	3	I	T1N0M0	Malignant
	G16	184	F	41	Ovary	3		Serous adenocarcinoma	3	I	T1N0M0	Malignant
	G17	185	F	44	Ovary	2		Serous adenocarcinoma	3	I	T1N0M0	Malignant
	G18	186	F	44	Ovary	2		Serous adenocarcinoma (sparse)	3	I	T1N0M0	Malignant
	G19	187	F	34	Ovary	2		Serous adenocarcinoma	3	I	T1N0M0	Malignant
	G20	188	F	34	Ovary	2		Serous adenocarcinoma	3	I	T1N0M0	Malignant
	G21	189	F	48	Ovary	1		Serous adenocarcinoma	2–3	I	T1N0M0	Malignant
	G22	190	F	48	Ovary	0		Serous adenocarcinoma	2–3	I	T1N0M0	Malignant
	G23	191	F	62	Ovary	1		Serous adenocarcinoma	2–3	I	T1N0M0	Malignant
	G24	192	F	62	Ovary	2		Serous adenocarcinoma	2–3	I	T1N0M0	Malignant
	G25	193	F	51	Ovary	0		Serous adenocarcinoma	2–3	Ib	T1bN0M0	Malignant
	G26	194	F	51	Ovary	0		Serous adenocarcinoma	2–3	Ib	T1bN0M0	Malignant
	G27	195	F	39	Ovary	3		Serous adenocarcinoma	2–3	Ia	T1aN0M0	Malignant
	G28	196	F	39	Ovary	3		Serous adenocarcinoma	2–3	Ia	T1aN0M0	Malignant
	H1	197	F	49	Ovary	2		Serous adenocarcinoma (chronic inflammation of fibrous tissue)	–	I	T1N0M0	Malignant
	H2	198	F	49	Ovary	2		Serous adenocarcinoma	3	I	T1N0M0	Malignant
	H3	199	F	46	Ovary	2		Serous adenocarcinoma	3	I	T1N0M0	Malignant
	H4	200	F	46	Ovary	2		Serous adenocarcinoma	3	I	T1N0M0	Malignant
	H5	201	F	52	Ovary	1		Serous adenocarcinoma	3	I	T1N0M0	Malignant
	H6	202	F	52	Ovary	1		Serous adenocarcinoma	3	I	T1N0M0	Malignant
	H7	203	F	47	Ovary	2		Serous adenocarcinoma (sparse)	3	Ia	T1aN0M0	Malignant
	H8	204	F	47	Ovary	2		Serous adenocarcinoma (sparse)	3	Ia	T1aN0M0	Malignant
	H9	205	F	67	Ovary	3		Serous papillary adenocarcinoma	1	I	T1N0M0	Malignant
	H10	206	F	67	Ovary	3		Serous papillary adenocarcinoma	1	I	T1N0M0	Malignant
	H11	207	F	54	Ovary	2		Serous adenocarcinoma	2	I	T1N0M0	Malignant
	H12	208	F	54	Ovary	2		Serous adenocarcinoma	2	I	T1N0M0	Malignant
	H13	209	F	39	Ovary	3		Serous adenocarcinoma	3	Ia	T1aN0M0	Malignant
	H14	210	F	39	Ovary	3		Serous adenocarcinoma	3	Ia	T1aN0M0	Malignant
	H15	211	F	70	Ovary	3		Serous adenocarcinoma	3	I	T1N0M0	Malignant
	H16	212	F	70	Ovary	3		Serous adenocarcinoma	3	I	T1N0M0	Malignant
	H17	213	F	53	Ovary	3		Serous adenocarcinoma	3	Ia	T1aN0M0	Malignant
	H18	214	F	53	Ovary	3		Serous adenocarcinoma	3	Ia	T1aN0M0	Malignant
	H19	215	F	40	Ovary	0		Serous adenocarcinoma	2	I	T1N0M0	Malignant
	H20	216	F	40	Ovary	0		Serous adenocarcinoma	2	I	T1N0M0	Malignant
	H21	217	F	35	Ovary	1		Serous adenocarcinoma (necrotic tissue)	–	I	T1N0M0	Malignant
	H22	218	F	35	Ovary	2		Serous adenocarcinoma	3	I	T1N0M0	Malignant
	H23	219	F	52	Ovary	0		Serous adenocarcinoma	3	I	T1N0M0	Malignant
	H24	220	F	52	Ovary	0		Serous adenocarcinoma	3	I	T1N0M0	Malignant
	H25	221	F	52	Ovary	2		Serous adenocarcinoma	3	I	T1N0M0	Malignant
	H26	222	F	52	Ovary	1		Serous adenocarcinoma	3	I	T1N0M0	Malignant
	H27	223	F	51	Ovary	0		Serous adenocarcinoma	3	I	T1N0M0	Malignant
	H28	224	F	51	Ovary	0		Serous adenocarcinoma	3	I	T1N0M0	Malignant
	I1	225	F	58	Ovary	3		Serous adenocarcinoma	3	I	T1N0M0	Malignant
	I2	226	F	58	Ovary	3		Serous adenocarcinoma	3	I	T1N0M0	Malignant
	I3	227	F	42	Ovary	2		Serous adenocarcinoma	2	I	T1N0M0	Malignant
	I4	228	F	42	Ovary	2		Serous adenocarcinoma	2	I	T1N0M0	Malignant
	I5	229	F	53	Ovary	2		Serous adenocarcinoma	3	I	T1N0M0	Malignant
	I6	230	F	53	Ovary	1		Serous adenocarcinoma	3	I	T1N0M0	Malignant
	I7	231	F	44	Ovary	2		Serous adenocarcinoma	3	I	T1N0M0	Malignant
	I8	232	F	44	Ovary	2		Serous adenocarcinoma	3	I	T1N0M0	Malignant
	I9	233	F	45	Ovary	2		Serous adenocarcinoma	3	I	T1N0M0	Malignant
	I10	234	F	45	Ovary	2		Serous adenocarcinoma	3	I	T1N0M0	Malignant
	I11	235	F	70	Ovary	1		Serous adenocarcinoma	3	I	T1N0M0	Malignant
	I12	236	F	70	Ovary	1		Serous adenocarcinoma	3	I	T1N0M0	Malignant
	I13	237	F	65	Ovary	1		Serous adenocarcinoma	3	I	T1N0M0	Malignant
	I14	238	F	65	Ovary	1		Serous adenocarcinoma	3	I	T1N0M0	Malignant
	I15	239	F	49	Ovary	0		Serous adenocarcinoma	3	I	T1N0M0	Malignant
	I16	240	F	49	Ovary	0		Serous adenocarcinoma	3	I	T1N0M0	Malignant
	I17	241	F	46	Ovary	2		Adenocarcinoma (sparse)	–	I	T1N0M0	Malignant
	I18	242	F	46	Ovary	2		Serous adenocarcinoma	2	I	T1N0M0	Malignant
	I19	243	F	51	Ovary	0		Serous adenocarcinoma	3	I	T1N0M0	Malignant
	I20	244	F	51	Ovary	0		Serous adenocarcinoma	3	I	T1N0M0	Malignant
	I21	245	F	50	Ovary	2		Serous adenocarcinoma	3	Ia	T1aN0M0	Malignant
	I22	246	F	50	Ovary	2		Serous adenocarcinoma	3	Ia	T1aN0M0	Malignant
	I23	247	F	56	Ovary	1		Serous adenocarcinoma	3	I	T1N0M0	Malignant
	I24	248	F	56	Ovary	1		Serous adenocarcinoma	3	I	T1N0M0	Malignant
	I25	249	F	47	Ovary	1		Serous adenocarcinoma	3	I	T1N0M0	Malignant
	I26	250	F	47	Ovary	0		Serous adenocarcinoma	3	I	T1N0M0	Malignant
	I27	251	F	49	Ovary	2		Serous adenocarcinoma	3	I	T1N0M0	Malignant
	I28	252	F	49	Ovary	2		Serous adenocarcinoma	3	I	T1N0M0	Malignant
	J1	253	F	54	Ovary	2		Serous adenocarcinoma	3	Ia	T1aN0M0	Malignant
	J2	254	F	54	Ovary	2		Serous adenocarcinoma	3	Ia	T1aN0M0	Malignant
	J3	255	F	41	Ovary	1		Serous adenocarcinoma	3	Ia	T1aN0M0	Malignant
	J4	256	F	41	Ovary	1		Serous adenocarcinoma	3	Ia	T1aN0M0	Malignant
	J5	257	F	52	Ovary	1		Serous adenocarcinoma	3	Ic	T1cN0M0	Malignant
	J6	258	F	52	Ovary	1		Serous adenocarcinoma	3	Ic	T1cN0M0	Malignant
	J7	259	F	51	Ovary	1		Serous adenocarcinoma	3	I	T1N0M0	Malignant
	J8	260	F	51	Ovary	1		Serous adenocarcinoma	3	I	T1N0M0	Malignant
	J9	261	F	58	Ovary	2		Serous adenocarcinoma	3	I	T1N0M0	Malignant
	J10	262	F	58	Ovary	2		Serous adenocarcinoma	3	I	T1N0M0	Malignant
	J11	263	F	47	Ovary	2		Serous adenocarcinoma	3	I	T1N0M0	Malignant
	J12	264	F	47	Ovary	2		Serous adenocarcinoma	3	I	T1N0M0	Malignant
	J13	265	F	70	Ovary	2		Serous adenocarcinoma	2	I	T1N0M0	Malignant
	J14	266	F	70	Ovary	2		Serous adenocarcinoma	2	I	T1N0M0	Malignant
	J15	267	F	47	Ovary	2		Serous adenocarcinoma	2	I	T1N0M0	Malignant
	J16	268	F	47	Ovary	3		Serous adenocarcinoma	2	I	T1N0M0	Malignant
	J17	269	F	50	Ovary	1		Serous adenocarcinoma	2	I	T1N0M0	Malignant
	J18	270	F	50	Ovary	1		Serous adenocarcinoma	2	I	T1N0M0	Malignant
	J19	271	F	37	Ovary	0		Serous adenocarcinoma	3	I	T1N0M0	Malignant
	J20	272	F	37	Ovary	0		Serous adenocarcinoma	3	I	T1N0M0	Malignant
	J21	273	F	48	Ovary	1		Serous adenocarcinoma	3	I	T1N0M0	Malignant
	J22	274	F	48	Ovary	1		Serous adenocarcinoma	3	I	T1N0M0	Malignant
	J23	275	F	39	Ovary	3		Serous adenocarcinoma	3	I	T1N0M0	Malignant
	J24	276	F	39	Ovary	M		Serous adenocarcinoma	3	I	T1N0M0	Malignant
	J25	277	F	47	Ovary	1		Serous adenocarcinoma	3	Ic	T1cN0M0	Malignant
	J26	278	F	47	Ovary	1		Serous adenocarcinoma	3	Ic	T1cN0M0	Malignant
	J27	279	F	60	Ovary	3		Serous adenocarcinoma	3	I	T1N0M0	Malignant
	J28	280	F	60	Ovary	3		Serous adenocarcinoma	3	I	T1N0M0	Malignant
	K1	281	F	42	Ovary	1		Serous adenocarcinoma	3	I	T1N0M0	Malignant
	K2	282	F	42	Ovary	1		Serous adenocarcinoma (necrotic tissue)	–	I	T1N0M0	Malignant
	K3	283	F	72	Ovary	2		Serous adenocarcinoma	3	I	T1N0M0	Malignant
	K4	284	F	72	Ovary	2		Serous adenocarcinoma	3	I	T1N0M0	Malignant
	K5	285	F	26	Ovary	1		Serous adenocarcinoma	3	I	T1N0M0	Malignant
	K6	286	F	26	Ovary	1		Serous adenocarcinoma	3	I	T1N0M0	Malignant
	K7	287	F	71	Ovary	3		Serous adenocarcinoma	3	I	T1N0M0	Malignant
	K8	288	F	71	Ovary	3		Serous adenocarcinoma	3	I	T1N0M0	Malignant
	K9	289	F	46	Ovary	0		Serous adenocarcinoma	3	I	T1N0M0	Malignant
	K10	290	F	46	Ovary	0		Serous adenocarcinoma	3	I	T1N0M0	Malignant
	K11	291	F	62	Ovary	0		Mucinous adenocarcinoma	1	I	T1N0M0	Malignant
	K12	292	F	62	Ovary	3		Mucinous adenocarcinoma	1	I	T1N0M0	Malignant
	K13	293	F	29	Ovary	0		Mucinous adenocarcinoma	1	I	T1N0M0	Malignant
	K14	294	F	29	Ovary	0		Mucinous adenocarcinoma	1	I	T1N0M0	Malignant
	K15	295	F	52	Ovary	2		Adenocarcinoma (sparse)	–	I	T1N0M0	Malignant
	K16	296	F	52	Ovary	2		Adenocarcinoma (sparse)	–	I	T1N0M0	Malignant
	K17	297	F	48	Ovary	1		Serous papillary adenocarcinoma	1	I	T1N0M0	Malignant
	K18	298	F	48	Ovary	1		Serous papillary adenocarcinoma	1	I	T1N0M0	Malignant
	K19	299	F	37	Ovary	0		Mucinous adenocarcinoma	1	Ia	T1aN0M0	Malignant
	K20	300	F	37	Ovary	1		Mucinous adenocarcinoma	1	Ia	T1aN0M0	Malignant
	K21	301	F	50	Ovary	0		Mucinous adenocarcinoma	1	Ia	T1aN0M0	Malignant
	K22	302	F	50	Ovary	0		Mucinous adenocarcinoma	1	Ia	T1aN0M0	Malignant
	K23	303	F	46	Ovary	1		Adenocarcinoma (necrotic tissue)	–	Ic	T1cN0M0	Malignant
	K24	304	F	46	Ovary	1		Adenocarcinoma (necrotic tissue)	–	Ic	T1cN0M0	Malignant
	K25	305	F	40	Ovary	1		Mucinous adenocarcinoma	1	Ia	T1aN0M0	Malignant
	K26	306	F	40	Ovary	0		Mucinous adenocarcinoma	1	Ia	T1aN0M0	Malignant
	K27	307	F	42	Ovary	not enough tissue		Mucinous adenocarcinoma (necrotic tissue)	–	Ia	T1aN0M0	Malignant
	K28	308	F	42	Ovary	0		Mucinous adenocarcinoma	2	Ia	T1aN0M0	Malignant
	L1	309	F	27	Ovary	2		Mucinous adenocarcinoma	1	Ic	T1cN0M0	Malignant
	L2	310	F	27	Ovary	2		Mucinous adenocarcinoma	1	Ic	T1cN0M0	Malignant
	L3	311	F	54	Ovary	0		Adenocarcinoma (necrotic tissue)	–	I	T1N0M0	Malignant
	L4	312	F	54	Ovary	too few cells		Adenocarcinoma (necrotic tissue)	–	I	T1N0M0	Malignant
	L5	313	F	34	Ovary	1		Mucinous adenocarcinoma	1	Ib	T1bN0M0	Malignant
	L6	314	F	34	Ovary	0		Mucinous adenocarcinoma (necrotic tissue)	–	Ib	T1bN0M0	Malignant
	L7	315	F	39	Ovary	0		Mucinous adenocarcinoma	1	Ia	T1aN0M0	Malignant
	L8	316	F	39	Ovary	0		Mucinous adenocarcinoma	1	Ia	T1aN0M0	Malignant
	L9	317	F	23	Ovary	too few cells		Mucinous adenocarcinoma	1	Ic	T1cN0M0	Malignant
	L10	318	F	23	Ovary	too few cells		Mucinous adenocarcinoma	1	Ic	T1cN0M0	Malignant
	L11	319	F	46	Ovary	1		Mucinous adenocarcinoma	1	I	T1N0M0	Malignant
	L12	320	F	46	Ovary	1		Mucinous adenocarcinoma	1	I	T1N0M0	Malignant
	L13	321	F	34	Ovary	1		Mucinous adenocarcinoma	1	I	T1N0M0	Malignant
	L14	322	F	34	Ovary	1		Mucinous adenocarcinoma	1	I	T1N0M0	Malignant
	L15	323	F	33	Ovary	too few cells		Mucinous adenocarcinoma	1	I	T1N0M0	Malignant
	L16	324	F	33	Ovary	too few cells		Mucinous adenocarcinoma	1	I	T1N0M0	Malignant
	L17	325	F	67	Ovary	1		Mucinous adenocarcinoma	2	I	T1N0M0	Malignant
	L18	326	F	67	Ovary	1		Mucinous adenocarcinoma	2	I	T1N0M0	Malignant
	L19	327	F	49	Ovary	0		Mucinous adenocarcinoma	1	Ia	T1aN0M0	Malignant
	L20	328	F	49	Ovary	0		Mucinous adenocarcinoma	1	Ia	T1aN0M0	Malignant
	L21	329	F	29	Ovary	3		Serous papillary adenocarcinoma	1	Ic	T1cN0M0	Malignant
	L22	330	F	29	Ovary	3		Serous papillary adenocarcinoma	1	Ic	T1cN0M0	Malignant
	L23	331	F	42	Ovary	3		Mucinous adenocarcinoma	1	Ib	T1bN0M0	Malignant
	L24	332	F	42	Ovary	2		Mucinous adenocarcinoma	1	Ib	T1bN0M0	Malignant
	L25	333	F	48	Ovary	0		Mucinous adenocarcinoma	1	Ia	T1aN0M0	Malignant
	L26	334	F	48	Ovary	0		Mucinous adenocarcinoma	1	Ia	T1aN0M0	Malignant
	L27	335	F	26	Ovary	missing		Mucinous adenocarcinoma	1	I	T1N0M0	Malignant
	L28	336	F	26	Ovary	0		Mucinous adenocarcinoma (fibrous tissue)	–	I	T1N0M0	Malignant
	M1	337	F	48	Ovary	2		Mucinous adenocarcinoma	1	I	T1N0M0	Malignant
	M2	338	F	48	Ovary	2		Mucinous adenocarcinoma	1	I	T1N0M0	Malignant
	M3	339	F	37	Ovary	3		Mucinous adenocarcinoma	3	I	T1N0M0	Malignant
	M4	340	F	37	Ovary	3		Mucinous adenocarcinoma	3	I	T1N0M0	Malignant
	M5	341	F	44	Ovary	1		Serous adenocarcinoma	1	I	T1N0M0	Malignant
	M6	342	F	44	Ovary	1		Serous adenocarcinoma	1	I	T1N0M0	Malignant
	M7	343	F	58	Ovary	1		Adenocarcinoma (sparse)	–	IIIa	T3aN0M0	Malignant
	M8	344	F	58	Ovary	1		Adenocarcinoma (sparse)	–	IIIa	T3aN0M0	Malignant
	M9	345	F	41	Ovary	2		Mucinous adenocarcinoma	2	I	T1N0M0	Malignant
	M10	346	F	41	Ovary	3		Mucinous adenocarcinoma	2	I	T1N0M0	Malignant
	M11	347	F	47	Ovary	too few cells		Mucinous adenocarcinoma	1	I	T1N0M0	Malignant
	M12	348	F	47	Ovary	too few cells		Mucinous adenocarcinoma	1	I	T1N0M0	Malignant
	M13	349	F	44	Ovary	3		Mucinous adenocarcinoma	1	I	T1N0M0	Malignant
	M14	350	F	44	Ovary	3		Mucinous adenocarcinoma	1	I	T1N0M0	Malignant
	M15	351	F	53	Ovary	3		Mucinous adenocarcinoma	2	I	T1N0M0	Malignant
	M16	352	F	53	Ovary	3		Mucinous adenocarcinoma	2	I	T1N0M0	Malignant
	M17	353	F	56	Ovary	0		Mucinous adenocarcinoma	1	I	T1N0M0	Malignant
	M18	354	F	56	Ovary	0		Adenocarcinoma (sparse)	–	I	T1N0M0	Malignant
	M19	355	F	24	Ovary	0		Mucinous adenocarcinoma (fibrous tissue)	–	I	T1N0M0	Malignant
	M20	356	F	24	Ovary	0		Mucinous adenocarcinoma	1	I	T1N0M0	Malignant
	M21	357	F	40	Ovary	2		Mucinous adenocarcinoma	2	Ic	T1cN0M0	Malignant
	M22	358	F	40	Ovary	2		Mucinous adenocarcinoma	2	Ic	T1cN0M0	Malignant
	M23	359	F	64	Ovary	3		Mucinous adenocarcinoma	2	I	T1N0M0	Malignant
	M24	360	F	64	Ovary	3		Mucinous adenocarcinoma	2	I	T1N0M0	Malignant
	M25	361	F	45	Ovary	0		Mucinous adenocarcinoma	2	I	T1N0M0	Malignant
	M26	362	F	45	Ovary	0		Mucinous adenocarcinoma	2	I	T1N0M0	Malignant
	M27	363	F	47	Ovary	1		Mucinous adenocarcinoma	1	I	T1N0M0	Malignant
	M28	364	F	47	Ovary	1		Mucinous adenocarcinoma	1	I	T1N0M0	Malignant
	N1	365	F	51	Ovary	3		Mucinous adenocarcinoma	3	Ia	T1aN0M0	Malignant
	N2	366	F	51	Ovary	3		Mucinous adenocarcinoma	3	Ia	T1aN0M0	Malignant
	N3	367	F	62	Ovary	3		Mucinous adenocarcinoma	3	I	T1N0M0	Malignant
	N4	368	F	62	Ovary	3		Mucinous adenocarcinoma	3	I	T1N0M0	Malignant
	N5	369	F	37	Ovary	1		Mucinous adenocarcinoma	3	I	T1N0M0	Malignant
	N6	370	F	37	Ovary	1		Mucinous adenocarcinoma	3	I	T1N0M0	Malignant
	N7	371	F	55	Ovary	1		Endometrioid adenocarcinoma	2	I	T1N0M0	Malignant
	N8	372	F	55	Ovary	1		Endometrioid adenocarcinoma	2	I	T1N0M0	Malignant
	N9	373	F	49	Ovary	3		Endometrioid adenocarcinoma	1	I	T1N0M0	Malignant
	N10	374	F	49	Ovary	3		Endometrioid adenocarcinoma	1	I	T1N0M0	Malignant
	N11	375	F	55	Ovary	1		Endometrioid adenocarcinoma	2	I	T1N0M0	Malignant
	N12	376	F	55	Ovary	1		Endometrioid adenocarcinoma	2	I	T1N0M0	Malignant
	N13	377	F	44	Ovary	1		Endometrioid adenocarcinoma	2	Ia	T1aN0M0	Malignant
	N14	378	F	44	Ovary	1		Endometrioid adenocarcinoma	2	Ia	T1aN0M0	Malignant
	N15	379	F	41	Ovary	2		Endometrioid adenocarcinoma	2	I	T1N0M0	Malignant
	N16	380	F	41	Ovary	2		Endometrioid adenocarcinoma	2	I	T1N0M0	Malignant
	N17	381	F	41	Ovary	3		Endometrioid adenocarcinoma	2	I	T1N0M0	Malignant
	N18	382	F	41	Ovary	3		Endometrioid adenocarcinoma	2	I	T1N0M0	Malignant
	N19	383	F	53	Ovary	3		Endometrioid adenocarcinoma	2	I	T1N0M0	Malignant
	N20	384	F	53	Ovary	2		Endometrioid adenocarcinoma	2	I	T1N0M0	Malignant
	N21	385	F	57	Ovary	0		Endometrioid adenocarcinoma	2	I	T1N0M0	Malignant
	N22	386	F	57	Ovary	1		Endometrioid adenocarcinoma	2	I	T1N0M0	Malignant
	N23	387	F	50	Ovary	1		Endometrioid adenocarcinoma	1	Ia	T1aN0M0	Malignant
	N24	388	F	50	Ovary	0		Endometrioid adenocarcinoma (fibrous tissue)	–	Ia	T1aN0M0	Malignant
	N25	389	F	39	Ovary	0		Endometrioid adenocarcinoma	1	Ia	T1aN0M0	Malignant
	N26	390	F	39	Ovary	0		Endometrioid adenocarcinoma	1	Ia	T1aN0M0	Malignant
	N27	391	F	39	Ovary	0		Clear cell carcinoma	–	I	T1N0M0	Malignant
	N28	392	F	39	Ovary	0		Clear cell carcinoma	–	I	T1N0M0	Malignant
	O1	393	F	50	Ovary	3		Clear cell carcinoma	–	I	T1N0M0	Malignant
	O2	394	F	50	Ovary	3		Clear cell carcinoma	–	I	T1N0M0	Malignant
	O3	395	F	48	Ovary	0		Clear cell carcinoma	–	I	T1N0M0	Malignant
	O4	396	F	48	Ovary	0		Clear cell carcinoma	–	I	T1N0M0	Malignant
	O5	397	F	50	Ovary	0		Clear cell carcinoma	–	I	T1N0M0	Malignant
	O6	398	F	50	Ovary	0		Clear cell carcinoma	–	I	T1N0M0	Malignant
	O7	399	F	20	Ovary	2		Clear cell carcinoma	–	I	T1N0M0	Malignant
	O8	400	F	20	Ovary	2		Clear cell carcinoma (sparse)	–	I	T1N0M0	Malignant
	O9	401	F	52	Ovary	3		Clear cell carcinoma	–	I	T1N0M0	Malignant
	O10	402	F	52	Ovary	3		Clear cell carcinoma	–	I	T1N0M0	Malignant
	O11	403	F	68	Ovary	3		Clear cell carcinoma	–	I	T1N0M0	Malignant
	O12	404	F	68	Ovary	3		Clear cell carcinoma	–	I	T1N0M0	Malignant
	O13	405	F	37	Ovary	2		Clear cell carcinoma	–	Ia	T1aN0M0	Malignant
	O14	406	F	37	Ovary	3		Clear cell carcinoma	–	Ia	T1aN0M0	Malignant
	O15	407	F	40	Ovary	2		Clear cell carcinoma	–	I	T1N0M0	Malignant
	O16	408	F	40	Ovary	2		Clear cell carcinoma	–	I	T1N0M0	Malignant
	O17	409	F	43	Ovary	too few cells		Clear cell carcinoma (fibrous tissue)	–	I	T1N0M0	Malignant
	O18	410	F	43	Ovary	too few cells		Clear cell carcinoma (fibrous tissue)	–	I	T1N0M0	Malignant
	O19	411	F	42	Ovary	3		Clear cell carcinoma	–	I	T1N0M0	Malignant
	O20	412	F	42	Ovary	2		Clear cell carcinoma	–	I	T1N0M0	Malignant
	O21	413	F	50	Ovary	3		Serous papillary adenocarcinoma	1	IIa	T2aN0M0	Malignant
	O22	414	F	50	Ovary	3		Serous papillary adenocarcinoma	1	IIa	T2aN0M0	Malignant
	O23	415	F	22	Ovary	2		Serous papillary adenocarcinoma	1	IIb	T2bN0M0	Malignant
	O24	416	F	22	Ovary	2		Serous papillary adenocarcinoma	1	IIb	T2bN0M0	Malignant
	O25	417	F	45	Ovary	1		Adenocarcinoma (fibrous tissue)	–	II	T2N0M0	Malignant
	O26	418	F	45	Ovary	2		Adenocarcinoma (fibrous tissue)	–	II	T2N0M0	Malignant
	O27	419	F	69	Ovary	too few cells		Serous papillary adenocarcinoma	1	IIb	T2bN0M0	Malignant
	O28	420	F	69	Ovary	3		Serous papillary adenocarcinoma	1	IIb	T2bN0M0	Malignant
	P1	421	F	62	Ovary	2		Serous papillary adenocarcinoma (adipose tissue)	–	IIb	T2bNxM0	Malignant
	P2	422	F	62	Ovary	3		Serous papillary adenocarcinoma	2	IIb	T2bNxM0	Malignant
	P3	423	F	50	Ovary	3		Serous adenocarcinoma	3	II	T2N0M0	Malignant
	P4	424	F	50	Ovary	3		Serous adenocarcinoma	3	II	T2N0M0	Malignant
	P5	425	F	54	Ovary	0		Adenocarcinoma (ovarial tissue)	–	IIb	T2bN0M0	Malignant
	P6	426	F	54	Ovary	0		Adenocarcinoma (ovarial tissue)	–	IIb	T2bN0M0	Malignant
	P7	427	F	41	Ovary	3		Serous papillary adenocarcinoma	2	IIa	T2aN0M0	Malignant
	P8	428	F	41	Ovary	3		Serous papillary adenocarcinoma	2	IIa	T2aN0M0	Malignant
	P9	429	F	63	Ovary	3		Serous papillary adenocarcinoma	2	IIb	T2bN0M0	Malignant
	P10	430	F	63	Ovary	3		Serous papillary adenocarcinoma	2	IIb	T2bN0M0	Malignant
	P11	431	F	60	Ovary	3		Serous papillary adenocarcinoma	2	II	T2N0M0	Malignant
	P12	432	F	60	Ovary	3		Serous papillary adenocarcinoma	2	II	T2N0M0	Malignant
	P13	433	F	49	Ovary	1		Serous papillary adenocarcinoma	2	IIc	T2cN0M0	Malignant
	P14	434	F	49	Ovary	1		Serous papillary adenocarcinoma	2	IIc	T2cN0M0	Malignant
	P15	435	F	38	Ovary	3		Serous papillary adenocarcinoma	2	IIc	T2cN0M0	Malignant
	P16	436	F	38	Ovary	2		Serous papillary adenocarcinoma	2	IIc	T2cN0M0	Malignant
	P17	437	F	76	Ovary	2		Serous papillary adenocarcinoma	2	IIc	T2cN0M0	Malignant
	P18	438	F	76	Ovary	2		Serous papillary adenocarcinoma	2	IIc	T2cN0M0	Malignant
	P19	439	F	48	Ovary	3		Serous papillary adenocarcinoma	2	IIb	T2bN0M0	Malignant
	P20	440	F	48	Ovary	3		Serous papillary adenocarcinoma	2	IIb	T2bN0M0	Malignant
	P21	441	F	49	Ovary	1		Serous adenocarcinoma	3	II	T2N0M0	Malignant
	P22	442	F	49	Ovary	1		Serous adenocarcinoma	3	II	T2N0M0	Malignant
	P23	443	F	49	Ovary	1		Serous adenocarcinoma	3	II	T2N0M0	Malignant
	P24	444	F	49	Ovary	1		Serous adenocarcinoma	3	II	T2N0M0	Malignant
	P25	445	F	42	Ovary	1		Serous adenocarcinoma	3	IIb	T2bN0M0	Malignant
	P26	446	F	42	Ovary	1		Serous adenocarcinoma	3	IIb	T2bN0M0	Malignant
	P27	447	F	52	Ovary	1		Serous adenocarcinoma (necrotic tissue)	–	II	T2N0M0	Malignant
	P28	448	F	52	Ovary	too few cells		Serous adenocarcinoma	3	II	T2N0M0	Malignant
	Q1	449	F	56	Ovary	1		Serous adenocarcinoma	3	II	T2N0M0	Malignant
	Q2	450	F	56	Ovary	1		Serous adenocarcinoma	3	II	T2N0M0	Malignant
	Q3	451	F	56	Ovary	3		Serous adenocarcinoma	3	II	T2N0M0	Malignant
	Q4	452	F	56	Ovary	3		Serous adenocarcinoma	3	II	T2N0M0	Malignant
	Q5	453	F	39	Ovary	3		Serous adenocarcinoma	3	II	T2N0M0	Malignant
	Q6	454	F	39	Ovary	3		Serous adenocarcinoma	3	II	T2N0M0	Malignant
	Q7	455	F	59	Ovary	1		Serous adenocarcinoma	3	II	T2N0M0	Malignant
	Q8	456	F	59	Ovary	0		Serous adenocarcinoma	3	II	T2N0M0	Malignant
	Q9	457	F	43	Ovary	1		Serous adenocarcinoma	3	II	T2N0M0	Malignant
	Q10	458	F	43	Ovary	1		Serous adenocarcinoma	3	II	T2N0M0	Malignant
	Q11	459	F	60	Ovary	3		Serous adenocarcinoma	3	IIb	T2bN0M0	Malignant
	Q12	460	F	60	Ovary	3		Serous adenocarcinoma	3	IIb	T2bN0M0	Malignant
	Q13	461	F	51	Ovary	2		Serous adenocarcinoma	3	IIb	T2bN0M0	Malignant
	Q14	462	F	51	Ovary	1		Serous adenocarcinoma	3	IIb	T2bN0M0	Malignant
	Q15	463	F	49	Ovary	2		Serous adenocarcinoma	3	IIb	T2bN0M0	Malignant
	Q16	464	F	49	Ovary	3		Serous adenocarcinoma	3	IIb	T2bN0M0	Malignant
	Q17	465	F	42	Ovary	0		Adenocarcinoma (ovarial tissue)	–	II	T2N0M0	Malignant
	Q18	466	F	42	Ovary	0		Adenocarcinoma (ovarial tissue)	–	II	T2N0M0	Malignant
	Q19	467	F	62	Ovary	1		Serous adenocarcinoma	3	II	T2N0M0	Malignant
	Q20	468	F	62	Ovary	1		Serous adenocarcinoma with necrosis	3	II	T2N0M0	Malignant
	Q21	469	F	63	Ovary	2		Serous adenocarcinoma	3	II	T2N0M0	Malignant
	Q22	470	F	63	Ovary	2		Serous adenocarcinoma	3	II	T2N0M0	Malignant
	Q23	471	F	75	Ovary	3		Serous adenocarcinoma	3	II	T2N0M0	Malignant
	Q24	472	F	75	Ovary	3		Serous adenocarcinoma	3	II	T2N0M0	Malignant
	Q25	473	F	52	Ovary	1		Serous adenocarcinoma with necrosis	3	II	T2N0M0	Malignant
	Q26	474	F	52	Ovary	1		Serous adenocarcinoma	3	II	T2N0M0	Malignant
	Q27	475	F	65	Ovary	3		Serous adenocarcinoma	3	II	T2N0M0	Malignant
	Q28	476	F	65	Ovary	3		Serous adenocarcinoma	3	II	T2N0M0	Malignant
	R1	477	F	51	Ovary	3		Serous adenocarcinoma	3	II	T2N0M0	Malignant
	R2	478	F	51	Ovary	3		Serous adenocarcinoma	3	II	T2N0M0	Malignant
	R3	479	F	35	Ovary	2		Mucinous adenocarcinoma	1	II	T2N0M0	Malignant
	R4	480	F	35	Ovary	2		Mucinous adenocarcinoma	1	II	T2N0M0	Malignant
	R5	481	F	40	Ovary	0		Mucinous papillary adenocarcinoma	1	II	T2N0M0	Malignant
	R6	482	F	40	Ovary	0		Mucinous papillary adenocarcinoma	1	II	T2N0M0	Malignant
	R7	483	F	41	Ovary	2		Mucinous adenocarcinoma	1	IIa	T2aN0M0	Malignant
	R8	484	F	41	Ovary	1		Mucinous adenocarcinoma	1	IIa	T2aN0M0	Malignant
	R9	485	F	50	Ovary	too few cells		Serous adenocarcinoma	2	II	T2N0M0	Malignant
	R10	486	F	50	Ovary	1		Serous adenocarcinoma	2	II	T2N0M0	Malignant
	R11	487	F	45	Ovary	1		Serous adenocarcinoma	2	IIa	T2aN0M0	Malignant
	R12	488	F	45	Ovary	0		Serous adenocarcinoma	2	IIa	T2aN0M0	Malignant
	R13	489	F	45	Ovary	3		Serous adenocarcinoma	3	II	T2N0M0	Malignant
	R14	490	F	45	Ovary	3		Serous adenocarcinoma	3	II	T2N0M0	Malignant
	R15	491	F	60	Ovary	1		Endometrioid adenocarcinoma	1	II	T2N0M0	Malignant
	R16	492	F	60	Ovary	1		Endometrioid adenocarcinoma with necrosis	1	II	T2N0M0	Malignant
	R17	493	F	48	Ovary	3		Clear cell carcinoma	–	II	T2N0M0	Malignant
	R18	494	F	48	Ovary	3		Clear cell carcinoma	–	II	T2N0M0	Malignant
	R19	495	F	54	Ovary	3		Clear cell carcinoma	–	IIa	T2aN0M0	Malignant
	R20	496	F	54	Ovary	3		Clear cell carcinoma	–	IIa	T2aN0M0	Malignant
	R21	497	F	26	Ovary	2		Serous papillary adenocarcinoma	2	IIIc	T3cN1M0	Malignant
	R22	498	F	26	Ovary	2		Serous papillary adenocarcinoma	2	IIIc	T3cN1M0	Malignant
	R23	499	F	51	Ovary	3		Serous papillary adenocarcinoma	1	IIIc	T3cN1M0	Malignant
	R24	500	F	51	Ovary	3		Serous papillary adenocarcinoma	1	IIIc	T3cN1M0	Malignant
	R25	501	F	43	Ovary	0		Mucinous adenocarcinoma	2	IIIc	T3cN1M0	Malignant
	R26	502	F	43	Ovary	1		Mucinous adenocarcinoma	2	IIIc	T3cN1M0	Malignant
	R27	503	F	66	Ovary	3		Serous adenocarcinoma	2	IIIc	T2N1M0	Malignant
	R28	504	F	66	Ovary	2		Serous adenocarcinoma (sparse)	2	IIIc	T2N1M0	Malignant
	S1	505	F	43	Ovary	0		Serous papillary adenocarcinoma (fibrous tissue)	–	IIIc	T2bN1M0	Malignant
	S2	506	F	43	Ovary	3		Serous papillary adenocarcinoma	1	IIIc	T2bN1M0	Malignant
	S3	507	F	51	Ovary	1		Serous adenocarcinoma	2	IIIc	T3N1M0	Malignant
	S4	508	F	51	Ovary	1		Serous adenocarcinoma	2	IIIc	T3N1M0	Malignant
	S5	509	F	66	Ovary	3		Serous adenocarcinoma	3	IIIc	T3N1M0	Malignant
	S6	510	F	66	Ovary	3		Serous adenocarcinoma	3	IIIc	T3N1M0	Malignant
	S7	511	F	43	Ovary	2		Serous adenocarcinoma	2	IIIc	T3N1M0	Malignant
	S8	512	F	43	Ovary	1		Serous adenocarcinoma	2	IIIc	T3N1M0	Malignant
	S9	513	F	45	Ovary	2		Adenocarcinoma (sparse)	–	IIIc	T2N1M0	Malignant
	S10	514	F	45	Ovary	3		Serous adenocarcinoma	2	IIIc	T2N1M0	Malignant
	S11	515	F	54	Ovary	3		Serous adenocarcinoma	3	IIIc	T3N1M0	Malignant
	S12	516	F	54	Ovary	3		Serous adenocarcinoma	3	IIIc	T3N1M0	Malignant
	S13	517	F	53	Ovary	1		Serous adenocarcinoma	3	IIIc	T3bN1M0	Malignant
	S14	518	F	53	Ovary	1		Serous adenocarcinoma	3	IIIc	T3bN1M0	Malignant
	S15	519	F	38	Ovary	3		Serous adenocarcinoma	3	IIIc	T3bN1M0	Malignant
	S16	520	F	38	Ovary	3		Serous adenocarcinoma	3	IIIc	T3bN1M0	Malignant
	S17	521	F	48	Ovary	2		Mucinous adenocarcinoma	1	IIIc	T2N1M0	Malignant
	S18	522	F	48	Ovary	2		Mucinous adenocarcinoma	1	IIIc	T2N1M0	Malignant
	S19	523	F	46	Ovary	3		Mucinous adenocarcinoma	3	IIIc	T2cN1M0	Malignant
	S20	524	F	46	Ovary	3		Mucinous adenocarcinoma	3	IIIc	T2cN1M0	Malignant
	S21	525	F	46	Ovary	1		Serous adenocarcinoma	3	IIIc	T3aN1M0	Malignant
	S22	526	F	46	Ovary	1		Serous adenocarcinoma	3	IIIc	T3aN1M0	Malignant
	S23	527	F	54	Ovary	1		Serous adenocarcinoma	3	IIIc	T3cN0M0	Malignant
	S24	528	F	54	Ovary	1		Serous adenocarcinoma	3	IIIc	T3cN0M0	Malignant
	S25	529	F	49	Ovary	2		Serous adenocarcinoma	3	IIIc	T3N1M0	Malignant
	S26	530	F	49	Ovary	1		Serous adenocarcinoma	3	IIIc	T3N1M0	Malignant
	S27	531	F	56	Ovary	3		Serous adenocarcinoma	2	IIIc	T2N1M0	Malignant
	S28	532	F	56	Ovary	3		Serous adenocarcinoma	2	IIIc	T2N1M0	Malignant
	T1	533	F	54	Ovary	2		Serous adenocarcinoma	3	IIIc	T2N1M0	Malignant
	T2	534	F	54	Ovary	3		Serous adenocarcinoma	3	IIIc	T2N1M0	Malignant
	T3	535	F	63	Ovary	3		Serous adenocarcinoma	3	IIIc	T2N1M0	Malignant
	T4	536	F	63	Ovary	3		Serous adenocarcinoma	3	IIIc	T2N1M0	Malignant
	T5	537	F	64	Ovary	3		Serous adenocarcinoma	2	IIIc	T3cN1M0	Malignant
	T6	538	F	64	Ovary	3		Serous adenocarcinoma	2	IIIc	T3cN1M0	Malignant
	T7	539	F	56	Ovary	3		Serous adenocarcinoma	3	IIIc	T2N1M0	Malignant
	T8	540	F	56	Ovary	3		Serous adenocarcinoma	3	IIIc	T2N1M0	Malignant
	T9	541	F	53	Ovary	3		Serous adenocarcinoma	3	IIIc	T3N1M0	Malignant
	T10	542	F	53	Ovary	3		Serous adenocarcinoma	3	IIIc	T3N1M0	Malignant
	T11	543	F	40	Ovary	2		Serous adenocarcinoma	2	IIIc	T2N1M0	Malignant
	T12	544	F	40	Ovary	2		Serous adenocarcinoma	2	IIIc	T2N1M0	Malignant
	T13	545	F	46	Ovary	1		Serous adenocarcinoma	2	IIIc	T2N1M0	Malignant
	T14	546	F	46	Ovary	1		Serous adenocarcinoma	2	IIIc	T2N1M0	Malignant
	T15	547	F	50	Ovary	3		Serous adenocarcinoma	3	IIIc	T3N1M0	Malignant
	T16	548	F	50	Ovary	3		Serous adenocarcinoma	3	IIIc	T3N1M0	Malignant
	T17	549	F	42	Ovary	3		Serous adenocarcinoma	3	IIIc	T1N1M0	Malignant
	T18	550	F	42	Ovary	3		Serous adenocarcinoma	3	IIIc	T1N1M0	Malignant
	T19	551	F	56	Ovary	2		Serous adenocarcinoma	3	IIIc	T3N1M0	Malignant
	T20	552	F	56	Ovary	2		Serous adenocarcinoma	3	IIIc	T3N1M0	Malignant
	T21	553	F	66	Ovary	3		Serous adenocarcinoma	3	IIIc	T2N1M0	Malignant
	T22	554	F	66	Ovary	3		Serous adenocarcinoma	3	IIIc	T2N1M0	Malignant
	T23	555	F	57	Ovary	3		Serous adenocarcinoma	3	IIIc	T3cN1M0	Malignant
	T24	556	F	57	Ovary	3		Serous adenocarcinoma	3	IIIc	T3cN1M0	Malignant
	T25	557	F	48	Ovary	0		Mucinous adenocarcinoma	3	IIIc	T3cN0M0	Malignant
	T26	558	F	48	Ovary	too few cells		Mucinous adenocarcinoma	3	IIIc	T3cN0M0	Malignant
	T27	559	F	29	Ovary	0		Adenocarcinoma (fibrous tissue and blood vessel)	–	III	T3N0M0	Malignant
	T28	560	F	29	Ovary	0		Adenocarcinoma (fibrous tissue and blood vessel)	–	III	T3N0M0	Malignant
	U1	561	F	40	Ovary	3		Endometrioid carcinoma	2	IIIc	T2N1M0	Malignant
	U2	562	F	40	Ovary	3		Endometrioid carcinoma	2	IIIc	T2N1M0	Malignant
	U3	563	F	52	Ovary	3		Transitional cell carcinoma	3	IIIc	T2N1M0	Malignant
	U4	564	F	52	Ovary	3		Transitional cell carcinoma	3	IIIc	T2N1M0	Malignant
	U5	565	F	53	Ovary	3		Serous papillary adenocarcinoma	1	IV	T2N0M1	Malignant
	U6	566	F	53	Ovary	3		Serous papillary adenocarcinoma	1	IV	T2N0M1	Malignant
	U7	567	F	46	Ovary	3		Serous papillary adenocarcinoma	1	IV	T3NxM1	Malignant
	U8	568	F	46	Ovary	3		Serous papillary adenocarcinoma	1	IV	T3NxM1	Malignant
	U9	569	F	51	Ovary	too few cells		Serous papillary adenocarcinoma	2	IV	T3N1M1	Malignant
	U10	570	F	51	Ovary	3		Serous papillary adenocarcinoma	2	IV	T3N1M1	Malignant
	U11	571	F	37	Ovary	1		Serous adenocarcinoma	2	IV	T3N1M1	Malignant
	U12	572	F	37	Ovary	0		Serous adenocarcinoma	2	IV	T3N1M1	Malignant
	U13	573	F	64	Ovary	3		Serous papillary adenocarcinoma	2	IV	T3N1M1	Malignant
	U14	574	F	64	Ovary	3		Serous papillary adenocarcinoma	2	IV	T3N1M1	Malignant
	U15	575	F	65	Ovary	2		Serous adenocarcinoma	3	IV	T2N0M1	Malignant
	U16	576	F	65	Ovary	2		Serous adenocarcinoma	3	IV	T2N0M1	Malignant
	U17	577	F	56	Ovary	1		Adenocarcinoma (fibrous tissue and blood vessel)	–	IV	T3cN1M1	Malignant
	U18	578	F	56	Ovary	1		Adenocarcinoma (fibrous tissue and blood vessel)	–	IV	T3cN1M1	Malignant
	U19	579	F	43	Ovary	1		Adenocarcinoma (fibrous tissue and blood vessel)	–	IV	T2N0M1	Malignant
	U20	580	F	43	Ovary	1		Adenocarcinoma (fibrous tissue and blood vessel)	–	IV	T2N0M1	Malignant
	U21	581	F	48	Ovary	3		Serous adenocarcinoma	3	IV	T3cN1M1	Malignant
	U22	582	F	48	Ovary	1		Serous adenocarcinoma	3	IV	T3cN1M1	Malignant
	U23	583	F	58	Ovary	3		Serous adenocarcinoma	3	IV	T3N0M1	Malignant
	U24	584	F	58	Ovary	3		Serous adenocarcinoma	3	IV	T3N0M1	Malignant
	U25	585	F	50	Ovary	1		Serous adenocarcinoma	3	IV	T3N0M1	Malignant
	U26	586	F	50	Ovary	1		Serous adenocarcinoma	3	IV	T3N0M1	Malignant
	U27	587	F	51	Ovary	1		Mucinous adenocarcinoma	3	IV	T1N0M1	Malignant
	U28	588	F	51	Ovary	1		Mucinous adenocarcinoma	3	IV	T1N0M1	Malignant
	V1	589	F	30	Ovary	0		Cancer adjacent normal ovarial tissue (sparse)	–	–	–	NAT
	V2	590	F	48	Ovary	0		Cancer adjacent normal ovarial tissue	–	–	–	NAT
	V3	591	F	68	Ovary	0		Cancer adjacent normal ovarial tissue	–	–	–	NAT
	V4	592	F	49	Ovary	0		Cancer adjacent normal ovarial tissue (serofluid)	–	–	–	NAT
	V5	593	F	49	Ovary	0		Cancer adjacent normal ovarial tissue	–	–	–	NAT
	V6	594	F	50	Ovary	0		Cancer adjacent normal ovarial tissue	–	–	–	NAT
	V7	595	F	40	Ovary	0		Cancer adjacent normal ovarial tissue (fibrous tissue and blood vessel)	–	–	–	NAT
	V8	596	F	39	Ovary	too few cells		Cancer adjacent normal ovarial tissue (fibrous tissue and blood vessel)	–	–	–	NAT
	V9	597	F	29	Ovary	0		Cancer adjacent normal ovarial tissue	–	–	–	NAT
	V10	598	F	63	Ovary	0		Cancer adjacent normal ovarial tissue	–	–	–	NAT
	V11	599	F	45	Ovary	missing		Cancer adjacent normal ovarial tissue (sparse) with corpus albicans	–	–	–	NAT
	V12	600	F	53	Ovary	1		Cancer adjacent normal ovarial tissue	–	–	–	NAT
	V13	601	F	42	Ovary	1		Cancer adjacent normal ovarial tissue	–	–	–	NAT
	V14	602	F	38	Ovary	0		Cancer adjacent normal ovarial tissue	–	–	–	NAT
	V15	603	F	17	Ovary	1		Cancer adjacent normal ovarial tissue	–	–	–	NAT
	V16	604	F	33	Ovary	0		Cancer adjacent normal ovarial tissue	–	–	–	NAT
	V17	605	F	57	Ovary	2		Cancer adjacent normal ovarial tissue (serous adenocarcinoma)	2	–	–	NAT
	V18	606	F	41	Ovary	0		Cancer adjacent normal ovarial tissue	–	–	–	NAT
	V19	607	F	69	Ovary	0		Cancer adjacent normal ovarial tissue	–	–	–	NAT
	V20	608	F	38	Ovary	1		Cancer adjacent normal ovarial tissue	–	–	–	NAT
	V21	609	F	27	Ovary	0		Normal ovarial tissue	–	–	–	Normal
	V22	610	F	21	Ovary	1		Normal ovarial tissue	–	–	–	Normal
	V23	611	F	20	Ovary	1		Normal ovarial tissue	–	–	–	Normal
	V24	612	F	34	Ovary	2		Normal ovarial tissue with corpus albicans	–	–	–	Normal
	V25	613	F	40	Ovary	1		Normal ovarial tissue with corpus albicans	–	–	–	Normal
	V26	614	F	18	Ovary	1		Normal ovarial tissue	–	–	–	Normal
	V27	615	F	19	Ovary	1		Normal ovarial tissue	–	–	–	Normal
	V28	616	F	15	Ovary	1		Normal ovarial tissue	–	–	–	Normal
	–	–	M	58	Skin			Malignant melanoma (tissue marker)	–			Malignant

## Sheet: MicroarrayPanelDisplay
Microarray Panel Display
	test Array 29test Array 57test Array 85test Array 113test Array 141test Array 169test Array 197test Array 225test Array 253test Array 281test Array 309test Array 337test Array 365test Array 393test Array 421test Array 449test Array 477test Array 505test Array 533test Array 561test Array 589test Array 617
		1	2	3	4	5	6	7	8	9	10	11	12	13	14	15	16	17	18	19	20	21	22	23	24	25	26	27	28
	A
	B
	C
	D
	E
	F
	G
	H
	I
	J
	K
	L
	M
	N
	O
	P
	Q
	R
	S
	T
	U
	V
Legend:	Ova - Ovary
	- Malignant tumor,
	- Malignant tumor (stage I),
	- Malignant tumor (stage II),
	- Malignant tumor (stage III),
	- Malignant tumor (stage IIIa),
	- Malignant tumor (stage IIIc),
	- Malignant tumor (stage IIa),
	- Malignant tumor (stage IIb),
	- Malignant tumor (stage IIc),
	- Malignant tumor (stage IV),
	- Malignant tumor (stage Ia),
	- Malignant tumor (stage Ib),
	- Malignant tumor (stage Ic),
	- NAT,
	- Normal tissue

## Sheet: KappaValue
	Pos	No.	Sex	Age	Organ	Scorer 1	Scorer 2
	A1	1	F	49	Ovary	n/a	n/a
	A2	2	F	49	Ovary	n/a	n/a			http://graphpad.com/quickcalcs/kappa2/
	A3	3	F	35	Ovary	n/a	n/a
	A4	4	F	35	Ovary	n/a	n/a
	A5	5	F	39	Ovary	n/a	n/a			Category	Scorer 1	Scorer 2
	A6	6	F	39	Ovary	n/a	n/a			n/a	28	30
	A7	7	F	39	Ovary	n/a	n/a			0	15	15
	A8	8	F	39	Ovary	n/a	n/a			1	22	20
	A9	9	F	50	Ovary	n/a	n/a			2	13	13								94.1176
	A10	10	F	50	Ovary	n/a	n/a			3	6	6								91.0714
	A11	11	F	56	Ovary	n/a	n/a			Total	84	84
	A12	12	F	56	Ovary	n/a	n/a
	A13	13	F	25	Ovary	n/a	n/a
	A14	14	F	25	Ovary	n/a	n/a
	A15	15	F	62	Ovary	n/a	n/a				Scorer 1
	A16	16	F	62	Ovary	n/a	n/a				n/a	0	1	2	3	Total
	A17	17	F	34	Ovary	n/a	n/a		Scorer 2	n/a	28	1	1	0	0	30
	A18	18	F	34	Ovary	n/a	n/a			0	0	14	1	0	0	15
	A19	19	F	34	Ovary	n/a	n/a			1	0	0	19	1	0	20
	A20	20	F	34	Ovary	n/a	n/a			2	0	0	1	12	0	13
	A21	21	F	36	Ovary	n/a	n/a			3	0	0	0	0	6	6
	A22	22	F	36	Ovary	n/a	n/a			Total	28	15	22	13	6		84
	A23	23	F	40	Ovary	n/a	n/a									84
	A24	24	F	40	Ovary	n/a	n/a
	A25	25	F	25	Ovary	n/a	n/a			Kappa= 0.921
	A26	26	F	25	Ovary	n/a	n/a			SE of kappa = 0.034
	A27	27	F	60	Ovary	n/a	n/a			95% confidence interval: From 0.855 to 0.988
	A28	28	F	60	Ovary	n/a	n/a			The strength of agreement is considered to be 'very good'.
	B1	29	F	59	Ovary	0	0
	B2	30	F	59	Ovary	0	0
	B3	31	F	34	Ovary	1	1
	B4	32	F	34	Ovary	1	1
	B5	33	F	55	Ovary	0	0
	B6	34	F	55	Ovary	0	0
	B7	35	F	48	Ovary	0	0
	B8	36	F	48	Ovary	0	0
	B9	37	F	51	Ovary	0	0
	B10	38	F	51	Ovary	0	no tumour
	B11	39	F	56	Ovary	0	0
	B12	40	F	56	Ovary	0	0
	B13	41	F	59	Ovary	1	1
	B14	42	F	59	Ovary	1	1
	B15	43	F	55	Ovary	0	0
	B16	44	F	55	Ovary	1	0
	B17	45	F	30	Ovary	3	3
	B18	46	F	30	Ovary	3	3
	B19	47	F	51	Ovary	1	1
	B20	48	F	51	Ovary	1	1
	B21	49	F	29	Ovary	1	1
	B22	50	F	29	Ovary	2	2
	B23	51	F	28	Ovary	2	2
	B24	52	F	28	Ovary	1	1
	B25	53	F	33	Ovary	2	2
	B26	54	F	33	Ovary	2	2
	B27	55	F	45	Ovary	2	2
	B28	56	F	45	Ovary	2	2
	C1	57	F	49	Ovary	2	2
	C2	58	F	49	Ovary	3	3
	C3	59	F	64	Ovary	1	1
	C4	60	F	64	Ovary	1	1
	C5	61	F	39	Ovary	0	0
	C6	62	F	39	Ovary	0	0
	C7	63	F	53	Ovary	0	0
	C8	64	F	53	Ovary	0	0
	C9	65	F	55	Ovary	1	no tumour
	C10	66	F	55	Ovary	1	1
	C11	67	F	74	Ovary	1	1
	C12	68	F	74	Ovary	1	1
	C13	69	F	43	Ovary	3	3
	C14	70	F	43	Ovary	3	3
	C15	71	F	57	Ovary	1	1
	C16	72	F	57	Ovary	1	1
	C17	73	F	49	Ovary	1	1
	C18	74	F	49	Ovary	1	1
	C19	75	F	55	Ovary	2	2
	C20	76	F	55	Ovary	1	2
	C21	77	F	56	Ovary	2	2
	C22	78	F	56	Ovary	2	2
	C23	79	F	48	Ovary	2	2
	C24	80	F	48	Ovary	3	3
	C25	81	F	19	Ovary	1	1
	C26	82	F	19	Ovary	1	1
	C27	83	F	48	Ovary	2	1
	C28	84	F	48	Ovary	2	2
